# Supplementary material for: Shao-Ma-Zhi-Jing granules alleviate Tourette Syndrome by modulating the cAMP/PI3K/AKT/NF-κB signaling pathway, T cell differentiation, microglia, and gut microbiota
Source: Front Physiol. 2026 Jun 17;17:1827824. doi: 10.3389/fphys.2026.1827824 (PMC13318577; doi:10.3389/fphys.2026.1827824)
Supplement: Supplementary file 1 [file DataSheet1.zip › Western blotting-SMZJ/Results-western blotting.xlsx]

## Sheet: Sheet1
	3Ctrl组	12model组	33SMH组	4Ctrl组	14model组	34SMH组	5Ctrl组	15model组	35SMH组		7Ctrl组	17model组	38SMH组	8Ctrl组	18model组	39SMH组	9Ctrl组	19model组	40SMH组
β-tubulin
灰度值	33593.6	34871	34113.9	31518.7	32034.5	31681.2	31834.1	29388.7	29398.8		34467.3	32433.1	31697.8	29046.1	31412.1	31057.1	31060.1	30637.1	31271.9
相对灰度值	1	1.03803	1.01549	1	1.01637	1.00516	1	0.923183	0.9235		1	0.940981	0.919649	1	1.08146	1.06924	1	0.986384	1.00682
AKT
灰度值	35000.1	33361.6	35779.8	35184.9	32174.8	32137.1	34373.3	32591.6	32830.8		27621	26798.9	28230.6	30122.4	29780.5	30949.8	30926.3	32284.1	29726.8
相对灰度值	1	0.953186	1.02228	1	0.914447	0.913375	1	0.948165	0.955123		1	0.970237	1.02207	1	0.988648	1.02747	1	1.0439	0.961212
与内参比值	1	0.918269	1.00669	1	0.899721	0.90869	1	1.02706	1.03424		1	1.03109	1.11137	1	0.91418	0.960936	1	1.05831	0.954701
	1.04187	0.956716	1.04883	1.11632	1.00438	1.01439	1.07977	1.10899	1.11674		0.801368	0.826285	0.890616	1.03706	0.948057	0.996546	0.995695	1.05376	0.950591
ARG
灰度值	15151.3	27212.9	19667.9	9902.05	27452.2	20746.8	12534.2	27857.2	22079.6		13335.8	30641.6	19844.7	20595.8	33355.6	32872.5	22094.4	29460.2	23249.2
相对灰度值	1	1.79607	1.29809	1	2.77238	2.0952	1	2.2225	1.76155		1	2.29769	1.48808	1	1.61954	1.59608	1	1.33338	1.05227
与内参比值	1	1.73028	1.2783	1	2.72773	2.08445	1	2.40744	1.90747		1	2.44181	1.61809	1	1.49755	1.49273	1	1.35179	1.04514
	0.451019	0.780387	0.576536	0.314165	0.856957	0.654861	0.393735	0.947891	0.751037		0.386912	0.944764	0.626059	0.709073	1.06187	1.05845	0.711345	0.961586	0.743455
CAMP
灰度值	6568.23	20791.3	9922.59	15893.9	26704	24953.3	19401.8	28805.5	16171.7		16211.6	27235.3	24822.5	13770.4	27433.4	14543.7	8766.74	32480.8	15122.6
相对灰度值	1	3.16544	1.5107	1	1.68014	1.56999	1	1.48468	0.833516		1	1.67999	1.53116	1	1.9922	1.05616	1	3.705	1.725
与内参比值	1	3.04949	1.48766	1	1.65308	1.56194	1	1.60822	0.902561		1	1.78536	1.66494	1	1.84214	0.987768	1	3.75615	1.71331
	0.19552	0.596236	0.290867	0.504269	0.833599	0.787638	0.609467	0.980158	0.550081		0.470347	0.839739	0.783097	0.474088	0.873339	0.468289	0.282251	1.06018	0.483584
IKBA
灰度值	19873.5	29844.7	22962.2	17767.6	28709.4	23486.2	27645.4	29749.6	26312.9		29087.4	29358.3	29841.6	25422	26749	24437.8	18648.6	26223.1	20855.3
相对灰度值	1	1.50174	1.15542	1	1.61583	1.32185	1	1.07611	0.951801		1	1.00931	1.02593	1	1.0522	0.961289	1	1.40617	1.11833
与内参比值	1	1.44672	1.1378	1	1.58981	1.31507	1	1.16565	1.03064		1	1.07262	1.11556	1	0.972946	0.899042	1	1.42558	1.11076
	0.591585	0.85586	0.673104	0.563717	0.896202	0.741329	0.868423	1.01228	0.895035		0.843914	0.905197	0.94144	0.875229	0.851551	0.786868	0.600404	0.855924	0.666904
INOS
灰度值	7733.35	19360.8	14554.7	11839.1	32412.8	16366	10247	24823.2	9480.37		15822.5	28085.3	26010.8	9408.93	31023.2	30450.8	18127.2	22749.3	23278.2
相对灰度值	1	2.50354	1.88207	1	2.73778	1.38237	1	2.42248	0.925184		1	1.77503	1.64391	1	3.29721	3.23637	1	1.25498	1.28415
与内参比值	1	2.41183	1.85337	1	2.69369	1.37528	1	2.62406	1.00182		1	1.88636	1.78755	1	3.04886	3.0268	1	1.2723	1.27546
	0.230203	0.555211	0.426651	0.375621	1.01181	0.516585	0.321888	0.844652	0.322475		0.459057	0.865947	0.820586	0.323932	0.987621	0.980477	0.583619	0.74254	0.74438
P65
灰度值	11920.2	20868.2	14516.1	8186.18	30036	21011.4	14094.7	31734.7	29137.6		7621.15	18545.9	14673.9	10679.3	28806.1	18716.3	10040.4	20339.1	15015.5
相对灰度值	1	1.75065	1.21777	1	3.66911	2.5667	1	2.25153	2.06727		1	2.43347	1.92541	1	2.69737	1.75257	1	2.02572	1.4955
与内参比值	1	1.68652	1.19919	1	3.61002	2.55353	1	2.43888	2.23852		1	2.5861	2.09364	1	2.49419	1.63908	1	2.05368	1.48537
	0.354836	0.59844	0.425518	0.259725	0.937612	0.663215	0.442756	1.07983	0.991117		0.221113	0.57182	0.46293	0.367669	0.917039	0.602641	0.323259	0.663872	0.48016
PI3K
灰度值	12528.4	33708.7	20901.6	12853.3	31688	24487.3	12202.6	26866	23918.3		12604.5	31262.1	25529.5	15838.7	32707.3	22487.8	14895.4	29717.2	18308.8
相对灰度值	1	2.69058	1.66834	1	2.46536	1.90514	1	2.20166	1.9601		1	2.48023	2.02542	1	2.06502	1.4198	1	1.99506	1.22916
与内参比值	1	2.59202	1.64289	1	2.42566	1.89536	1	2.38486	2.12247		1	2.63579	2.20239	1	1.90948	1.32787	1	2.0226	1.22083
	0.37294	0.966669	0.6127	0.4078	0.989182	0.772929	0.383319	0.914161	0.813582		0.365695	0.963897	0.805402	0.545296	1.04123	0.72408	0.479568	0.969975	0.585472
PKA
灰度值	15352.4	29842.3	26626	15894.3	32485.9	26862.8	15601.8	27428.5	22361.3		11353.5	23209.4	20047.6	15064.5	29594.6	25601.5	16624.5	31489.1	29289.2
相对灰度值	1	1.94382	1.73432	1	2.04387	1.69009	1	1.75803	1.43325		1	2.04425	1.76576	1	1.96453	1.69946	1	1.89414	1.76181
与内参比值	1	1.87262	1.70787	1	2.01096	1.68142	1	1.90431	1.55198		1	2.17247	1.92004	1	1.81656	1.58941	1	1.92029	1.74987
	0.457004	0.855793	0.780503	0.504282	1.01409	0.847909	0.490099	0.933301	0.760622		0.3294	0.71561	0.63246	0.518641	0.94214	0.824335	0.535238	1.02781	0.936598
p-p65
灰度值	16585.8	28536.1	24957.8	18645	30537.4	23079.3	13185.3	22658.1	11527.5		20568.3	31550	21029.6	12903.9	27443.3	20570.1	17050	26299	20591.9
相对灰度值	1	1.72052	1.50477	1	1.63784	1.23783	1	1.71843	0.874267		1	1.53391	1.02243	1	2.12675	1.5941	1	1.54246	1.20774
与内参比值	1	1.65749	1.48182	1	1.61146	1.23148	1	1.86141	0.946689		1	1.63012	1.11176	1	1.96655	1.49088	1	1.56375	1.19956
	0.493718	0.818333	0.731601	0.591553	0.953265	0.728486	0.41419	0.770979	0.392109		0.59675	0.972772	0.663441	0.444256	0.873654	0.662332	0.548936	0.858401	0.658481
	1.3914	1.36744	1.71932	2.27761	1.0167	1.09842	0.935482	0.713984	0.395623		2.69885	1.70118	1.43313	1.2083	0.95269	1.09905	1.69813	1.29302	1.37138
p-akt
灰度值	17053.5	29139.4	19462.6	17883.3	29673.2	18462.8	18889.5	26170.3	19643.1		17350.2	31112.3	24283.6	12285.1	27854.4	23885.6	12755.3	30047.6	26395.1
相对灰度值	1	1.7087	1.14127	1	1.65927	1.0324	1	1.38544	1.0399		1	1.79319	1.39962	1	2.26733	1.94428	1	2.35569	2.06934
与内参比值	1	1.64611	1.12386	1	1.63255	1.02711	1	1.50072	1.12604		1	1.90566	1.5219	1	2.09655	1.81838	1	2.3882	2.05532
	0.507642	0.835635	0.57052	0.567388	0.926287	0.582768	0.593373	0.89049	0.668161		0.503382	0.959277	0.766098	0.422953	0.886742	0.769088	0.410667	0.980757	0.844052
	0.487242	0.873441	0.543956	0.508266	0.92225	0.574501	0.549538	0.802977	0.598314		0.628153	1.16095	0.860189	0.407839	0.935325	0.771753	0.412443	0.930725	0.887924
Iba-1
灰度值	14276.2	24611.6	20807.7	19296.4	25899.5	22245.3	20383.6	35814.8	31014.7		11208.4	19752.9	13924.6	10170.1	20608	16729.4	12127.7	22621.5	31880.1
相对灰度值	1	1.72397	1.45751	1	1.34219	1.15282	1	1.75704	1.52155		1	1.76232	1.24233	1	2.02634	1.64497	1	1.86528	2.6287
与内参比值	1	1.66081	1.43528	1	1.32058	1.14691	1	1.90324	1.64759		1	1.87286	1.35087	1	1.87371	1.53845	1	1.89103	2.61089
	0.424967	0.705791	0.609948	0.612222	0.808486	0.702163	0.640308	1.21866	1.05497		0.325191	0.609036	0.439292	0.350135	0.656051	0.538666	0.39046	0.73837	1.01945
	1Ctrl组	11model组	32SMH组	2Ctrl组	12model组	33SMH组	3Ctrl组	13model组	34SMH组		4Ctrl组	14model组	35SMH组	5Ctrl组	15model组	35SMH组	6Ctrl组	16model组	37SMH组
β-tubulin
灰度值	31236.9	30619.9	31235.6	32948.5	33273.9	32850.5	29908.3	28808.8	29391.5		26678.1	27393.5	27258.3	29358.2	30903.1	29463.3	29530.2	29160.8	30058.3
相对灰度值	1	0.980248	0.999957	1	1.00988	0.997026	1	0.963236	0.982721		1	1.02682	1.02175	1	1.05262	1.00358	1	0.987492	1.01789
FOXP3
灰度值	27799.5	22295.3	26299.5	29468	20422.4	24593.6	29617.7	24228.7	27570.5		30419.6	22155.7	26166.7	24044.8	10767.3	14351	12032.3	8063.45	14151.3
相对灰度值	1	0.802006	0.946044	1	0.693038	0.834588	1	0.818048	0.930879		1	0.728335	0.860191	1	0.4478	0.596843	1	0.670151	1.17611
与内参比值	1	0.818167	0.946085	1	0.68626	0.837077	1	0.84927	0.947247		1	0.709314	0.84188	1	0.425413	0.594714	1	0.67864	1.15544
	0.889955	0.728132	0.841973	0.894365	0.613767	0.748653	0.990284	0.841019	0.938043		1.14025	0.808795	0.959953	0.819016	0.34842	0.48708	0.407457	0.276517	0.470794
roryt
灰度值	30789.1	22324.1	29370.6	33513.2	22950.3	28455.2	34068.8	16826.7	20703		28319.4	23044.6	26965.5	31735.3	19974.3	26798.8	30026.3	22430.9	26732.8
相对灰度值	1	0.725066	0.953928	1	0.684814	0.849074	1	0.493903	0.607682		1	0.813738	0.952193	1	0.629403	0.844447	1	0.747043	0.890313
与内参比值	1	0.739676	0.953969	1	0.678116	0.851607	1	0.512754	0.618366		1	0.792486	0.931923	1	0.597937	0.841434	1	0.756505	0.87467
	0.985663	0.729072	0.940292	1.01714	0.689738	0.866203	1.13911	0.584083	0.704387	#DIV/0!	1.06152	0.841244	0.98926	1.08097	0.646351	0.909564	1.0168	0.769215	0.889365
T-BET
灰度值	19826.8	34426	25372.2	11744.5	29026.8	26199.6	11818.6	33234.3	20036.6		23117.6	37713.6	27473.9	11993.7	27742.7	12537	4963.05	17288	16027.5
相对灰度值	1	1.73634	1.27969	1	2.47153	2.2308	1	2.81204	1.69535		1	1.63138	1.18844	1	2.3131	1.0453	1	3.48333	3.22937
与内参比值	1	1.77133	1.27975	1	2.44736	2.23746	1	2.91936	1.72515		1	1.58878	1.16314	1	2.19747	1.04157	1	3.52745	3.17263
	0.634722	1.1243	0.812284	0.35645	0.872361	0.797541	0.395161	1.15362	0.681713		0.86654	1.37674	1.00791	0.408531	0.897732	0.425513	0.168067	0.592849	0.533215
GATA-3
灰度值	32982.7	26370.5	28820.2	34313.3	25731.6	26820.9	27972.6	22790.3	24534.6		30701.9	20273.9	22838.2	21541.8	16360.1	19185.6	20998.1	16283.2	30657.1
相对灰度值	1	0.799526	0.873796	1	0.749901	0.781647	1	0.814737	0.877092		1	0.660345	0.743868	1	0.759459	0.890623	1	0.775465	1.46
与内参比值	1	0.815637	0.873834	1	0.742567	0.783979	1	0.845833	0.892514		1	0.6431	0.728033	1	0.721491	0.887446	1	0.785287	1.43434
	1.05589	0.861221	0.922671	1.04142	0.773327	0.816454	0.93528	0.791091	0.834751		1.15083	0.740099	0.837843	0.733759	0.5294	0.651171	0.711071	0.558395	1.01992
						1	11208.4
						2	19752.9
						3	13924.6
						4	10170.1
						5	20608
						6	16729.4
						7	12127.7
						8	22621.5
						9	31880.1

## Sheet: brain striatum
	Ctrl	Model	SMH		Ctrl	Model	SMH		Ctrl	Model	SMH
AKT	1.04187	0.956716	1.04883	ARG	0.451019	0.780387	0.576536	CAMP	0.19552	0.596236	0.290867
	1.11632	1.00438	1.01439		0.314165	0.856957	0.654861		0.504269	0.833599	0.787638
	1.07977	1.10899	1.11674		0.393735	0.947891	0.751037		0.609467	0.980158	0.550081
	0.801368	0.826285	0.890616		0.386912	0.944764	0.626059		0.470347	0.839739	0.783097
	1.03706	0.948057	0.996546		0.709073	1.06187	1.05845		0.474088	0.873339	0.468289
	0.995695	1.05376	0.950591		0.711345	0.961586	0.743455		0.282251	1.06018	0.483584
P值		0.641796	0.705281	P值		0.000742901	0.0462534			0.000623157	0.0147367
IKBA	0.591585	0.85586	0.673104	INOS	0.230203	0.555211	0.426651	P65	0.354836	0.59844	0.425518
	0.563717	0.896202	0.741329		0.375621	1.01181	0.516585		0.259725	0.937612	0.663215
	0.868423	1.01228	0.895035		0.321888	0.844652	0.322475		0.442756	1.07983	0.991117
	0.843914	0.905197	0.94144		0.459057	0.865947	0.820586		0.221113	0.57182	0.46293
	0.875229	0.851551	0.786868		0.323932	0.987621	0.980477		0.367669	0.917039	0.602641
	0.600404	0.855924	0.666904		0.583619	0.74254	0.74438		0.323259	0.663872	0.48016
P值		0.0393783	0.0682141			0.000468553	0.144117			0.0018876	0.147798
PI3K	0.37294	0.966669	0.6127	PKA	0.457004	0.855793	0.780503	p-p65	0.493718	0.818333	0.731601
	0.4078	0.989182	0.772929		0.504282	1.01409	0.847909		0.591553	0.953265	0.728486
	0.383319	0.914161	0.813582		0.490099	0.933301	0.760622		0.41419	0.770979	0.392109
	0.365695	0.963897	0.805402		0.3294	0.71561	0.63246		0.59675	0.972772	0.663441
	0.545296	1.04123	0.72408		0.518641	0.94214	0.824335		0.444256	0.873654	0.662332
	0.479568	0.969975	0.585472		0.535238	1.02781	0.936598		0.548936	0.858401	0.658481
P值		2.12977e-07	0.000736174			3.36289e-05	0.0904044			1.06922e-05	0.00421273
p-akt	0.507642	0.835635	0.57052	Iba-1	0.424967	0.705791	0.609948
	0.567388	0.926287	0.582768		0.612222	0.808486	0.702163
	0.593373	0.89049	0.668161		0.640308	1.21866	1.05497
	0.503382	0.959277	0.766098		0.325191	0.609036	0.439292
	0.422953	0.886742	0.769088		0.350135	0.656051	0.538666
	0.410667	0.980757	0.844052		0.39046	0.73837	1.01945
		1.37606e-06	0.00359261			0.0132627	0.662767
	1	141898		1	391840		0.362133	1		0.362133	0.627527	0.577479
	2	250273		2	398824		0.627527	1.73287		0.524526	0.698979	0.688774
	3	222640		3	385538		0.577479	1.59466		0.502171	0.307261	0.2967
	4	199367		4	380090		0.524526	1		0.307261	0.551995	0.384863
	5	272543		5	389916		0.698979	1.33259		0.2967	0.553304	0.435035
	6	259307		6	376476		0.688774	1.31314		0.314814	0.606797
	7	205291		7	408807		0.502171	1			0.0323635	0.387918
	8	364365		8	366563		0.994004	1.97941
	9	325323		9	357461		0.910094	1.81232
	10	134873		10	438952		0.307261	1
	11	223960		11	405728		0.551995	1.7965
	12	155374		12	403712		0.384863	1.25256		1	1.73287	1.59466
	13	113825		13	383637		0.2967	1		1	1.33259	1.31314
	14	228166		14	412370		0.553304	1.86486		1	1.97941	1.81232
	15	183948		15	422835		0.435035	1.46625		1	1.7965	1.25256
	16	132992		16	422446		0.314814	1		1	1.86486	1.46625
	17	254424		17	419290		0.606797	1.92748		1	1.92748	2.84543
	18	381643		18	426044		0.895783	2.84543			0.000458273	0.82891
ARG-1	1	129352			391840		0.330114	1		0.330114	0.571104	0.449097
	2	227770			398824		0.571104	1.73002		0.240238	0.606549	0.46994
	3	173144			385538		0.449097	1.36043		0.238041	0.585422	0.463153
	4	91312			380090		0.240238	1		0.306858	0.564588	0.392037
	5	236503			389916		0.606549	2.59005		0.344166	0.564537	0.326066
	6	176921			376476		0.46994	1.93754		0.272066	0.477016	0.332585
	7	97313			408807		0.238041	1			9.93696e-07	0.000958901
	8	214594			366563		0.585422	2.45933
	9	165559			357461		0.463153	1.94568
	10	134696			438952		0.306858	1		1	1.73002	1.36043
	11	229069			405728		0.564588	1.8399		1	2.59005	1.93754
	12	158270			403712		0.392037	1.27758		1	2.45933	1.94568
	13	132035			383637		0.344166	1		1	1.8399	1.27758
	14	232798			412370		0.564537	1.6403		1	1.6403	0.947407
	15	137872			422835		0.326066	0.947407		1	1.75331	1.22245
	16	114933			422446		0.272066	1			0.00190061	0.0410519
	17	200008			419290		0.477016	1.75331
	18	141696			426044		0.332585	1.22245
INOS	1	129336					0.330073	1	1	1.75759	1.36354
	2	231371					0.580133	1.75759	1	2.58295	1.99247
	3	173518					0.450067	1.36354	1	2.48408	1.97846
	4	90758					0.23878	1	1	1.96138	1.83006
	5	240484					0.616758	2.58295	1	2.82632	2.60811
	6	179113					0.475762	1.99247	1	1.34179	1.29611
	7	96959					0.237175	1		0.00403275	0.324725
	8	215965					0.589162	2.48408
	9	167736					0.469243	1.97846
	10	126262					0.287644	1	0.330073	0.580133	0.450067
	11	228904					0.564181	1.96138	0.23878	0.616758	0.475762
	12	212516					0.526405	1.83006	0.237175	0.589162	0.469243
	13	83243					0.216984	1	0.287644	0.564181	0.526405
	14	252892					0.613265	2.82632	0.216984	0.613265	0.565918
	15	239290					0.565918	2.60811	0.331891	0.445329	0.430167
	16	140206					0.331891	1		6.3707e-06	0.0340366
	17	186722					0.445329	1.34179
	18	183270					0.430167	1.29611
	1	2552	50.687	0	168	129352	129352
	2	2552	89.252	2	201	227770	227770
	3	2552	67.846	1	202	173144	173144
	4	2552	35.781	0	111	91312	91312
	5	2552	92.674	2	203	236503	236503
	6	2552	69.326	2	190	176921	176921
	7	2552	38.132	2	118	97313	97313
	8	2552	84.089	3	195	214594	214594
	9	2552	64.874	1	192	165559	165559
	10	2460	54.754	2	146	134696	134696
	11	2460	93.117	4	188	229069	229069
	12	2460	64.337	5	161	158270	158270
	13	2460	53.673	2	132	132035	132035
	14	2460	94.633	8	189	232798	232798
	15	2460	56.046	2	142	137872	137872
	16	2460	46.721	1	118	114933	114933
	17	2460	81.304	2	178	200008	200008
	18	2460	57.6	0	148	141696	141696

## Sheet: spleen
	Ctrl	Model	SMH		Ctrl	Model	SMH		Ctrl	Model	SMH		Ctrl	Model	SMH
	0.889955	0.728132	0.841973		0.985663	0.729072	0.940292		0.634722	1.1243	0.812284		1.05589	0.861221	0.922671
	0.894365	0.613767	0.748653		1.01714	0.689738	0.866203		0.35645	0.872361	0.797541		1.04142	0.773327	0.816454
	0.990284	0.841019	0.938043		1.13911	0.584083	0.704387		0.395161	1.15362	0.681713		0.93528	0.791091	0.834751
	1.14025	0.808795	0.959953		1.06152	0.841244	0.98926		0.86654	1.37674	1.00791		1.15083	0.740099	0.837843
	0.819016	0.34842	0.48708		1.08097	0.646351	0.909564		0.408531	0.897732	0.425513		0.733759	0.5294	0.651171
	0.407457	0.276517	0.470794		1.0168	0.769215	0.889365		0.168067	0.592849	0.533215		0.711071	0.558395	1.01992
		0.100148	0.318742			4.30133e-05	0.00984361			0.00535266	0.0654894			0.0335555	0.0922821
1	301930		1	288246		1	316376		1	234624		1	445650
2	241355		2	234725		2	246311		2	364197		2	439047
3	268138		3	256811		3	301688		3	286094		3	442208
4	298417		4	290713		4	321883		4	154837		4	461954
5	228346		5	234445		5	234358		5	314801		5	466640
6	277075		6	251666		6	284316		6	289555		6	460615
7	319633		7	273522		7	322886		7	147070		7	425562
8	265053		8	220804		8	171044		8	358246		8	421957
9	301505		9	237308		9	212934		9	235693		9	427486
1	474831		10	433588		10	299477		10	290773		10	361071
2	357821		11	283498		11	259171		11	425832		11	366171
3	387769		12	300043		12	289467		12	348934		12	359370
4	342550		13	307889		13	330407		13	180836		13	387138
5	174412		14	250519		14	228042		14	352351		14	392989
6	221724		15	286189		15	300763		15	178890		15	389479
7	179926		16	308971		16	330671		16	101463		16	384511
8	126032		17	261302		17	263909		17	237425		17	381534
9	230181		18	438285		18	297687		18	229064		18	390251
FOXP3	301930	241355	268138	GATA-3	288246	234725	256811		445650	439047	442208
	298417	228346	277075		290713	234445	251666		461954	466640	460615
	319633	265053	301505		273522	220804	237308		425562	421957	427486
	474831	357821	387769		433588	283498	300043		361071	366171	359370
	342550	174412	221724		307889	250519	286189		387138	392989	389479
	179926	126032	230181		308971	261302	438285		384511	381534	390251
	0.677505	0.549725	0.606362		0.646799	0.534624	0.580747
	0.645989	0.489341	0.601533		0.629312	0.502411	0.54637
	0.751084	0.628152	0.705298		0.642731	0.523286	0.555125
	1.31506	0.977196	1.07902		1.20084	0.774223	0.834914
	0.884827	0.443809	0.569284		0.795295	0.637471	0.7348
	0.467935	0.33033	0.589828		0.803543	0.684872	1.12308
		0.173422	0.337662			0.115745	0.276681
RORγt	316376	246311	301688	T-bet	234624	364197	286094
	321883	234358	284316		154837	314801	289555
	322886	171044	212934		147070	358246	235693
	299477	259171	289467		290773	425832	348934
	330407	228042	300763		180836	352351	178890
	330671	263909	297687		101463	237425	229064
	0.70992	0.561013	0.682231		0.526476	0.829517	0.646967
	0.696786	0.502224	0.617253		0.335178	0.674612	0.628627
	0.758728	0.405359	0.498108		0.34559	0.849011	0.551347
	0.829413	0.707787	0.805485		0.805307	1.16293	0.97096
	0.853461	0.580276	0.772219		0.46711	0.896593	0.459306
	0.859978	0.691705	0.762809		0.263875	0.622291	0.586966
		0.00476678	0.115114			0.00650861	0.09022
	0.954339	0.979879	0.888792		0.813971	1.55159	1.11403
	0.927098	0.974347	0.974532		0.532611	1.34275	1.15055
	0.989925	1.54962	1.41596		0.53769	1.62246	0.993194
	1.58553	1.38064	1.3396		0.67062	1.50206	1.16295
	1.03675	0.764824	0.737205		0.587342	1.40648	0.625076
	0.544124	0.477559	0.773232		0.32839	0.908623	0.522637
		0.945263	0.998411			0.000138256	0.014394

## Sheet: Sheet2
	1Ctrl组	11model组	32SMH组	2Ctrl组	12model组	33SMH组	3Ctrl组	13model组	34SMH组		4Ctrl组	14model组	35SMH组	5Ctrl组	15model组	35SMH组	6Ctrl组	16model组	37SMH组
β-tubulin
灰度值	445650	439047	442208	461954	466640	460615	425562	421957	427486		361071	366171	359370	387138	392989	389479	384511	381534	390251
相对灰度值	1	0.985183	0.992276	1	1.01014	0.997101	1	0.991529	1.00452		1	1.01412	0.995289	1	1.01511	1.00605	1	0.992258	1.01493
FOXP3
灰度值	301930	241355	268138	298417	228346	277075	319633	265053	301505		474831	357821	387769	342550	174412	221724	179926	126032	230181
相对灰度值	1	0.799374	0.88808	1	0.765191	0.928483	1	0.829242	0.943285		1	0.753575	0.816646	1	0.509158	0.647275	1	0.700466	1.27931
与内参比值	1	0.811396	0.894993	1	0.757507	0.931182	1	0.836326	0.939039		1	0.74308	0.820512	1	0.501577	0.643384	1	0.705931	1.26049
	0.677505	0.549725	0.606362	0.645989	0.489341	0.601533	0.751084	0.628152	0.705298		1.31506	0.977196	1.07902	0.884827	0.443809	0.569284	0.467935	0.33033	0.589828
roryt
灰度值	316376	246311	301688	321883	234358	284316	322886	171044	212934		299477	259171	289467	330407	228042	300763	330671	263909	297687
相对灰度值	1	0.778539	0.953574	1	0.728084	0.88329	1	0.529735	0.659471		1	0.865412	0.966575	1	0.690185	0.91028	1	0.798101	0.900251
与内参比值	1	0.790248	0.960997	1	0.720773	0.885858	1	0.534261	0.656503		1	0.853359	0.97115	1	0.679909	0.904809	1	0.804329	0.88701
	0.70992	0.561013	0.682231	0.696786	0.502224	0.617253	0.758728	0.405359	0.498108	#DIV/0!	0.829413	0.707787	0.805485	0.853461	0.580276	0.772219	0.859978	0.691705	0.762809
T-BET
灰度值	234624	364197	286094	154837	314801	289555	147070	358246	235693		290773	425832	348934	180836	352351	178890	101463	237425	229064
相对灰度值	1	1.55226	1.21937	1	2.03311	1.87006	1	2.43589	1.60259		1	1.46448	1.20002	1	1.94846	0.989239	1	2.34002	2.25761
与内参比值	1	1.5756	1.22886	1	2.0127	1.8755	1	2.4567	1.59538		1	1.44409	1.2057	1	1.91945	0.983293	1	2.35827	1.79105
	0.526476	0.829517	0.646967	0.335178	0.674612	0.628627	0.34559	0.849011	0.551347		0.805307	1.16293	0.97096	0.46711	0.896593	0.459306	0.263875	0.622291	0.586966
GATA-3
灰度值	288246	234725	256811	290713	234445	251666	273522	220804	237308		433588	283498	300043	307889	250519	286189	308971	261302	438285
相对灰度值	1	0.814322	0.890944	1	0.806448	0.865685	1	0.807262	0.867601		1	0.653842	0.692	1	0.813667	0.92952	1	0.845717	1.41853
与内参比值	1	0.826569	0.897879	1	0.79835	0.868202	1	0.814159	0.863696		1	0.644735	0.695276	1	0.801552	0.923933	1	0.852316	1.39767
	0.646799	0.534624	0.580747	0.629312	0.502411	0.54637	0.642731	0.523286	0.555125		1.20084	0.774223	0.834914	0.795295	0.637471	0.7348	0.803543	0.684872	1.12308
