# Supplementary material for: Shao-Ma-Zhi-Jing granules alleviate Tourette Syndrome by modulating the cAMP/PI3K/AKT/NF-κB signaling pathway, T cell differentiation, microglia, and gut microbiota
Source: Front Physiol. 2026 Jun 17;17:1827824. doi: 10.3389/fphys.2026.1827824 (PMC13318577; doi:10.3389/fphys.2026.1827824)
Supplement: Supplementary file 2 [file DataSheet2.zip]

Archive with 19 entries (16 files):
- qRT-PCR-MZJ-2025-09/
- qRT-PCR-MZJ-2025-09/Curve/
- qRT-PCR-MZJ-2025-09/Curve/Amplification Plot  lixinxin  xibao  b-actin .jpg
- qRT-PCR-MZJ-2025-09/Curve/Amplification Plot  lixinxin  xibao  FOXP3 .jpg
- qRT-PCR-MZJ-2025-09/Curve/Amplification Plot  lixinxin  xibao  GATA-3.jpg
- qRT-PCR-MZJ-2025-09/Curve/Amplification Plot  lixinxin  xibao  RORyt .jpg
- qRT-PCR-MZJ-2025-09/Curve/Amplification Plot  lixinxin  xibao  T-bet .jpg
- qRT-PCR-MZJ-2025-09/Curve/Melt Curve Plot  lixinxin  xibao  b-actin.jpg
- qRT-PCR-MZJ-2025-09/Curve/Melt Curve Plot  lixinxin  xibao  FOXP3.jpg
- qRT-PCR-MZJ-2025-09/Curve/Melt Curve Plot  lixinxin  xibao  GATA-3.jpg
- qRT-PCR-MZJ-2025-09/Curve/Melt Curve Plot  lixinxin  xibao  RORyt.jpg
- qRT-PCR-MZJ-2025-09/Curve/Melt Curve Plot  lixinxin  xibao  T-bet .jpg
- qRT-PCR-MZJ-2025-09/mouse-spleen-qpcr analysis.xlsx
- qRT-PCR-MZJ-2025-09/raw data/
- qRT-PCR-MZJ-2025-09/raw data/2024-02-06_lixinxin  rat  pi  b-actin.xls
- qRT-PCR-MZJ-2025-09/raw data/2024-02-06_lixinxin  rat  pi  GATA-3.xls
- qRT-PCR-MZJ-2025-09/raw data/2024-02-06_lixinxin  rat  pi  RORγt.xls
- qRT-PCR-MZJ-2025-09/raw data/2024-02-06_lixinxin  rat  pi  t-bet.xls
- qRT-PCR-MZJ-2025-09/raw data/2024-02-07_lixinxin  rat  pi  FOXP3.xls
