# Supplementary material for: Shao-Ma-Zhi-Jing granules alleviate Tourette Syndrome by modulating the cAMP/PI3K/AKT/NF-κB signaling pathway, T cell differentiation, microglia, and gut microbiota
Source: Front Physiol. 2026 Jun 17;17:1827824. doi: 10.3389/fphys.2026.1827824 (PMC13318577; doi:10.3389/fphys.2026.1827824)
Supplement: Supplementary file 2 [file DataSheet2.zip › qRT-PCR-MZJ-2025-09/mouse-spleen-qpcr analysis.xlsx]

## Sheet: GATA-3
Group	Number	GATA-3 Ct	B-actin ct	△ct	control sample	△△ct	2的-△△ct
Ctrl	1	25.4851	17.2569	8.22817	8.21095	0.0172178	0.988136
	1	25.3968	17.2321	8.16469	8.21095	-0.046258	1.03258
	1	25.4854	17.2454	8.23999	8.21095	0.0290403	0.980072	1.00026
	2	27.7501	20.3309	7.41913	7.37875	0.0403756	0.972402				Ctrl	Model	SMH
	2	27.8001	20.4248	7.37531	7.37875	-0.00344531	1.00239				1.00026	0.652914	0.907705
	2	27.7735	20.4317	7.34182	7.37875	-0.0369303	1.02593	1.00024			1.00024	0.787369	0.961894
	3	25.744	18.3897	7.35432	7.31688	0.0374419	0.974381				1.00025	0.768072	0.859814
	3	25.676	18.3556	7.32037	7.31688	0.00348918	0.997584				1.00017	0.567041	0.948743
	3	25.6878	18.4118	7.27595	7.31688	-0.0409311	1.02878	1.00025			1.0007	0.646132	0.920199
	4	25.9886	18.7881	7.20048	7.22613	-0.0256551	1.01794				1.00033	0.679243	0.93626
	4	26.0174	18.8018	7.21561	7.22613	-0.0105237	1.00732			P		0.00022606	0.000357721
	4	26.0959	18.8336	7.26231	7.22613	0.0361788	0.975235	1.00017		mean	1.00032	0.683462	0.922436
	5	25.3487	18.0165	7.33215	7.34719	-0.0150408	1.01048			SD	0.000189778	0.0822847	0.0362866
	5	25.269	17.9791	7.28991	7.34719	-0.0572782	1.0405
	5	25.3929	17.9734	7.41951	7.34719	0.072319	0.951108	1.0007
	6	24.2614	16.2665	7.99496	7.99614	-0.00117938	1.00082
	6	24.1996	16.2484	7.95125	7.99614	-0.0448859	1.0316
	6	24.219	16.1768	8.0422	7.99614	0.0460653	0.968574	1.00033
Model	11	27.7672	18.9104	8.85687	8.21095	0.645918	0.639086
	11	27.7814	18.9098	8.87157	8.21095	0.66062	0.632606
	11	27.7572	19.0048	8.75246	8.21095	0.541512	0.687051	0.652914
	12	27.7417	19.9661	7.77559	7.37875	0.39684	0.75952
	12	27.7344	20.0248	7.70962	7.37875	0.330868	0.795058
	12	27.7894	20.1022	7.68717	7.37875	0.308415	0.807529	0.787369
	13	27.0857	19.3275	7.75821	7.31688	0.441331	0.736455
	13	27.071	19.3949	7.67612	7.31688	0.359236	0.779577
	13	27.017	19.3568	7.66027	7.31688	0.343396	0.788184	0.768072
	14	25.2705	17.1754	8.09517	7.22613	0.869038	0.547512
	14	25.2998	17.2491	8.05065	7.22613	0.824515	0.564672
	14	25.2869	17.2969	7.98994	7.22613	0.763812	0.588938	0.567041
	15	27.0088	19.0276	7.98114	7.34719	0.633952	0.644409
	15	26.8869	18.9631	7.92384	7.34719	0.576646	0.670521
	15	26.9791	18.9503	8.0288	7.34719	0.681613	0.623468	0.646132
	16	24.5346	15.9961	8.53854	7.99614	0.542406	0.686625
	16	24.6485	16.0891	8.55935	7.99614	0.563218	0.676791
	16	24.6225	16.0579	8.56464	7.99614	0.568506	0.674315	0.679243
SMH	31	26.6737	18.3476	8.32617	8.21095	0.11522	0.923242
	31	26.6879	18.2586	8.42933	8.21095	0.21838	0.85953
	31	26.649	18.3493	8.29969	8.21095	0.0887391	0.940344	0.907705
	32	27.0496	19.6327	7.41689	7.37875	0.0381349	0.973913
	32	27.1435	19.6396	7.50397	7.37875	0.125219	0.916865
	32	27.0675	19.6814	7.38613	7.37875	0.00737279	0.994903	0.961894
	33	27.3708	19.8581	7.51269	7.31688	0.195811	0.873082
	33	27.3608	19.7971	7.56374	7.31688	0.246862	0.842728
	33	27.4155	19.8871	7.52839	7.31688	0.211511	0.863632	0.859814
	34	24.2982	16.9857	7.3125	7.22613	0.0863658	0.941892
	34	24.3773	17.0574	7.31994	7.22613	0.0938088	0.937046
	34	24.3292	17.0551	7.27411	7.22613	0.0479764	0.967292	0.948743
	35	25.9403	18.401	7.53935	7.34719	0.192159	0.875295
	35	25.8992	18.4491	7.45015	7.34719	0.102956	0.931123
	35	25.8945	18.4796	7.41486	7.34719	0.0676685	0.954179	0.920199
	36	24.3064	16.2332	8.07318	7.99614	0.077044	0.947998
	36	24.2391	16.1206	8.11853	7.99614	0.122389	0.918665
	36	24.2863	16.2041	8.08216	7.99614	0.0860238	0.942116	0.93626

## Sheet: RORγt
Group	Number	RORγt Ct	B-actin ct	△ct	control sample	△△ct	2的-△△ct
Ctrl	1	25.6771	17.2569	8.4202	8.39273	0.0274764	0.981135
	1	25.571	17.2321	8.33893	8.39273	-0.0537992	1.03799
	1	25.6644	17.2454	8.41905	8.39273	0.0263228	0.98192	1.00035				Ctrl	Model	SMH
	2	27.7521	20.3309	7.42119	7.37838	0.0428106	0.970762					1.00035	0.633358	0.868262
	2	27.794	20.4248	7.36919	7.37838	-0.00918681	1.00639					1.00024	0.804833	0.864703
	2	27.7765	20.4317	7.34476	7.37838	-0.0336238	1.02358	1.00024				1.00009	0.705981	0.84614
	3	26.2604	18.3897	7.87072	7.89757	-0.0268464	1.01878					1.00033	0.628031	0.952643
	3	26.2617	18.3556	7.90614	7.89757	0.0085673	0.994079					1.00039	0.681768	0.988301
	3	26.3277	18.4118	7.91585	7.89757	0.0182791	0.98741	1.00009				1.0002	0.793727	0.98616
	4	26.6747	18.7881	7.88663	7.93775	-0.0511239	1.03607				P		0.000236917	0.000499007
	4	26.7559	18.8018	7.95413	7.93775	0.0163771	0.988712				mean	1.00027	0.70795	0.917702
	4	26.8061	18.8336	7.9725	7.93775	0.0347468	0.976203	1.00033			SD	0.000111995	0.0766607	0.0652167
	5	25.9835	18.0165	7.967	8.01586	-0.0488562	1.03444
	5	25.9936	17.9791	8.01456	8.01586	-0.00130135	1.0009
	5	26.0394	17.9734	8.06602	8.01586	0.0501575	0.965831	1.00039
	6	26.0438	16.2665	9.77729	9.81514	-0.0378428	1.02658
	6	26.0955	16.2484	9.8471	9.81514	0.031965	0.978087
	6	25.9978	16.1768	9.82101	9.81514	0.00587781	0.995934	1.0002
Model	11	27.9927	18.9104	9.08235	8.39273	0.689621	0.620017
	11	27.9475	18.9098	9.03769	8.39273	0.644964	0.639509
	11	28.0401	19.0048	9.03534	8.39273	0.642618	0.640549	0.633358
	12	27.6721	19.9661	7.706	7.37838	0.327617	0.796851
	12	27.7423	20.0248	7.71747	7.37838	0.339089	0.790541
	12	27.7544	20.1022	7.65224	7.37838	0.273856	0.827106	0.804833
	13	27.7649	19.3275	8.43743	7.89757	0.53986	0.687838
	13	27.7764	19.3949	8.38155	7.89757	0.483977	0.715004
	13	27.7381	19.3568	8.38135	7.89757	0.483779	0.715102	0.705981
	14	25.8871	17.1754	8.71177	7.93775	0.774018	0.584787
	14	25.7902	17.2491	8.5411	7.93775	0.603352	0.658223
	14	25.8761	17.2969	8.57916	7.93775	0.641413	0.641085	0.628031
	15	27.5972	19.0276	8.56959	8.01586	0.553727	0.681258
	15	27.5571	18.9631	8.59405	8.01586	0.578189	0.669804
	15	27.4926	18.9503	8.54235	8.01586	0.52649	0.694242	0.681768
	16	26.1523	15.9961	10.1562	9.81514	0.341075	0.789453
	16	26.1795	16.0891	10.0904	9.81514	0.275237	0.826314
	16	26.2587	16.0579	10.2008	9.81514	0.385685	0.765415	0.793727
SMH	31	26.9114	18.3476	8.56385	8.39273	0.171122	0.888152
	31	26.9183	18.2586	8.65967	8.39273	0.266939	0.831081
	31	26.9174	18.3493	8.56808	8.39273	0.175349	0.885553	0.868262
	32	27.2131	19.6327	7.58036	7.37838	0.201978	0.869358
	32	27.2587	19.6396	7.61913	7.37838	0.240753	0.846304
	32	27.2467	19.6814	7.56535	7.37838	0.186971	0.878448	0.864703
	33	27.9999	19.8581	8.14176	7.89757	0.244196	0.844286
	33	28.0149	19.7971	8.21778	7.89757	0.320211	0.800953
	33	27.9477	19.8871	8.06055	7.89757	0.162977	0.89318	0.84614
	34	25.0263	16.9857	8.04053	7.93775	0.102777	0.931239
	34	25.0509	17.0574	7.99353	7.93775	0.0557756	0.962077
	34	25.0448	17.0551	7.98973	7.93775	0.0519761	0.964614	0.952643
	35	26.5042	18.401	8.10321	8.01586	0.0873459	0.941253
	35	26.4752	18.4491	8.02611	8.01586	0.0102512	0.99292
	35	26.4518	18.4796	7.97219	8.01586	-0.0436691	1.03073	0.988301
	36	26.0498	16.2332	9.81662	9.81514	0.00148137	0.998974
	36	25.9677	16.1206	9.84711	9.81514	0.0319722	0.978082
	36	26.0463	16.2041	9.84219	9.81514	0.0270494	0.981425	0.98616

## Sheet: T-bet
Group	Number	T-bet Ct	B-actin ct	△ct	control sample	△△ct	2的-△△ct
Ctrl	1	25.7255	17.2569	8.46861	8.45211	0.0164904	0.988635
	1	25.6332	17.2321	8.40114	8.45211	-0.0509775	1.03597
	1	25.732	17.2454	8.4866	8.45211	0.034487	0.976379	1.00033						Ctrl	Model	SMH
	2	28.2861	20.3309	7.95517	7.93503	0.0201475	0.986132							1.00033	1.65413	1.29341
	2	28.329	20.4248	7.90421	7.93503	-0.0308176	1.02159							1.00012	1.69376	1.54946
	2	28.3774	20.4317	7.9457	7.93503	0.0106701	0.992631	1.00012						1.00005	1.69328	1.13248
	3	26.1091	18.3897	7.71944	7.73719	-0.0177504	1.01238							1.00001	2.03315	1.20784
	3	26.1104	18.3556	7.75483	7.73719	0.0176423	0.987846							1.00002	1.77208	1.1779
	3	26.1491	18.4118	7.7373	7.73719	0.000108083	0.999925	1.00005						1.0009	1.5636	1.29966
	4	26.7518	18.7881	7.96373	7.96147	0.00225474	0.998438						P		9.99865e-05	0.000458738
	4	26.769	18.8018	7.96721	7.96147	0.00573985	0.996029						mean	1.00024	1.735	1.27679
	4	26.7871	18.8336	7.95348	7.96147	-0.00799459	1.00556	1.00001					SD	0.000347097	0.161013	0.148662
	5	25.8687	18.0165	7.85215	7.84745	0.00469744	0.996749
	5	25.834	17.9791	7.8549	7.84745	0.00745364	0.994847
	5	25.8087	17.9734	7.8353	7.84745	-0.0121511	1.00846	1.00002
	6	24.4704	16.2665	8.20396	8.24383	-0.0398682	1.02802
	6	24.445	16.2484	8.19662	8.24383	-0.0472111	1.03327
	6	24.5077	16.1768	8.33091	8.24383	0.0870792	0.941427	1.0009
Model	11	26.7316	18.9104	7.82127	8.45211	-0.630845	1.54847
	11	26.6034	18.9098	7.69363	8.45211	-0.758481	1.69171
	11	26.6726	19.0048	7.66785	8.45211	-0.784269	1.72222	1.65413
	12	27.2042	19.9661	7.23804	7.93503	-0.696985	1.62111
	12	27.1985	20.0248	7.1737	7.93503	-0.761329	1.69505
	12	27.2175	20.1022	7.11526	7.93503	-0.819762	1.76511	1.69376
	13	26.3363	19.3275	7.00877	7.73719	-0.728421	1.65683
	13	26.3355	19.3949	6.94063	7.73719	-0.796558	1.73695
	13	26.3403	19.3568	6.98353	7.73719	-0.753664	1.68607	1.69328
	14	24.1495	17.1754	6.9741	7.96147	-0.987378	1.98258
	14	24.2035	17.2491	6.95444	7.96147	-1.00703	2.00978
	14	24.1831	17.2969	6.88622	7.96147	-1.07525	2.10709	2.03315
	15	25.985	19.0276	6.95738	7.84745	-0.890067	1.85326
	15	25.9876	18.9631	7.02449	7.84745	-0.822958	1.76903
	15	26.0373	18.9503	7.08706	7.84745	-0.760386	1.69394	1.77208
	16	23.5886	15.9961	7.59251	8.24383	-0.651321	1.57061
	16	23.6841	16.0891	7.59503	8.24383	-0.648801	1.56787
	16	23.6673	16.0579	7.6094	8.24383	-0.634433	1.55233	1.5636
SMH	31	26.4123	18.3476	8.06475	8.45211	-0.387364	1.308
	31	26.4012	18.2586	8.14261	8.45211	-0.309504	1.23928
	31	26.3868	18.3493	8.03751	8.45211	-0.414604	1.33293	1.29341
	32	26.9852	19.6327	7.35252	7.93503	-0.582512	1.49745
	32	26.9163	19.6396	7.2767	7.93503	-0.658327	1.57825
	32	26.9632	19.6814	7.28182	7.93503	-0.65321	1.57266	1.54946
	33	27.3866	19.8581	7.52848	7.73719	-0.20871	1.15565
	33	27.3769	19.7971	7.57982	7.73719	-0.157369	1.11525
	33	27.4524	19.8871	7.56528	7.73719	-0.171907	1.12655	1.13248
	34	24.7031	16.9857	7.71742	7.96147	-0.244057	1.18432
	34	24.6929	17.0574	7.63553	7.96147	-0.325943	1.25348
	34	24.7708	17.0551	7.71571	7.96147	-0.245762	1.18572	1.20784
	35	26.0426	18.401	7.64166	7.84745	-0.205787	1.15332
	35	26.0785	18.4491	7.62944	7.84745	-0.218013	1.16313
	35	26.0434	18.4796	7.5638	7.84745	-0.283646	1.21727	1.1779
	36	24.062	16.2332	7.82882	8.24383	-0.415007	1.33331
	36	24.036	16.1206	7.9154	8.24383	-0.328435	1.25565
	36	24.0583	16.2041	7.85425	8.24383	-0.389584	1.31002	1.29966

## Sheet: FOXP3
Group	Number	FOXP3 Ct	B-actin ct	△ct	control sample	△△ct	2的-△△ct
Ctrl	1	25.93	17.2569	8.67304	8.66911	0.00393562	0.997276
	1	25.8819	17.2321	8.64979	8.66911	-0.0193161	1.01348							Ctrl	Model	SMH
	1	25.9299	17.2454	8.68449	8.66911	0.0153805	0.989396	1.00005						1.00005	0.770534	0.889606
	2	28.2613	20.3309	7.9304	7.90256	0.0278442	0.980885							1.00011	0.724737	0.885137
	2	28.304	20.4248	7.87924	7.90256	-0.0233208	1.0163							1.00005	0.684159	0.900808
	2	28.3297	20.4317	7.89803	7.90256	-0.00452347	1.00314	1.00011						1.00032	0.596518	0.909909
	3	26.0652	18.3897	7.67556	7.67026	0.00529861	0.996334							1.00068	0.794247	0.853778
	3	26.0069	18.3556	7.65127	7.67026	-0.0189915	1.01325							1.00139	0.536514	0.874562
	3	26.0958	18.4118	7.68396	7.67026	0.0136929	0.990554	1.00005					P		0.000594353	0.0040029
	4	26.5832	18.7881	7.79506	7.80168	-0.00661481	1.0046						mean	1.00043	0.684452	0.885633
	4	26.6515	18.8018	7.84966	7.80168	0.0479861	0.967286						SD	0.000529169	0.100704	0.0198642
	4	26.5939	18.8336	7.76031	7.80168	-0.0413713	1.02909	1.00032
	5	26.0237	18.0165	8.00714	8.07976	-0.0726201	1.05162
	5	26.0785	17.9791	8.09944	8.07976	0.0196823	0.98645
	5	26.1061	17.9734	8.1327	8.07976	0.0529378	0.963971	1.00068
	6	24.8617	16.2665	8.59524	8.65575	-0.060509	1.04283
	6	24.8565	16.2484	8.60813	8.65575	-0.0476191	1.03356
	6	24.9407	16.1768	8.76388	8.65575	0.108128	0.927791	1.00139
Model	11	27.9921	18.9104	9.08173	8.66911	0.412624	0.751256
	11	27.9741	18.9098	9.06429	8.66911	0.395184	0.760392
	11	27.9959	19.0048	8.99112	8.66911	0.32201	0.799955	0.770534
	12	28.3686	19.9661	8.40247	7.90256	0.499914	0.707149
	12	28.3988	20.0248	8.37399	7.90256	0.471429	0.72125
	12	28.4279	20.1022	8.32567	7.90256	0.423116	0.745812	0.724737
	13	27.5746	19.3275	8.24709	7.67026	0.576831	0.670435
	13	27.5501	19.3949	8.15526	7.67026	0.484998	0.714498
	13	27.6101	19.3568	8.25333	7.67026	0.583068	0.667543	0.684159
	14	25.7598	17.1754	8.58443	7.80168	0.78275	0.581258
	14	25.8531	17.2491	8.604	7.80168	0.802318	0.573427
	14	25.7541	17.2969	8.45715	7.80168	0.655467	0.63487	0.596518
	15	27.4392	19.0276	8.41155	8.07976	0.331786	0.794552
	15	27.3581	18.9631	8.39507	8.07976	0.315313	0.803677
	15	27.3801	18.9503	8.42989	8.07976	0.350129	0.784514	0.794247
	16	25.6401	15.9961	9.64403	8.65575	0.988273	0.504081
	16	25.558	16.0891	9.46887	8.65575	0.813119	0.56915
	16	25.6125	16.0579	9.55461	8.65575	0.898855	0.536312	0.536514
SMH	31	27.1926	18.3476	8.84498	8.66911	0.175874	0.885231
	31	27.0919	18.2586	8.83327	8.66911	0.164162	0.892447
	31	27.1847	18.3493	8.83539	8.66911	0.166278	0.891139	0.889606
	32	27.7349	19.6327	8.10218	7.90256	0.199624	0.870778
	32	27.7075	19.6396	8.06789	7.90256	0.16533	0.891725
	32	27.7474	19.6814	8.06597	7.90256	0.163417	0.892907	0.885137
	33	27.7178	19.8581	7.85966	7.67026	0.189392	0.876975
	33	27.6623	19.7971	7.86525	7.67026	0.194983	0.873583
	33	27.6286	19.8871	7.74143	7.67026	0.07117	0.951866	0.900808
	34	24.9505	16.9857	7.96472	7.80168	0.163045	0.893138
	34	25.0286	17.0574	7.9712	7.80168	0.16952	0.889139
	34	24.9346	17.0551	7.87956	7.80168	0.0778771	0.947451	0.909909
	35	26.7962	18.401	8.39519	8.07976	0.315426	0.803613
	35	26.7465	18.4491	8.29746	8.07976	0.2177	0.859936
	35	26.7149	18.4796	8.23532	8.07976	0.155556	0.897786	0.853778
	36	25.0556	16.2332	8.82238	8.65575	0.166625	0.890924
	36	25.0851	16.1206	8.96453	8.65575	0.308782	0.807323
	36	24.9716	16.2041	8.76754	8.65575	0.111789	0.92544	0.874562

## Sheet: T-betGATA-3
t-bet	Ctrl	Model	SMH		gata-3	Ctrl	Model	SMH
	1.00033	1.65413	1.29341			1.00026	0.652914	0.907705		1.00006	2.53346	1.42492
	1.00012	1.69376	1.54946			1.00024	0.787369	0.961894		0.999878	2.15116	1.61084
	1.00005	1.69328	1.13248			1.00025	0.768072	0.859814		0.999803	2.20459	1.31713
	1.00001	2.03315	1.20784			1.00017	0.567041	0.948743		0.999842	3.58554	1.27309
	1.00002	1.77208	1.1779			1.0007	0.646132	0.920199		0.999322	2.74259	1.28005
	1.0009	1.5636	1.29966			1.00033	0.679243	0.93626		1.00057	2.30197	1.38814
P		9.99865e-05	0.000458738		P		0.00022606	0.000357721			0.000785707	0.00222494
mean	1.00024	1.735	1.27679		mean	1.00032	0.683462	0.922436		0.999913	2.58655	1.38236
SD	0.000347097	0.161013	0.148662		SD	0.000189778	0.0822847	0.0362866		0.000406196	0.536954	0.12705

## Sheet: FOXP3ROR
FOXP3	Ctrl	Model	SMH		ROR	Ctrl	Model	SMH
	1.00005	0.770534	0.889606			1.00035	0.633358	0.868262		0.9997	1.21659	1.02458
	1.00011	0.724737	0.885137			1.00024	0.804833	0.864703		0.999864	0.900481	1.02363
	1.00005	0.684159	0.900808			1.00009	0.705981	0.84614		0.999956	0.969089	1.06461
	1.00032	0.596518	0.909909			1.00033	0.628031	0.952643		0.999995	0.949823	0.955141
	1.00068	0.794247	0.853778			1.00039	0.681768	0.988301		1.00029	1.16498	0.863885
	1.00139	0.536514	0.874562			1.0002	0.793727	0.98616		1.00119	0.675943	0.886836
P		0.000594353	0.0040029		P		0.000236917	0.000499007			0.805308	0.913729
mean	1.00043	0.684452	0.885633		mean	1.00027	0.70795	0.917702	mean	1.00017	0.979484	0.969781
SD	0.000529169	0.100704	0.0198642		SD	0.000111995	0.0766607	0.0652167	SD	0.000539287	0.194932	0.0814906
