# Supplementary material for: Shao-Ma-Zhi-Jing granules alleviate Tourette Syndrome by modulating the cAMP/PI3K/AKT/NF-κB signaling pathway, T cell differentiation, microglia, and gut microbiota
Source: Front Physiol. 2026 Jun 17;17:1827824. doi: 10.3389/fphys.2026.1827824 (PMC13318577; doi:10.3389/fphys.2026.1827824)
Supplement: Supplementary file 2 [file DataSheet2.zip › qRT-PCR-MZJ-2025-09/raw data/2024-02-06_lixinxin rat pi b-actin.xls]

## Sheet: Sample Setup
Block Type	96-Well 0.2-mL Block
Calibration Background is expired	Yes
Calibration Background performed on	09-25-2019
Calibration Pure Dye ABY is expired	Yes
Calibration Pure Dye ABY performed on	09-25-2019
Calibration Pure Dye FAM is expired	Yes
Calibration Pure Dye FAM performed on	09-25-2019
Calibration Pure Dye JUN is expired	Yes
Calibration Pure Dye JUN performed on	09-25-2019
Calibration Pure Dye ROX is expired	Yes
Calibration Pure Dye ROX performed on	09-25-2019
Calibration Pure Dye SYBR is expired	Yes
Calibration Pure Dye SYBR performed on	09-25-2019
Calibration Pure Dye VIC is expired	Yes
Calibration Pure Dye VIC performed on	09-25-2019
Calibration ROI is expired	Yes
Calibration ROI performed on	09-25-2019
Calibration Uniformity is expired	Yes
Calibration Uniformity performed on	09-25-2019
Chemistry	SYBR_GREEN
Date Created	2024-02-18 23:24:16 PM AFT
Experiment Barcode
Experiment Comment
Experiment File Name	D:\CUIYUCHUAN\2024-02-06_lixinxin rat pi b-actin yujing mouse haima galr3.eds
Experiment Name	2024-02-06_lixinxin rat pi b-actin yujing mouse haima galr3
Experiment Run End Time	2024-02-06 07:43:35 AM AFT
Experiment Type	Comparative Cт (ΔΔCт)
Instrument Name	2721219050176
Instrument Serial Number	2721219050176
Instrument Type	QuantStudio™ 1 System
Passive Reference	ROX
Post-read Stage/Step
Pre-read Stage/Step
Quantification Cycle Method	Ct
Signal Smoothing On	true
Stage where Melt Analysis is performed	Stage3
Stage/ Cycle where Ct Analysis is performed	Stage2, Step2
User Name
Well	Well Position	Sample Name	Sample Color	Biogroup Name	Biogroup Color	Target Name	Target Color	Task	Reporter	Quencher	Quantity	Comments
1	A1	1	RGB(176,23,31)			b-actin	RGB(176,23,31)	UNKNOWN	SYBR	None
2	A2	DZ18	RGB(142,142,56)
3	A3	3	RGB(0,139,69)			b-actin	RGB(176,23,31)	UNKNOWN	SYBR	None
4	A4	6	RGB(238,121,66)			b-actin	RGB(176,23,31)	UNKNOWN	SYBR	None
5	A5	13	RGB(0,245,255)			b-actin	RGB(176,23,31)	UNKNOWN	SYBR	None
6	A6	15	RGB(238,238,0)			b-actin	RGB(176,23,31)	UNKNOWN	SYBR	None
7	A7	32	RGB(176,23,31)			b-actin	RGB(176,23,31)	UNKNOWN	SYBR	None
8	A8	35	RGB(255,127,0)			b-actin	RGB(176,23,31)	UNKNOWN	SYBR	None
9	A9	SY1	RGB(176,23,31)
10	A10	SY4	RGB(255,127,0)
11	A11	DZ2	RGB(142,56,142)
12	A12	DZ6	RGB(0,245,255)
13	B1	1	RGB(176,23,31)			b-actin	RGB(176,23,31)	UNKNOWN	SYBR	None
14	B2	DZ18	RGB(142,142,56)
15	B3	4	RGB(255,127,0)			b-actin	RGB(176,23,31)	UNKNOWN	SYBR	None
16	B4	6	RGB(238,121,66)			b-actin	RGB(176,23,31)	UNKNOWN	SYBR	None
17	B5	13	RGB(0,245,255)			b-actin	RGB(176,23,31)	UNKNOWN	SYBR	None
18	B6	16	RGB(51,161,201)			b-actin	RGB(176,23,31)	UNKNOWN	SYBR	None
19	B7	32	RGB(176,23,31)			b-actin	RGB(176,23,31)	UNKNOWN	SYBR	None
20	B8	35	RGB(255,127,0)			b-actin	RGB(176,23,31)	UNKNOWN	SYBR	None
21	B9	SY2	RGB(0,0,255)
22	B10	SY4	RGB(255,127,0)
23	B11	DZ2	RGB(142,56,142)
24	B12	DZ16	RGB(238,220,130)
25	C1	1	RGB(176,23,31)			b-actin	RGB(176,23,31)	UNKNOWN	SYBR	None
26	C2
27	C3	4	RGB(255,127,0)			b-actin	RGB(176,23,31)	UNKNOWN	SYBR	None
28	C4	11	RGB(142,56,142)			b-actin	RGB(176,23,31)	UNKNOWN	SYBR	None
29	C5	13	RGB(0,245,255)			b-actin	RGB(176,23,31)	UNKNOWN	SYBR	None
30	C6	16	RGB(51,161,201)			b-actin	RGB(176,23,31)	UNKNOWN	SYBR	None
31	C7	33	RGB(0,0,255)			b-actin	RGB(176,23,31)	UNKNOWN	SYBR	None
32	C8	35	RGB(255,127,0)			b-actin	RGB(176,23,31)	UNKNOWN	SYBR	None
33	C9	SY2	RGB(0,0,255)
34	C10	SY5	RGB(139,137,112)
35	C11	DZ2	RGB(142,56,142)
36	C12	DZ16	RGB(238,220,130)
37	D1	2	RGB(0,0,255)			b-actin	RGB(176,23,31)	UNKNOWN	SYBR	None
38	D2
39	D3	4	RGB(255,127,0)			b-actin	RGB(176,23,31)	UNKNOWN	SYBR	None
40	D4	11	RGB(142,56,142)			b-actin	RGB(176,23,31)	UNKNOWN	SYBR	None
41	D5	14	RGB(238,220,130)			b-actin	RGB(176,23,31)	UNKNOWN	SYBR	None
42	D6	16	RGB(51,161,201)			b-actin	RGB(176,23,31)	UNKNOWN	SYBR	None
43	D7	33	RGB(0,0,255)			b-actin	RGB(176,23,31)	UNKNOWN	SYBR	None
44	D8	36	RGB(139,137,112)			b-actin	RGB(176,23,31)	UNKNOWN	SYBR	None
45	D9	SY2	RGB(0,0,255)
46	D10	SY5	RGB(139,137,112)
47	D11	DZ3	RGB(198,113,113)
48	D12	DZ16	RGB(238,220,130)
49	E1	2	RGB(0,0,255)			b-actin	RGB(176,23,31)	UNKNOWN	SYBR	None
50	E2
51	E3	5	RGB(139,137,112)			b-actin	RGB(176,23,31)	UNKNOWN	SYBR	None
52	E4	11	RGB(142,56,142)			b-actin	RGB(176,23,31)	UNKNOWN	SYBR	None
53	E5	14	RGB(238,220,130)			b-actin	RGB(176,23,31)	UNKNOWN	SYBR	None
54	E6	31	RGB(238,18,137)			b-actin	RGB(176,23,31)	UNKNOWN	SYBR	None
55	E7	33	RGB(0,0,255)			b-actin	RGB(176,23,31)	UNKNOWN	SYBR	None
56	E8	36	RGB(139,137,112)			b-actin	RGB(176,23,31)	UNKNOWN	SYBR	None
57	E9	SY3	RGB(0,139,69)
58	E10	SY5	RGB(139,137,112)
59	E11	DZ3	RGB(198,113,113)
60	E12	DZ17	RGB(238,238,0)
61	F1	2	RGB(0,0,255)			b-actin	RGB(176,23,31)	UNKNOWN	SYBR	None
62	F2
63	F3	5	RGB(139,137,112)			b-actin	RGB(176,23,31)	UNKNOWN	SYBR	None
64	F4	12	RGB(198,113,113)			b-actin	RGB(176,23,31)	UNKNOWN	SYBR	None
65	F5	14	RGB(238,220,130)			b-actin	RGB(176,23,31)	UNKNOWN	SYBR	None
66	F6	31	RGB(238,18,137)			b-actin	RGB(176,23,31)	UNKNOWN	SYBR	None
67	F7	34	RGB(0,139,69)			b-actin	RGB(176,23,31)	UNKNOWN	SYBR	None
68	F8	36	RGB(139,137,112)			b-actin	RGB(176,23,31)	UNKNOWN	SYBR	None
69	F9	SY3	RGB(0,139,69)
70	F10	SY6	RGB(238,121,66)
71	F11	DZ3	RGB(198,113,113)
72	F12	DZ17	RGB(238,238,0)
73	G1	3	RGB(0,139,69)			b-actin	RGB(176,23,31)	UNKNOWN	SYBR	None
74	G2
75	G3	5	RGB(139,137,112)			b-actin	RGB(176,23,31)	UNKNOWN	SYBR	None
76	G4	12	RGB(198,113,113)			b-actin	RGB(176,23,31)	UNKNOWN	SYBR	None
77	G5	15	RGB(238,238,0)			b-actin	RGB(176,23,31)	UNKNOWN	SYBR	None
78	G6	31	RGB(238,18,137)			b-actin	RGB(176,23,31)	UNKNOWN	SYBR	None
79	G7	34	RGB(0,139,69)			b-actin	RGB(176,23,31)	UNKNOWN	SYBR	None
80	G8	SY1	RGB(176,23,31)
81	G9	SY3	RGB(0,139,69)
82	G10	SY6	RGB(238,121,66)
83	G11	DZ6	RGB(0,245,255)
84	G12	DZ17	RGB(238,238,0)
85	H1	3	RGB(0,139,69)			b-actin	RGB(176,23,31)	UNKNOWN	SYBR	None
86	H2
87	H3	6	RGB(238,121,66)			b-actin	RGB(176,23,31)	UNKNOWN	SYBR	None
88	H4	12	RGB(198,113,113)			b-actin	RGB(176,23,31)	UNKNOWN	SYBR	None
89	H5	15	RGB(238,238,0)			b-actin	RGB(176,23,31)	UNKNOWN	SYBR	None
90	H6	32	RGB(176,23,31)			b-actin	RGB(176,23,31)	UNKNOWN	SYBR	None
91	H7	34	RGB(0,139,69)			b-actin	RGB(176,23,31)	UNKNOWN	SYBR	None
92	H8	SY1	RGB(176,23,31)
93	H9	SY4	RGB(255,127,0)
94	H10	SY6	RGB(238,121,66)
95	H11	DZ6	RGB(0,245,255)
96	H12	DZ18	RGB(142,142,56)

## Sheet: Amplification Data
Block Type	96-Well 0.2-mL Block
Calibration Background is expired	Yes
Calibration Background performed on	09-25-2019
Calibration Pure Dye ABY is expired	Yes
Calibration Pure Dye ABY performed on	09-25-2019
Calibration Pure Dye FAM is expired	Yes
Calibration Pure Dye FAM performed on	09-25-2019
Calibration Pure Dye JUN is expired	Yes
Calibration Pure Dye JUN performed on	09-25-2019
Calibration Pure Dye ROX is expired	Yes
Calibration Pure Dye ROX performed on	09-25-2019
Calibration Pure Dye SYBR is expired	Yes
Calibration Pure Dye SYBR performed on	09-25-2019
Calibration Pure Dye VIC is expired	Yes
Calibration Pure Dye VIC performed on	09-25-2019
Calibration ROI is expired	Yes
Calibration ROI performed on	09-25-2019
Calibration Uniformity is expired	Yes
Calibration Uniformity performed on	09-25-2019
Chemistry	SYBR_GREEN
Date Created	2024-02-18 23:24:16 PM AFT
Experiment Barcode
Experiment Comment
Experiment File Name	D:\CUIYUCHUAN\2024-02-06_lixinxin rat pi b-actin yujing mouse haima galr3.eds
Experiment Name	2024-02-06_lixinxin rat pi b-actin yujing mouse haima galr3
Experiment Run End Time	2024-02-06 07:43:35 AM AFT
Experiment Type	Comparative Cт (ΔΔCт)
Instrument Name	2721219050176
Instrument Serial Number	2721219050176
Instrument Type	QuantStudio™ 1 System
Passive Reference	ROX
Post-read Stage/Step
Pre-read Stage/Step
Quantification Cycle Method	Ct
Signal Smoothing On	true
Stage where Melt Analysis is performed	Stage3
Stage/ Cycle where Ct Analysis is performed	Stage2, Step2
User Name
Well	Well Position	Cycle	Target Name	Rn	Delta Rn
1	A1	1	b-actin	0.162446	0.00242482
1	A1	2	b-actin	0.163447	-0.00228975
1	A1	3	b-actin	0.173908	0.002456
1	A1	4	b-actin	0.181405	0.00423662
1	A1	5	b-actin	0.182213	-0.000670411
1	A1	6	b-actin	0.186001	-0.00259749
1	A1	7	b-actin	0.190963	-0.00335174
1	A1	8	b-actin	0.193042	-0.00698821
1	A1	9	b-actin	0.204555	-0.00119006
1	A1	10	b-actin	0.215918	0.00445728
1	A1	11	b-actin	0.220824	0.00364801
1	A1	12	b-actin	0.242177	0.0192855
1	A1	13	b-actin	0.255834	0.0272274
1	A1	14	b-actin	0.289451	0.055128
1	A1	15	b-actin	0.362279	0.122241
1	A1	16	b-actin	0.477493	0.23174
1	A1	17	b-actin	0.688163	0.436694
1	A1	18	b-actin	1.04741	0.79023
1	A1	19	b-actin	1.56831	1.30541
1	A1	20	b-actin	2.23868	1.97007
1	A1	21	b-actin	2.97222	2.69789
1	A1	22	b-actin	3.65751	3.37746
1	A1	23	b-actin	4.21263	3.92686
1	A1	24	b-actin	4.63382	4.34234
1	A1	25	b-actin	4.94108	4.64389
1	A1	26	b-actin	5.16851	4.8656
1	A1	27	b-actin	5.33475	5.02613
1	A1	28	b-actin	5.45102	5.13668
1	A1	29	b-actin	5.52797	5.20792
1	A1	30	b-actin	5.5981	5.27233
1	A1	31	b-actin	5.65617	5.32468
1	A1	32	b-actin	5.69798	5.36078
1	A1	33	b-actin	5.72917	5.38626
1	A1	34	b-actin	5.74759	5.39896
1	A1	35	b-actin	5.83474	5.48039
1	A1	36	b-actin	5.82845	5.46839
1	A1	37	b-actin	5.75391	5.38813
1	A1	38	b-actin	5.74618	5.37469
1	A1	39	b-actin	5.74568	5.36847
1	A1	40	b-actin	5.72937	5.34644
2	A2	1
2	A2	2
2	A2	3
2	A2	4
2	A2	5
2	A2	6
2	A2	7
2	A2	8
2	A2	9
2	A2	10
2	A2	11
2	A2	12
2	A2	13
2	A2	14
2	A2	15
2	A2	16
2	A2	17
2	A2	18
2	A2	19
2	A2	20
2	A2	21
2	A2	22
2	A2	23
2	A2	24
2	A2	25
2	A2	26
2	A2	27
2	A2	28
2	A2	29
2	A2	30
2	A2	31
2	A2	32
2	A2	33
2	A2	34
2	A2	35
2	A2	36
2	A2	37
2	A2	38
2	A2	39
2	A2	40
3	A3	1	b-actin	0.114136	0.000406983
3	A3	2	b-actin	0.118162	0.000704064
3	A3	3	b-actin	0.119714	-0.00147368
3	A3	4	b-actin	0.122439	-0.00247719
3	A3	5	b-actin	0.128594	-5.13937e-05
3	A3	6	b-actin	0.136179	0.00380476
3	A3	7	b-actin	0.139244	0.00314129
3	A3	8	b-actin	0.140777	0.000944714
3	A3	9	b-actin	0.141325	-0.00223541
3	A3	10	b-actin	0.146776	-0.000514134
3	A3	11	b-actin	0.14988	-0.00113895
3	A3	12	b-actin	0.165657	0.0109095
3	A3	13	b-actin	0.176597	0.0181207
3	A3	14	b-actin	0.186679	0.024474
3	A3	15	b-actin	0.233072	0.0671379
3	A3	16	b-actin	0.294062	0.124399
3	A3	17	b-actin	0.416454	0.243062
3	A3	18	b-actin	0.639616	0.462495
3	A3	19	b-actin	1.0026	0.821752
3	A3	20	b-actin	1.56199	1.37741
3	A3	21	b-actin	2.30115	2.11284
3	A3	22	b-actin	3.14141	2.94937
3	A3	23	b-actin	3.94864	3.75287
3	A3	24	b-actin	4.60115	4.40166
3	A3	25	b-actin	5.08963	4.8864
3	A3	26	b-actin	5.45081	5.24386
3	A3	27	b-actin	5.71578	5.5051
3	A3	28	b-actin	5.9022	5.68779
3	A3	29	b-actin	5.99727	5.77914
3	A3	30	b-actin	6.10835	5.88648
3	A3	31	b-actin	6.19129	5.9657
3	A3	32	b-actin	6.26003	6.03071
3	A3	33	b-actin	6.31994	6.08688
3	A3	34	b-actin	6.34119	6.10441
3	A3	35	b-actin	6.33114	6.09063
3	A3	36	b-actin	6.32967	6.08543
3	A3	37	b-actin	6.33808	6.09011
3	A3	38	b-actin	6.34236	6.09066
3	A3	39	b-actin	6.33229	6.07686
3	A3	40	b-actin	6.31273	6.05357
4	A4	1	b-actin	0.0906364	0.00916186
4	A4	2	b-actin	0.093807	0.00536932
4	A4	3	b-actin	0.0996297	0.00422879
4	A4	4	b-actin	0.100934	-0.00142986
4	A4	5	b-actin	0.108456	-0.000871626
4	A4	6	b-actin	0.114333	-0.00195738
4	A4	7	b-actin	0.120416	-0.0028379
4	A4	8	b-actin	0.129551	-0.000665669
4	A4	9	b-actin	0.13819	0.00101034
4	A4	10	b-actin	0.146667	0.00252331
4	A4	11	b-actin	0.153888	0.00278132
4	A4	12	b-actin	0.19108	0.0330101
4	A4	13	b-actin	0.23695	0.071917
4	A4	14	b-actin	0.311961	0.139965
4	A4	15	b-actin	0.447821	0.268862
4	A4	16	b-actin	0.679027	0.493104
4	A4	17	b-actin	1.07632	0.883432
4	A4	18	b-actin	1.67166	1.47181
4	A4	19	b-actin	2.4661	2.25929
4	A4	20	b-actin	3.3284	3.11463
4	A4	21	b-actin	4.09401	3.87327
4	A4	22	b-actin	4.75112	4.52342
4	A4	23	b-actin	5.24976	5.0151
4	A4	24	b-actin	5.58682	5.34519
4	A4	25	b-actin	5.82596	5.57736
4	A4	26	b-actin	6.02884	5.77329
4	A4	27	b-actin	6.18279	5.92027
4	A4	28	b-actin	6.28884	6.01936
4	A4	29	b-actin	6.36774	6.0913
4	A4	30	b-actin	6.40876	6.12535
4	A4	31	b-actin	6.4667	6.17633
4	A4	32	b-actin	6.47616	6.17883
4	A4	33	b-actin	6.45746	6.15316
4	A4	34	b-actin	6.4549	6.14364
4	A4	35	b-actin	6.45537	6.13715
4	A4	36	b-actin	6.46592	6.14074
4	A4	37	b-actin	6.47099	6.13884
4	A4	38	b-actin	6.473	6.13388
4	A4	39	b-actin	6.44655	6.10047
4	A4	40	b-actin	6.43918	6.08614
5	A5	1	b-actin	0.132557	-0.003299
5	A5	2	b-actin	0.132777	-0.00551278
5	A5	3	b-actin	0.135581	-0.00514181
5	A5	4	b-actin	0.140465	-0.00269071
5	A5	5	b-actin	0.148234	0.00264541
5	A5	6	b-actin	0.150758	0.00273643
5	A5	7	b-actin	0.157886	0.00743158
5	A5	8	b-actin	0.158823	0.0059354
5	A5	9	b-actin	0.153925	-0.00139589
5	A5	10	b-actin	0.151199	-0.00655558
5	A5	11	b-actin	0.152609	-0.00757879
5	A5	12	b-actin	0.164078	0.00145765
5	A5	13	b-actin	0.16821	0.00315632
5	A5	14	b-actin	0.183596	0.0161097
5	A5	15	b-actin	0.203976	0.0340564
5	A5	16	b-actin	0.240027	0.067674
5	A5	17	b-actin	0.310757	0.135971
5	A5	18	b-actin	0.437009	0.25979
5	A5	19	b-actin	0.660909	0.481257
5	A5	20	b-actin	1.03259	0.850503
5	A5	21	b-actin	1.59798	1.41346
5	A5	22	b-actin	2.36523	2.17827
5	A5	23	b-actin	3.24302	3.05363
5	A5	24	b-actin	4.08458	3.89276
5	A5	25	b-actin	4.76192	4.56767
5	A5	26	b-actin	5.22363	5.02694
5	A5	27	b-actin	5.57895	5.37984
5	A5	28	b-actin	5.8329	5.63135
5	A5	29	b-actin	6.03343	5.82945
5	A5	30	b-actin	6.18236	5.97594
5	A5	31	b-actin	6.29843	6.08958
5	A5	32	b-actin	6.35248	6.1412
5	A5	33	b-actin	6.415	6.20129
5	A5	34	b-actin	6.46133	6.24519
5	A5	35	b-actin	6.48082	6.26224
5	A5	36	b-actin	6.49239	6.27138
5	A5	37	b-actin	6.5169	6.29345
5	A5	38	b-actin	6.51954	6.29365
5	A5	39	b-actin	6.50064	6.27233
5	A5	40	b-actin	6.50279	6.27204
6	A6	1	b-actin	0.249182	0.00230262
6	A6	2	b-actin	0.251764	0.00100336
6	A6	3	b-actin	0.256267	0.00162417
6	A6	4	b-actin	0.258305	-0.000218332
6	A6	5	b-actin	0.26502	0.00261459
6	A6	6	b-actin	0.265522	-0.000764701
6	A6	7	b-actin	0.266378	-0.00378961
6	A6	8	b-actin	0.273432	-0.00061739
6	A6	9	b-actin	0.277311	-0.000619537
6	A6	10	b-actin	0.281522	-0.00029064
6	A6	11	b-actin	0.284673	-0.00102044
6	A6	12	b-actin	0.29095	0.00137507
6	A6	13	b-actin	0.295163	0.00170683
6	A6	14	b-actin	0.309498	0.0121604
6	A6	15	b-actin	0.333242	0.032023
6	A6	16	b-actin	0.380702	0.0756011
6	A6	17	b-actin	0.456968	0.147986
6	A6	18	b-actin	0.612222	0.299359
6	A6	19	b-actin	0.887028	0.570283
6	A6	20	b-actin	1.32522	1.00459
6	A6	21	b-actin	1.96089	1.63638
6	A6	22	b-actin	2.76199	2.4336
6	A6	23	b-actin	3.61031	3.27804
6	A6	24	b-actin	4.35062	4.01447
6	A6	25	b-actin	4.93563	4.5956
6	A6	26	b-actin	5.35979	5.01587
6	A6	27	b-actin	5.67327	5.32548
6	A6	28	b-actin	5.88963	5.53795
6	A6	29	b-actin	6.03335	5.67779
6	A6	30	b-actin	6.14103	5.78158
6	A6	31	b-actin	6.22941	5.86608
6	A6	32	b-actin	6.30704	5.93984
6	A6	33	b-actin	6.36105	5.98997
6	A6	34	b-actin	6.37223	5.99726
6	A6	35	b-actin	6.38623	6.00738
6	A6	36	b-actin	6.40913	6.0264
6	A6	37	b-actin	6.41834	6.03173
6	A6	38	b-actin	6.42261	6.03212
6	A6	39	b-actin	6.4034	6.00903
6	A6	40	b-actin	6.38306	5.98481
7	A7	1	b-actin	0.0595776	0.00110314
7	A7	2	b-actin	0.0599776	-0.00248435
7	A7	3	b-actin	0.0638279	-0.00262149
7	A7	4	b-actin	0.0676108	-0.00282607
7	A7	5	b-actin	0.0790627	0.00463834
7	A7	6	b-actin	0.0818105	0.00339876
7	A7	7	b-actin	0.0858749	0.00347561
7	A7	8	b-actin	0.086019	-0.000367679
7	A7	9	b-actin	0.0884145	-0.00195968
7	A7	10	b-actin	0.0925822	-0.00177951
7	A7	11	b-actin	0.093214	-0.00513514
7	A7	12	b-actin	0.100478	-0.00185869
7	A7	13	b-actin	0.108402	0.00207798
7	A7	14	b-actin	0.113269	0.00295757
7	A7	15	b-actin	0.125792	0.0114929
7	A7	16	b-actin	0.160153	0.0418663
7	A7	17	b-actin	0.218411	0.0961373
7	A7	18	b-actin	0.332005	0.205743
7	A7	19	b-actin	0.52903	0.398781
7	A7	20	b-actin	0.86155	0.727313
7	A7	21	b-actin	1.39138	1.25315
7	A7	22	b-actin	2.15509	2.01288
7	A7	23	b-actin	3.06472	2.91852
7	A7	24	b-actin	3.96528	3.81509
7	A7	25	b-actin	4.74151	4.58733
7	A7	26	b-actin	5.32273	5.16457
7	A7	27	b-actin	5.7464	5.58425
7	A7	28	b-actin	6.04568	5.87954
7	A7	29	b-actin	6.24082	6.0707
7	A7	30	b-actin	6.40427	6.23016
7	A7	31	b-actin	6.54295	6.36485
7	A7	32	b-actin	6.64882	6.46673
7	A7	33	b-actin	6.71381	6.52773
7	A7	34	b-actin	6.75257	6.56251
7	A7	35	b-actin	6.76092	6.56687
7	A7	36	b-actin	6.78342	6.58538
7	A7	37	b-actin	6.80076	6.59873
7	A7	38	b-actin	6.80911	6.6031
7	A7	39	b-actin	6.79933	6.58933
7	A7	40	b-actin	6.76219	6.5482
8	A8	1	b-actin	0.259944	-0.0128221
8	A8	2	b-actin	0.265814	-0.00851473
8	A8	3	b-actin	0.270202	-0.00568858
8	A8	4	b-actin	0.278413	0.000959593
8	A8	5	b-actin	0.2851	0.00608395
8	A8	6	b-actin	0.284484	0.00390497
8	A8	7	b-actin	0.279892	-0.00224921
8	A8	8	b-actin	0.279119	-0.00458435
8	A8	9	b-actin	0.287817	0.00255091
8	A8	10	b-actin	0.28724	0.000411069
8	A8	11	b-actin	0.287003	-0.00138834
8	A8	12	b-actin	0.296716	0.00676208
8	A8	13	b-actin	0.308747	0.0172309
8	A8	14	b-actin	0.319232	0.0261524
8	A8	15	b-actin	0.358929	0.0642873
8	A8	16	b-actin	0.425834	0.129629
8	A8	17	b-actin	0.546258	0.248491
8	A8	18	b-actin	0.75962	0.460291
8	A8	19	b-actin	1.11676	0.815868
8	A8	20	b-actin	1.65888	1.35642
8	A8	21	b-actin	2.39326	2.08924
8	A8	22	b-actin	3.23045	2.92488
8	A8	23	b-actin	4.0307	3.72356
8	A8	24	b-actin	4.6845	4.3758
8	A8	25	b-actin	5.16592	4.85565
8	A8	26	b-actin	5.49103	5.1792
8	A8	27	b-actin	5.73329	5.4199
8	A8	28	b-actin	5.91871	5.60376
8	A8	29	b-actin	6.04229	5.72577
8	A8	30	b-actin	6.14939	5.83131
8	A8	31	b-actin	6.22322	5.90358
8	A8	32	b-actin	6.276	5.9548
8	A8	33	b-actin	6.33418	6.01141
8	A8	34	b-actin	6.36011	6.03578
8	A8	35	b-actin	6.34239	6.01649
8	A8	36	b-actin	6.35286	6.0254
8	A8	37	b-actin	6.37811	6.04909
8	A8	38	b-actin	6.38364	6.05305
8	A8	39	b-actin	6.36388	6.03174
8	A8	40	b-actin	6.3595	6.0258
9	A9	1
9	A9	2
9	A9	3
9	A9	4
9	A9	5
9	A9	6
9	A9	7
9	A9	8
9	A9	9
9	A9	10
9	A9	11
9	A9	12
9	A9	13
9	A9	14
9	A9	15
9	A9	16
9	A9	17
9	A9	18
9	A9	19
9	A9	20
9	A9	21
9	A9	22
9	A9	23
9	A9	24
9	A9	25
9	A9	26
9	A9	27
9	A9	28
9	A9	29
9	A9	30
9	A9	31
9	A9	32
9	A9	33
9	A9	34
9	A9	35
9	A9	36
9	A9	37
9	A9	38
9	A9	39
9	A9	40
10	A10	1
10	A10	2
10	A10	3
10	A10	4
10	A10	5
10	A10	6
10	A10	7
10	A10	8
10	A10	9
10	A10	10
10	A10	11
10	A10	12
10	A10	13
10	A10	14
10	A10	15
10	A10	16
10	A10	17
10	A10	18
10	A10	19
10	A10	20
10	A10	21
10	A10	22
10	A10	23
10	A10	24
10	A10	25
10	A10	26
10	A10	27
10	A10	28
10	A10	29
10	A10	30
10	A10	31
10	A10	32
10	A10	33
10	A10	34
10	A10	35
10	A10	36
10	A10	37
10	A10	38
10	A10	39
10	A10	40
11	A11	1
11	A11	2
11	A11	3
11	A11	4
11	A11	5
11	A11	6
11	A11	7
11	A11	8
11	A11	9
11	A11	10
11	A11	11
11	A11	12
11	A11	13
11	A11	14
11	A11	15
11	A11	16
11	A11	17
11	A11	18
11	A11	19
11	A11	20
11	A11	21
11	A11	22
11	A11	23
11	A11	24
11	A11	25
11	A11	26
11	A11	27
11	A11	28
11	A11	29
11	A11	30
11	A11	31
11	A11	32
11	A11	33
11	A11	34
11	A11	35
11	A11	36
11	A11	37
11	A11	38
11	A11	39
11	A11	40
12	A12	1
12	A12	2
12	A12	3
12	A12	4
12	A12	5
12	A12	6
12	A12	7
12	A12	8
12	A12	9
12	A12	10
12	A12	11
12	A12	12
12	A12	13
12	A12	14
12	A12	15
12	A12	16
12	A12	17
12	A12	18
12	A12	19
12	A12	20
12	A12	21
12	A12	22
12	A12	23
12	A12	24
12	A12	25
12	A12	26
12	A12	27
12	A12	28
12	A12	29
12	A12	30
12	A12	31
12	A12	32
12	A12	33
12	A12	34
12	A12	35
12	A12	36
12	A12	37
12	A12	38
12	A12	39
12	A12	40
13	B1	1	b-actin	-0.0131804	0.00531654
13	B1	2	b-actin	-0.0111356	0.00427769
13	B1	3	b-actin	-0.0106925	0.00163716
13	B1	4	b-actin	-0.0102744	-0.00102846
13	B1	5	b-actin	-0.00906953	-0.00290723
13	B1	6	b-actin	-0.00181168	0.00126696
13	B1	7	b-actin	0.00106384	0.00105881
13	B1	8	b-actin	0.00411849	0.0010298
13	B1	9	b-actin	0.00511533	-0.00105703
13	B1	10	b-actin	0.0146306	0.00537457
13	B1	11	b-actin	0.0294417	0.017102
13	B1	12	b-actin	0.040094	0.0246707
13	B1	13	b-actin	0.062737	0.04423
13	B1	14	b-actin	0.10906	0.0874693
13	B1	15	b-actin	0.182656	0.157982
13	B1	16	b-actin	0.31244	0.284681
13	B1	17	b-actin	0.538926	0.508084
13	B1	18	b-actin	0.914911	0.880986
13	B1	19	b-actin	1.50027	1.46326
13	B1	20	b-actin	2.25107	2.21097
13	B1	21	b-actin	3.06355	3.02037
13	B1	22	b-actin	3.81724	3.77098
13	B1	23	b-actin	4.41603	4.36668
13	B1	24	b-actin	4.84573	4.79331
13	B1	25	b-actin	5.15704	5.10153
13	B1	26	b-actin	5.4051	5.3465
13	B1	27	b-actin	5.58052	5.51884
13	B1	28	b-actin	5.72081	5.65605
13	B1	29	b-actin	5.82983	5.76198
13	B1	30	b-actin	5.88478	5.81385
13	B1	31	b-actin	5.97165	5.89764
13	B1	32	b-actin	6.00268	5.92558
13	B1	33	b-actin	5.97201	5.89183
13	B1	34	b-actin	6.03809	5.95483
13	B1	35	b-actin	6.04558	5.95924
13	B1	36	b-actin	6.01342	5.92399
13	B1	37	b-actin	6.01062	5.91811
13	B1	38	b-actin	6.01704	5.92144
13	B1	39	b-actin	6.04153	5.94285
13	B1	40	b-actin	6.03516	5.93339
14	B2	1
14	B2	2
14	B2	3
14	B2	4
14	B2	5
14	B2	6
14	B2	7
14	B2	8
14	B2	9
14	B2	10
14	B2	11
14	B2	12
14	B2	13
14	B2	14
14	B2	15
14	B2	16
14	B2	17
14	B2	18
14	B2	19
14	B2	20
14	B2	21
14	B2	22
14	B2	23
14	B2	24
14	B2	25
14	B2	26
14	B2	27
14	B2	28
14	B2	29
14	B2	30
14	B2	31
14	B2	32
14	B2	33
14	B2	34
14	B2	35
14	B2	36
14	B2	37
14	B2	38
14	B2	39
14	B2	40
15	B3	1	b-actin	0.124498	0.0131082
15	B3	2	b-actin	0.122327	0.0056932
15	B3	3	b-actin	0.123603	0.00172441
15	B3	4	b-actin	0.132992	0.00586813
15	B3	5	b-actin	0.138054	0.00568623
15	B3	6	b-actin	0.137885	0.000271642
15	B3	7	b-actin	0.137579	-0.00527856
15	B3	8	b-actin	0.138102	-0.0100006
15	B3	9	b-actin	0.145944	-0.00740331
15	B3	10	b-actin	0.154877	-0.00371434
15	B3	11	b-actin	0.16538	0.00154335
15	B3	12	b-actin	0.170977	0.00189551
15	B3	13	b-actin	0.183733	0.00940757
15	B3	14	b-actin	0.196839	0.0172689
15	B3	15	b-actin	0.223977	0.0391614
15	B3	16	b-actin	0.275418	0.0853582
15	B3	17	b-actin	0.387353	0.192048
15	B3	18	b-actin	0.562988	0.362438
15	B3	19	b-actin	0.8683	0.662506
15	B3	20	b-actin	1.35209	1.14105
15	B3	21	b-actin	2.04747	1.83119
15	B3	22	b-actin	2.90142	2.67989
15	B3	23	b-actin	3.76956	3.54279
15	B3	24	b-actin	4.51194	4.27992
15	B3	25	b-actin	5.07184	4.83458
15	B3	26	b-actin	5.50769	5.26518
15	B3	27	b-actin	5.80439	5.55664
15	B3	28	b-actin	5.99978	5.74678
15	B3	29	b-actin	6.20677	5.94853
15	B3	30	b-actin	6.32911	6.06562
15	B3	31	b-actin	6.39832	6.12959
15	B3	32	b-actin	6.46713	6.19315
15	B3	33	b-actin	6.50372	6.2245
15	B3	34	b-actin	6.56242	6.27796
15	B3	35	b-actin	6.59168	6.30197
15	B3	36	b-actin	6.59446	6.29951
15	B3	37	b-actin	6.5846	6.2844
15	B3	38	b-actin	6.58989	6.28445
15	B3	39	b-actin	6.59881	6.28813
15	B3	40	b-actin	6.5951	6.27917
16	B4	1	b-actin	0.120512	0.00348789
16	B4	2	b-actin	0.124797	0.00234453
16	B4	3	b-actin	0.128399	0.000518068
16	B4	4	b-actin	0.133024	-0.000285762
16	B4	5	b-actin	0.137979	-0.000759456
16	B4	6	b-actin	0.145451	0.00128385
16	B4	7	b-actin	0.149678	8.21895e-05
16	B4	8	b-actin	0.152367	-0.0026577
16	B4	9	b-actin	0.162272	0.00181881
16	B4	10	b-actin	0.169896	0.00401463
16	B4	11	b-actin	0.194099	0.0227887
16	B4	12	b-actin	0.220027	0.0432882
16	B4	13	b-actin	0.259166	0.076998
16	B4	14	b-actin	0.341816	0.154219
16	B4	15	b-actin	0.480104	0.287078
16	B4	16	b-actin	0.731569	0.533116
16	B4	17	b-actin	1.14181	0.937926
16	B4	18	b-actin	1.77119	1.56188
16	B4	19	b-actin	2.59597	2.38123
16	B4	20	b-actin	3.50103	3.28086
16	B4	21	b-actin	4.32349	4.09789
16	B4	22	b-actin	5.00435	4.77332
16	B4	23	b-actin	5.50533	5.26888
16	B4	24	b-actin	5.87275	5.63087
16	B4	25	b-actin	6.12544	5.87813
16	B4	26	b-actin	6.3135	6.06076
16	B4	27	b-actin	6.4526	6.19444
16	B4	28	b-actin	6.55296	6.28936
16	B4	29	b-actin	6.64041	6.37138
16	B4	30	b-actin	6.71046	6.436
16	B4	31	b-actin	6.74452	6.46464
16	B4	32	b-actin	6.77135	6.48604
16	B4	33	b-actin	6.77436	6.48362
16	B4	34	b-actin	6.78298	6.48681
16	B4	35	b-actin	6.79629	6.4947
16	B4	36	b-actin	6.79355	6.48652
16	B4	37	b-actin	6.76904	6.45659
16	B4	38	b-actin	6.77344	6.45555
16	B4	39	b-actin	6.77723	6.45392
16	B4	40	b-actin	6.78992	6.46118
17	B5	1	b-actin	0.0490524	-0.00367789
17	B5	2	b-actin	0.0502719	-0.00391715
17	B5	3	b-actin	0.0524473	-0.00320046
17	B5	4	b-actin	0.0608659	0.00375939
17	B5	5	b-actin	0.062805	0.00423977
17	B5	6	b-actin	0.0596729	-0.000351017
17	B5	7	b-actin	0.0586505	-0.00283212
17	B5	8	b-actin	0.0611853	-0.001756
17	B5	9	b-actin	0.0619062	-0.00249385
17	B5	10	b-actin	0.065954	9.52444e-05
17	B5	11	b-actin	0.0669499	-0.000367628
17	B5	12	b-actin	0.0716829	0.00290667
17	B5	13	b-actin	0.0797466	0.00951172
17	B5	14	b-actin	0.0957092	0.0240155
17	B5	15	b-actin	0.120205	0.0470527
17	B5	16	b-actin	0.153935	0.0793234
17	B5	17	b-actin	0.220029	0.143959
17	B5	18	b-actin	0.337692	0.260163
17	B5	19	b-actin	0.539096	0.460109
17	B5	20	b-actin	0.898962	0.818516
17	B5	21	b-actin	1.47226	1.39035
17	B5	22	b-actin	2.25017	2.1668
17	B5	23	b-actin	3.13396	3.04914
17	B5	24	b-actin	3.98028	3.894
17	B5	25	b-actin	4.66098	4.57325
17	B5	26	b-actin	5.21746	5.12827
17	B5	27	b-actin	5.61178	5.52112
17	B5	28	b-actin	5.88427	5.79215
17	B5	29	b-actin	6.07167	5.9781
17	B5	30	b-actin	6.19072	6.09568
17	B5	31	b-actin	6.30653	6.21004
17	B5	32	b-actin	6.39104	6.29309
17	B5	33	b-actin	6.43937	6.33996
17	B5	34	b-actin	6.49655	6.39568
17	B5	35	b-actin	6.51481	6.41248
17	B5	36	b-actin	6.50152	6.39774
17	B5	37	b-actin	6.49649	6.39124
17	B5	38	b-actin	6.50264	6.39594
17	B5	39	b-actin	6.51501	6.40685
17	B5	40	b-actin	6.51598	6.40636
18	B6	1	b-actin	0.252269	0.000287146
18	B6	2	b-actin	0.252807	-0.00522979
18	B6	3	b-actin	0.264283	0.000191206
18	B6	4	b-actin	0.271676	0.00152919
18	B6	5	b-actin	0.273144	-0.00305845
18	B6	6	b-actin	0.281818	-0.000439286
18	B6	7	b-actin	0.291107	0.00279511
18	B6	8	b-actin	0.293535	-0.000831789
18	B6	9	b-actin	0.300236	-0.000185991
18	B6	10	b-actin	0.316379	0.00990142
18	B6	11	b-actin	0.334135	0.0216027
18	B6	12	b-actin	0.361593	0.0430055
18	B6	13	b-actin	0.412752	0.0881099
18	B6	14	b-actin	0.504061	0.173364
18	B6	15	b-actin	0.666754	0.330002
18	B6	16	b-actin	0.94798	0.605173
18	B6	17	b-actin	1.40459	1.05572
18	B6	18	b-actin	2.07461	1.71969
18	B6	19	b-actin	2.92552	2.56455
18	B6	20	b-actin	3.84002	3.47299
18	B6	21	b-actin	4.67049	4.29741
18	B6	22	b-actin	5.3217	4.94256
18	B6	23	b-actin	5.79385	5.40866
18	B6	24	b-actin	6.14446	5.75321
18	B6	25	b-actin	6.39233	5.99503
18	B6	26	b-actin	6.58711	6.18375
18	B6	27	b-actin	6.7258	6.31639
18	B6	28	b-actin	6.81999	6.40452
18	B6	29	b-actin	6.89796	6.47644
18	B6	30	b-actin	6.94535	6.51778
18	B6	31	b-actin	6.96525	6.53162
18	B6	32	b-actin	6.99078	6.5511
18	B6	33	b-actin	7.001	6.55526
18	B6	34	b-actin	7.01282	6.56102
18	B6	35	b-actin	7.0031	6.54524
18	B6	36	b-actin	6.98699	6.52308
18	B6	37	b-actin	6.99614	6.52617
18	B6	38	b-actin	6.99522	6.51921
18	B6	39	b-actin	6.99585	6.51378
18	B6	40	b-actin	6.9937	6.50558
19	B7	1	b-actin	0.11961	0.00226249
19	B7	2	b-actin	0.122793	0.00274567
19	B7	3	b-actin	0.124986	0.00223853
19	B7	4	b-actin	0.123371	-0.00207671
19	B7	5	b-actin	0.123955	-0.004193
19	B7	6	b-actin	0.131422	0.000573716
19	B7	7	b-actin	0.133721	0.000172683
19	B7	8	b-actin	0.140117	0.0038685
19	B7	9	b-actin	0.141907	0.00295825
19	B7	10	b-actin	0.142357	0.000708311
19	B7	11	b-actin	0.141477	-0.00287245
19	B7	12	b-actin	0.144291	-0.00275853
19	B7	13	b-actin	0.151131	0.0013807
19	B7	14	b-actin	0.154785	0.00233508
19	B7	15	b-actin	0.174523	0.0193723
19	B7	16	b-actin	0.211325	0.0534748
19	B7	17	b-actin	0.268867	0.108317
19	B7	18	b-actin	0.374923	0.211672
19	B7	19	b-actin	0.564295	0.398344
19	B7	20	b-actin	0.888847	0.720196
19	B7	21	b-actin	1.40833	1.23697
19	B7	22	b-actin	2.1425	1.96845
19	B7	23	b-actin	3.01619	2.83943
19	B7	24	b-actin	3.89989	3.72044
19	B7	25	b-actin	4.63897	4.45681
19	B7	26	b-actin	5.21955	5.0347
19	B7	27	b-actin	5.63649	5.44894
19	B7	28	b-actin	5.91513	5.72487
19	B7	29	b-actin	6.15498	5.96203
19	B7	30	b-actin	6.31589	6.12024
19	B7	31	b-actin	6.40315	6.20479
19	B7	32	b-actin	6.49441	6.29336
19	B7	33	b-actin	6.55458	6.35082
19	B7	34	b-actin	6.60581	6.39935
19	B7	35	b-actin	6.62656	6.41741
19	B7	36	b-actin	6.6386	6.42674
19	B7	37	b-actin	6.65535	6.44079
19	B7	38	b-actin	6.68264	6.46539
19	B7	39	b-actin	6.68969	6.46974
19	B7	40	b-actin	6.67075	6.44809
20	B8	1	b-actin	0.344776	-0.000418612
20	B8	2	b-actin	0.34217	-0.00487349
20	B8	3	b-actin	0.344076	-0.00481579
20	B8	4	b-actin	0.354073	0.00333189
20	B8	5	b-actin	0.355418	0.00282812
20	B8	6	b-actin	0.357543	0.00310447
20	B8	7	b-actin	0.361198	0.00491085
20	B8	8	b-actin	0.355756	-0.00237972
20	B8	9	b-actin	0.351796	-0.00818816
20	B8	10	b-actin	0.356285	-0.00554752
20	B8	11	b-actin	0.362569	-0.00111252
20	B8	12	b-actin	0.373399	0.00786838
20	B8	13	b-actin	0.379498	0.0121188
20	B8	14	b-actin	0.401226	0.031998
20	B8	15	b-actin	0.43934	0.0682641
20	B8	16	b-actin	0.505526	0.132601
20	B8	17	b-actin	0.624653	0.249879
20	B8	18	b-actin	0.851474	0.474852
20	B8	19	b-actin	1.22531	0.846842
20	B8	20	b-actin	1.81141	1.43109
20	B8	21	b-actin	2.61054	2.22838
20	B8	22	b-actin	3.5218	3.13778
20	B8	23	b-actin	4.37788	3.99202
20	B8	24	b-actin	5.07595	4.68823
20	B8	25	b-actin	5.60765	5.21809
20	B8	26	b-actin	5.98346	5.59205
20	B8	27	b-actin	6.25196	5.8587
20	B8	28	b-actin	6.43146	6.03635
20	B8	29	b-actin	6.59102	6.19406
20	B8	30	b-actin	6.70249	6.30368
20	B8	31	b-actin	6.7728	6.37215
20	B8	32	b-actin	6.8114	6.4089
20	B8	33	b-actin	6.83331	6.42896
20	B8	34	b-actin	6.88764	6.48144
20	B8	35	b-actin	6.90185	6.4938
20	B8	36	b-actin	6.89794	6.48804
20	B8	37	b-actin	6.89483	6.48309
20	B8	38	b-actin	6.88765	6.47405
20	B8	39	b-actin	6.89833	6.48288
20	B8	40	b-actin	6.89633	6.47904
21	B9	1
21	B9	2
21	B9	3
21	B9	4
21	B9	5
21	B9	6
21	B9	7
21	B9	8
21	B9	9
21	B9	10
21	B9	11
21	B9	12
21	B9	13
21	B9	14
21	B9	15
21	B9	16
21	B9	17
21	B9	18
21	B9	19
21	B9	20
21	B9	21
21	B9	22
21	B9	23
21	B9	24
21	B9	25
21	B9	26
21	B9	27
21	B9	28
21	B9	29
21	B9	30
21	B9	31
21	B9	32
21	B9	33
21	B9	34
21	B9	35
21	B9	36
21	B9	37
21	B9	38
21	B9	39
21	B9	40
22	B10	1
22	B10	2
22	B10	3
22	B10	4
22	B10	5
22	B10	6
22	B10	7
22	B10	8
22	B10	9
22	B10	10
22	B10	11
22	B10	12
22	B10	13
22	B10	14
22	B10	15
22	B10	16
22	B10	17
22	B10	18
22	B10	19
22	B10	20
22	B10	21
22	B10	22
22	B10	23
22	B10	24
22	B10	25
22	B10	26
22	B10	27
22	B10	28
22	B10	29
22	B10	30
22	B10	31
22	B10	32
22	B10	33
22	B10	34
22	B10	35
22	B10	36
22	B10	37
22	B10	38
22	B10	39
22	B10	40
23	B11	1
23	B11	2
23	B11	3
23	B11	4
23	B11	5
23	B11	6
23	B11	7
23	B11	8
23	B11	9
23	B11	10
23	B11	11
23	B11	12
23	B11	13
23	B11	14
23	B11	15
23	B11	16
23	B11	17
23	B11	18
23	B11	19
23	B11	20
23	B11	21
23	B11	22
23	B11	23
23	B11	24
23	B11	25
23	B11	26
23	B11	27
23	B11	28
23	B11	29
23	B11	30
23	B11	31
23	B11	32
23	B11	33
23	B11	34
23	B11	35
23	B11	36
23	B11	37
23	B11	38
23	B11	39
23	B11	40
24	B12	1
24	B12	2
24	B12	3
24	B12	4
24	B12	5
24	B12	6
24	B12	7
24	B12	8
24	B12	9
24	B12	10
24	B12	11
24	B12	12
24	B12	13
24	B12	14
24	B12	15
24	B12	16
24	B12	17
24	B12	18
24	B12	19
24	B12	20
24	B12	21
24	B12	22
24	B12	23
24	B12	24
24	B12	25
24	B12	26
24	B12	27
24	B12	28
24	B12	29
24	B12	30
24	B12	31
24	B12	32
24	B12	33
24	B12	34
24	B12	35
24	B12	36
24	B12	37
24	B12	38
24	B12	39
24	B12	40
25	C1	1	b-actin	0.094227	0.00126943
25	C1	2	b-actin	0.0945033	-0.00273643
25	C1	3	b-actin	0.100807	-0.000714412
25	C1	4	b-actin	0.107696	0.00189183
25	C1	5	b-actin	0.112659	0.0025728
25	C1	6	b-actin	0.112982	-0.00138574
25	C1	7	b-actin	0.116406	-0.00224391
25	C1	8	b-actin	0.122761	-0.000171771
25	C1	9	b-actin	0.124032	-0.00318215
25	C1	10	b-actin	0.131316	-0.000180355
25	C1	11	b-actin	0.139192	0.0034137
25	C1	12	b-actin	0.14666	0.00659919
25	C1	13	b-actin	0.168949	0.0246059
25	C1	14	b-actin	0.209202	0.0605769
25	C1	15	b-actin	0.291718	0.138811
25	C1	16	b-actin	0.428176	0.270987
25	C1	17	b-actin	0.660807	0.499336
25	C1	18	b-actin	1.04951	0.88376
25	C1	19	b-actin	1.63242	1.46239
25	C1	20	b-actin	2.38181	2.20749
25	C1	21	b-actin	3.19697	3.01837
25	C1	22	b-actin	3.93339	3.75051
25	C1	23	b-actin	4.53155	4.34438
25	C1	24	b-actin	4.97635	4.78491
25	C1	25	b-actin	5.30084	5.10511
25	C1	26	b-actin	5.52693	5.32692
25	C1	27	b-actin	5.69221	5.48791
25	C1	28	b-actin	5.82348	5.61491
25	C1	29	b-actin	5.92554	5.71268
25	C1	30	b-actin	6.02801	5.81087
25	C1	31	b-actin	6.08568	5.86426
25	C1	32	b-actin	6.08682	5.86112
25	C1	33	b-actin	6.1078	5.87781
25	C1	34	b-actin	6.12565	5.89138
25	C1	35	b-actin	6.12441	5.88587
25	C1	36	b-actin	6.13285	5.89001
25	C1	37	b-actin	6.14873	5.90161
25	C1	38	b-actin	6.15052	5.89912
25	C1	39	b-actin	6.14076	5.88509
25	C1	40	b-actin	6.1409	5.88094
26	C2	1
26	C2	2
26	C2	3
26	C2	4
26	C2	5
26	C2	6
26	C2	7
26	C2	8
26	C2	9
26	C2	10
26	C2	11
26	C2	12
26	C2	13
26	C2	14
26	C2	15
26	C2	16
26	C2	17
26	C2	18
26	C2	19
26	C2	20
26	C2	21
26	C2	22
26	C2	23
26	C2	24
26	C2	25
26	C2	26
26	C2	27
26	C2	28
26	C2	29
26	C2	30
26	C2	31
26	C2	32
26	C2	33
26	C2	34
26	C2	35
26	C2	36
26	C2	37
26	C2	38
26	C2	39
26	C2	40
27	C3	1	b-actin	0.175751	0.00388292
27	C3	2	b-actin	0.176639	0.000886392
27	C3	3	b-actin	0.183072	0.00343401
27	C3	4	b-actin	0.185099	0.00157721
27	C3	5	b-actin	0.189951	0.00254388
27	C3	6	b-actin	0.189782	-0.00151019
27	C3	7	b-actin	0.190025	-0.00515179
27	C3	8	b-actin	0.195259	-0.00380201
27	C3	9	b-actin	0.197385	-0.00556138
27	C3	10	b-actin	0.206751	-7.94618e-05
27	C3	11	b-actin	0.216256	0.00554018
27	C3	12	b-actin	0.21761	0.00300954
27	C3	13	b-actin	0.228384	0.00989873
27	C3	14	b-actin	0.24937	0.0270002
27	C3	15	b-actin	0.271619	0.0453648
27	C3	16	b-actin	0.324658	0.0945192
27	C3	17	b-actin	0.428965	0.194942
27	C3	18	b-actin	0.602602	0.364694
27	C3	19	b-actin	0.895555	0.653762
27	C3	20	b-actin	1.37064	1.12496
27	C3	21	b-actin	2.04437	1.79481
27	C3	22	b-actin	2.86783	2.61438
27	C3	23	b-actin	3.7122	3.45487
27	C3	24	b-actin	4.46088	4.19966
27	C3	25	b-actin	5.01685	4.75175
27	C3	26	b-actin	5.4494	5.18041
27	C3	27	b-actin	5.79834	5.52547
27	C3	28	b-actin	6.02216	5.7454
27	C3	29	b-actin	6.13205	5.85141
27	C3	30	b-actin	6.22929	5.94476
27	C3	31	b-actin	6.32439	6.03598
27	C3	32	b-actin	6.38658	6.09428
27	C3	33	b-actin	6.42562	6.12944
27	C3	34	b-actin	6.45812	6.15806
27	C3	35	b-actin	6.48844	6.18449
27	C3	36	b-actin	6.51378	6.20595
27	C3	37	b-actin	6.51435	6.20263
27	C3	38	b-actin	6.51131	6.1957
27	C3	39	b-actin	6.50332	6.18383
27	C3	40	b-actin	6.49596	6.17259
28	C4	1	b-actin	0.127818	-0.00352291
28	C4	2	b-actin	0.12908	-0.00538695
28	C4	3	b-actin	0.135629	-0.00196355
28	C4	4	b-actin	0.146561	0.00584244
28	C4	5	b-actin	0.146298	0.00245409
28	C4	6	b-actin	0.14555	-0.00142027
28	C4	7	b-actin	0.149206	-0.000889411
28	C4	8	b-actin	0.148794	-0.00442745
28	C4	9	b-actin	0.151115	-0.00523261
28	C4	10	b-actin	0.157563	-0.00191032
28	C4	11	b-actin	0.16655	0.00395077
28	C4	12	b-actin	0.169321	0.00359631
28	C4	13	b-actin	0.173756	0.00490525
28	C4	14	b-actin	0.190209	0.0182324
28	C4	15	b-actin	0.220067	0.0449648
28	C4	16	b-actin	0.27741	0.0991821
28	C4	17	b-actin	0.373519	0.192165
28	C4	18	b-actin	0.537109	0.35263
28	C4	19	b-actin	0.821062	0.633457
28	C4	20	b-actin	1.30113	1.1104
28	C4	21	b-actin	2.0068	1.81294
28	C4	22	b-actin	2.89166	2.69467
28	C4	23	b-actin	3.81145	3.61134
28	C4	24	b-actin	4.63598	4.43274
28	C4	25	b-actin	5.26476	5.0584
28	C4	26	b-actin	5.71251	5.50303
28	C4	27	b-actin	6.07225	5.85964
28	C4	28	b-actin	6.32705	6.11132
28	C4	29	b-actin	6.48073	6.26187
28	C4	30	b-actin	6.60338	6.38139
28	C4	31	b-actin	6.72619	6.50107
28	C4	32	b-actin	6.78596	6.55772
28	C4	33	b-actin	6.81084	6.57948
28	C4	34	b-actin	6.87848	6.64399
28	C4	35	b-actin	6.89772	6.6601
28	C4	36	b-actin	6.91884	6.6781
28	C4	37	b-actin	6.91505	6.67118
28	C4	38	b-actin	6.89435	6.64735
28	C4	39	b-actin	6.88624	6.63612
28	C4	40	b-actin	6.86353	6.61028
29	C5	1	b-actin	0.473755	0.00830715
29	C5	2	b-actin	0.474628	0.00727313
29	C5	3	b-actin	0.475354	0.0060923
29	C5	4	b-actin	0.472656	0.00148697
29	C5	5	b-actin	0.466394	-0.00668146
29	C5	6	b-actin	0.467504	-0.00747847
29	C5	7	b-actin	0.478785	0.00189522
29	C5	8	b-actin	0.482095	0.00329775
29	C5	9	b-actin	0.481814	0.00110936
29	C5	10	b-actin	0.48189	-0.000721756
29	C5	11	b-actin	0.485201	0.000682407
29	C5	12	b-actin	0.486424	-1.85696e-06
29	C5	13	b-actin	0.488652	0.000319528
29	C5	14	b-actin	0.49987	0.00963034
29	C5	15	b-actin	0.521326	0.0291792
29	C5	16	b-actin	0.555852	0.0617976
29	C5	17	b-actin	0.621269	0.125308
29	C5	18	b-actin	0.750109	0.252241
29	C5	19	b-actin	0.971851	0.472076
29	C5	20	b-actin	1.34258	0.8409
29	C5	21	b-actin	1.92644	1.42285
29	C5	22	b-actin	2.71822	2.21272
29	C5	23	b-actin	3.62523	3.11782
29	C5	24	b-actin	4.53193	4.02262
29	C5	25	b-actin	5.26036	4.74915
29	C5	26	b-actin	5.79765	5.28453
29	C5	27	b-actin	6.18597	5.67094
29	C5	28	b-actin	6.44008	5.92314
29	C5	29	b-actin	6.64635	6.1275
29	C5	30	b-actin	6.80568	6.28493
29	C5	31	b-actin	6.90206	6.3794
29	C5	32	b-actin	6.97037	6.4458
29	C5	33	b-actin	7.04012	6.51365
29	C5	34	b-actin	7.09992	6.57154
29	C5	35	b-actin	7.13726	6.60697
29	C5	36	b-actin	7.15671	6.62451
29	C5	37	b-actin	7.15998	6.62588
29	C5	38	b-actin	7.18087	6.64486
29	C5	39	b-actin	7.17177	6.63385
29	C5	40	b-actin	7.13973	6.5999
30	C6	1	b-actin	0.666687	0.00440971
30	C6	2	b-actin	0.668139	-0.00118363
30	C6	3	b-actin	0.679105	0.0027379
30	C6	4	b-actin	0.683968	0.000555853
30	C6	5	b-actin	0.687514	-0.0029428
30	C6	6	b-actin	0.69914	0.00163813
30	C6	7	b-actin	0.701683	-0.00286313
30	C6	8	b-actin	0.709643	-0.00194788
30	C6	9	b-actin	0.716782	-0.0018538
30	C6	10	b-actin	0.730357	0.00467573
30	C6	11	b-actin	0.737435	0.00470954
30	C6	12	b-actin	0.767872	0.0281013
30	C6	13	b-actin	0.813999	0.0671838
30	C6	14	b-actin	0.904138	0.150278
30	C6	15	b-actin	1.05171	0.290804
30	C6	16	b-actin	1.31621	0.548255
30	C6	17	b-actin	1.74452	0.969529
30	C6	18	b-actin	2.37325	1.59121
30	C6	19	b-actin	3.17736	2.38828
30	C6	20	b-actin	4.04648	3.25035
30	C6	21	b-actin	4.82722	4.02405
30	C6	22	b-actin	5.44065	4.63043
30	C6	23	b-actin	5.88138	5.06412
30	C6	24	b-actin	6.20376	5.37945
30	C6	25	b-actin	6.43835	5.607
30	C6	26	b-actin	6.60272	5.76432
30	C6	27	b-actin	6.73702	5.89158
30	C6	28	b-actin	6.83573	5.98325
30	C6	29	b-actin	6.90608	6.04655
30	C6	30	b-actin	6.9634	6.09682
30	C6	31	b-actin	6.99842	6.1248
30	C6	32	b-actin	7.00711	6.12644
30	C6	33	b-actin	7.02183	6.13411
30	C6	34	b-actin	7.029	6.13425
30	C6	35	b-actin	7.01952	6.11771
30	C6	36	b-actin	7.028	6.11916
30	C6	37	b-actin	7.01719	6.1013
30	C6	38	b-actin	7.01003	6.0871
30	C6	39	b-actin	7.01879	6.08881
30	C6	40	b-actin	7.01642	6.0794
31	C7	1	b-actin	0.00854535	0.0130348
31	C7	2	b-actin	0.007339	0.00865901
31	C7	3	b-actin	0.000826301	-0.00102315
31	C7	4	b-actin	0.00155425	-0.00346466
31	C7	5	b-actin	0.0109527	0.00276431
31	C7	6	b-actin	0.0129866	0.00162872
31	C7	7	b-actin	0.0130349	-0.00149242
31	C7	8	b-actin	0.0190286	0.00133187
31	C7	9	b-actin	0.0231166	0.00225039
31	C7	10	b-actin	0.0263358	0.00230011
31	C7	11	b-actin	0.0257915	-0.00141361
31	C7	12	b-actin	0.0274931	-0.00288155
31	C7	13	b-actin	0.038624	0.00507989
31	C7	14	b-actin	0.0489554	0.0122418
31	C7	15	b-actin	0.0694561	0.0295731
31	C7	16	b-actin	0.0961645	0.053112
31	C7	17	b-actin	0.156598	0.110376
31	C7	18	b-actin	0.260145	0.210754
31	C7	19	b-actin	0.445981	0.39342
31	C7	20	b-actin	0.770134	0.714404
31	C7	21	b-actin	1.29256	1.23366
31	C7	22	b-actin	2.04171	1.97964
31	C7	23	b-actin	2.95693	2.89169
31	C7	24	b-actin	3.89457	3.82616
31	C7	25	b-actin	4.71588	4.6443
31	C7	26	b-actin	5.34923	5.27448
31	C7	27	b-actin	5.81481	5.73689
31	C7	28	b-actin	6.14973	6.06864
31	C7	29	b-actin	6.37013	6.28588
31	C7	30	b-actin	6.52755	6.44013
31	C7	31	b-actin	6.6655	6.57491
31	C7	32	b-actin	6.75776	6.664
31	C7	33	b-actin	6.83502	6.73809
31	C7	34	b-actin	6.91648	6.81638
31	C7	35	b-actin	6.95231	6.84904
31	C7	36	b-actin	6.98474	6.8783
31	C7	37	b-actin	6.97159	6.86198
31	C7	38	b-actin	6.96485	6.85207
31	C7	39	b-actin	6.99697	6.88102
31	C7	40	b-actin	6.98772	6.8686
32	C8	1	b-actin	0.491215	0.00716509
32	C8	2	b-actin	0.492664	0.004471
32	C8	3	b-actin	0.496874	0.00453818
32	C8	4	b-actin	0.497835	0.00135611
32	C8	5	b-actin	0.50336	0.00273912
32	C8	6	b-actin	0.503931	-0.000832709
32	C8	7	b-actin	0.505271	-0.0036354
32	C8	8	b-actin	0.50792	-0.00512906
32	C8	9	b-actin	0.510012	-0.00717972
32	C8	10	b-actin	0.519854	-0.00148058
32	C8	11	b-actin	0.526496	0.00101808
32	C8	12	b-actin	0.534532	0.00491132
32	C8	13	b-actin	0.537458	0.00369465
32	C8	14	b-actin	0.555482	0.0175767
32	C8	15	b-actin	0.589787	0.047739
32	C8	16	b-actin	0.64772	0.101528
32	C8	17	b-actin	0.761158	0.210824
32	C8	18	b-actin	0.96225	0.407773
32	C8	19	b-actin	1.30304	0.744425
32	C8	20	b-actin	1.8276	1.26484
32	C8	21	b-actin	2.53912	1.97221
32	C8	22	b-actin	3.34137	2.77032
32	C8	23	b-actin	4.10864	3.53345
32	C8	24	b-actin	4.75377	4.17443
32	C8	25	b-actin	5.22586	4.64238
32	C8	26	b-actin	5.54536	4.95775
32	C8	27	b-actin	5.7812	5.18944
32	C8	28	b-actin	5.9535	5.35759
32	C8	29	b-actin	6.07098	5.47094
32	C8	30	b-actin	6.18133	5.57714
32	C8	31	b-actin	6.27613	5.6678
32	C8	32	b-actin	6.31881	5.70633
32	C8	33	b-actin	6.35508	5.73846
32	C8	34	b-actin	6.37419	5.75343
32	C8	35	b-actin	6.38915	5.76425
32	C8	36	b-actin	6.38282	5.75378
32	C8	37	b-actin	6.38038	5.74719
32	C8	38	b-actin	6.37791	5.74058
32	C8	39	b-actin	6.41415	5.77268
32	C8	40	b-actin	6.41606	5.77045
33	C9	1
33	C9	2
33	C9	3
33	C9	4
33	C9	5
33	C9	6
33	C9	7
33	C9	8
33	C9	9
33	C9	10
33	C9	11
33	C9	12
33	C9	13
33	C9	14
33	C9	15
33	C9	16
33	C9	17
33	C9	18
33	C9	19
33	C9	20
33	C9	21
33	C9	22
33	C9	23
33	C9	24
33	C9	25
33	C9	26
33	C9	27
33	C9	28
33	C9	29
33	C9	30
33	C9	31
33	C9	32
33	C9	33
33	C9	34
33	C9	35
33	C9	36
33	C9	37
33	C9	38
33	C9	39
33	C9	40
34	C10	1
34	C10	2
34	C10	3
34	C10	4
34	C10	5
34	C10	6
34	C10	7
34	C10	8
34	C10	9
34	C10	10
34	C10	11
34	C10	12
34	C10	13
34	C10	14
34	C10	15
34	C10	16
34	C10	17
34	C10	18
34	C10	19
34	C10	20
34	C10	21
34	C10	22
34	C10	23
34	C10	24
34	C10	25
34	C10	26
34	C10	27
34	C10	28
34	C10	29
34	C10	30
34	C10	31
34	C10	32
34	C10	33
34	C10	34
34	C10	35
34	C10	36
34	C10	37
34	C10	38
34	C10	39
34	C10	40
35	C11	1
35	C11	2
35	C11	3
35	C11	4
35	C11	5
35	C11	6
35	C11	7
35	C11	8
35	C11	9
35	C11	10
35	C11	11
35	C11	12
35	C11	13
35	C11	14
35	C11	15
35	C11	16
35	C11	17
35	C11	18
35	C11	19
35	C11	20
35	C11	21
35	C11	22
35	C11	23
35	C11	24
35	C11	25
35	C11	26
35	C11	27
35	C11	28
35	C11	29
35	C11	30
35	C11	31
35	C11	32
35	C11	33
35	C11	34
35	C11	35
35	C11	36
35	C11	37
35	C11	38
35	C11	39
35	C11	40
36	C12	1
36	C12	2
36	C12	3
36	C12	4
36	C12	5
36	C12	6
36	C12	7
36	C12	8
36	C12	9
36	C12	10
36	C12	11
36	C12	12
36	C12	13
36	C12	14
36	C12	15
36	C12	16
36	C12	17
36	C12	18
36	C12	19
36	C12	20
36	C12	21
36	C12	22
36	C12	23
36	C12	24
36	C12	25
36	C12	26
36	C12	27
36	C12	28
36	C12	29
36	C12	30
36	C12	31
36	C12	32
36	C12	33
36	C12	34
36	C12	35
36	C12	36
36	C12	37
36	C12	38
36	C12	39
36	C12	40
37	D1	1	b-actin	0.0771018	-0.00794814
37	D1	2	b-actin	0.0798602	-0.00686311
37	D1	3	b-actin	0.0858089	-0.00258766
37	D1	4	b-actin	0.090809	0.000739166
37	D1	5	b-actin	0.0950889	0.00334571
37	D1	6	b-actin	0.0949796	0.00156312
37	D1	7	b-actin	0.094342	-0.000747747
37	D1	8	b-actin	0.0970352	0.000272172
37	D1	9	b-actin	0.100872	0.00243597
37	D1	10	b-actin	0.0951339	-0.00497576
37	D1	11	b-actin	0.0951904	-0.00659261
37	D1	12	b-actin	0.106467	0.00301083
37	D1	13	b-actin	0.108666	0.00353681
37	D1	14	b-actin	0.11624	0.00943746
37	D1	15	b-actin	0.135256	0.0267802
37	D1	16	b-actin	0.160128	0.0499788
37	D1	17	b-actin	0.19079	0.0789674
37	D1	18	b-actin	0.257253	0.143757
37	D1	19	b-actin	0.390283	0.275114
37	D1	20	b-actin	0.595251	0.478409
37	D1	21	b-actin	0.957702	0.839186
37	D1	22	b-actin	1.52684	1.40665
37	D1	23	b-actin	2.27904	2.15718
37	D1	24	b-actin	3.10516	2.98162
37	D1	25	b-actin	3.89016	3.76495
37	D1	26	b-actin	4.52417	4.39729
37	D1	27	b-actin	4.99619	4.86764
37	D1	28	b-actin	5.33283	5.2026
37	D1	29	b-actin	5.5848	5.4529
37	D1	30	b-actin	5.75815	5.62458
37	D1	31	b-actin	5.87735	5.7421
37	D1	32	b-actin	5.98464	5.84772
37	D1	33	b-actin	6.07275	5.93415
37	D1	34	b-actin	6.13993	5.99966
37	D1	35	b-actin	6.19027	6.04833
37	D1	36	b-actin	6.20035	6.05674
37	D1	37	b-actin	6.16858	6.02329
37	D1	38	b-actin	6.17182	6.02486
37	D1	39	b-actin	6.18514	6.03651
37	D1	40	b-actin	6.18882	6.03851
38	D2	1
38	D2	2
38	D2	3
38	D2	4
38	D2	5
38	D2	6
38	D2	7
38	D2	8
38	D2	9
38	D2	10
38	D2	11
38	D2	12
38	D2	13
38	D2	14
38	D2	15
38	D2	16
38	D2	17
38	D2	18
38	D2	19
38	D2	20
38	D2	21
38	D2	22
38	D2	23
38	D2	24
38	D2	25
38	D2	26
38	D2	27
38	D2	28
38	D2	29
38	D2	30
38	D2	31
38	D2	32
38	D2	33
38	D2	34
38	D2	35
38	D2	36
38	D2	37
38	D2	38
38	D2	39
38	D2	40
39	D3	1	b-actin	0.202541	-0.000348595
39	D3	2	b-actin	0.208895	0.00272996
39	D3	3	b-actin	0.211419	0.00197768
39	D3	4	b-actin	0.207785	-0.00493182
39	D3	5	b-actin	0.209456	-0.00653627
39	D3	6	b-actin	0.224357	0.00508859
39	D3	7	b-actin	0.227354	0.00481033
39	D3	8	b-actin	0.229585	0.00376585
39	D3	9	b-actin	0.230342	0.00124722
39	D3	10	b-actin	0.231814	-0.000557295
39	D3	11	b-actin	0.230782	-0.00486428
39	D3	12	b-actin	0.233187	-0.00573499
39	D3	13	b-actin	0.246347	0.00414859
39	D3	14	b-actin	0.268547	0.0230735
39	D3	15	b-actin	0.300891	0.0521417
39	D3	16	b-actin	0.365516	0.113491
39	D3	17	b-actin	0.455686	0.200385
39	D3	18	b-actin	0.62145	0.362874
39	D3	19	b-actin	0.907576	0.645724
39	D3	20	b-actin	1.35326	1.08813
39	D3	21	b-actin	2.00249	1.73408
39	D3	22	b-actin	2.79402	2.52234
39	D3	23	b-actin	3.59379	3.31884
39	D3	24	b-actin	4.29886	4.02063
39	D3	25	b-actin	4.8376	4.55609
39	D3	26	b-actin	5.25192	4.96714
39	D3	27	b-actin	5.5575	5.26944
39	D3	28	b-actin	5.78738	5.49604
39	D3	29	b-actin	5.94857	5.65396
39	D3	30	b-actin	6.0538	5.75592
39	D3	31	b-actin	6.12705	5.82588
39	D3	32	b-actin	6.18579	5.88136
39	D3	33	b-actin	6.22617	5.91845
39	D3	34	b-actin	6.24705	5.93606
39	D3	35	b-actin	6.26874	5.95448
39	D3	36	b-actin	6.29813	5.98059
39	D3	37	b-actin	6.31266	5.99185
39	D3	38	b-actin	6.32099	5.9969
39	D3	39	b-actin	6.32807	6.00071
39	D3	40	b-actin	6.33428	6.00364
40	D4	1	b-actin	0.103267	-0.00209087
40	D4	2	b-actin	0.10371	-0.00411217
40	D4	3	b-actin	0.107972	-0.00231515
40	D4	4	b-actin	0.112327	-0.000424074
40	D4	5	b-actin	0.117776	0.00256007
40	D4	6	b-actin	0.120487	0.0028064
40	D4	7	b-actin	0.122356	0.002211
40	D4	8	b-actin	0.121455	-0.00115452
40	D4	9	b-actin	0.121194	-0.00387975
40	D4	10	b-actin	0.125479	-0.00205921
40	D4	11	b-actin	0.128794	-0.00120917
40	D4	12	b-actin	0.135932	0.00346442
40	D4	13	b-actin	0.14033	0.00539804
40	D4	14	b-actin	0.161313	0.0239165
40	D4	15	b-actin	0.19097	0.0511092
40	D4	16	b-actin	0.239651	0.0973258
40	D4	17	b-actin	0.324672	0.179883
40	D4	18	b-actin	0.487685	0.340431
40	D4	19	b-actin	0.768245	0.618526
40	D4	20	b-actin	1.22795	1.07576
40	D4	21	b-actin	1.90905	1.75441
40	D4	22	b-actin	2.77872	2.62161
40	D4	23	b-actin	3.72302	3.56345
40	D4	24	b-actin	4.57945	4.41741
40	D4	25	b-actin	5.24446	5.07995
40	D4	26	b-actin	5.72806	5.56109
40	D4	27	b-actin	6.05728	5.88784
40	D4	28	b-actin	6.30854	6.13664
40	D4	29	b-actin	6.5037	6.32934
40	D4	30	b-actin	6.65298	6.47615
40	D4	31	b-actin	6.76445	6.58516
40	D4	32	b-actin	6.87408	6.69232
40	D4	33	b-actin	6.93355	6.74933
40	D4	34	b-actin	6.94609	6.75941
40	D4	35	b-actin	6.96328	6.77413
40	D4	36	b-actin	6.9733	6.78169
40	D4	37	b-actin	6.96907	6.77499
40	D4	38	b-actin	6.97753	6.78098
40	D4	39	b-actin	6.99021	6.7912
40	D4	40	b-actin	7.00121	6.79974
41	D5	1	b-actin	0.269729	0.00337144
41	D5	2	b-actin	0.272937	0.00138381
41	D5	3	b-actin	0.274995	-0.00175377
41	D5	4	b-actin	0.281562	-0.000382533
41	D5	5	b-actin	0.288686	0.00154592
41	D5	6	b-actin	0.293803	0.00146689
41	D5	7	b-actin	0.299243	0.00171169
41	D5	8	b-actin	0.301962	-0.000765385
41	D5	9	b-actin	0.305434	-0.00248879
41	D5	10	b-actin	0.313643	0.000524915
41	D5	11	b-actin	0.318455	0.000141066
41	D5	12	b-actin	0.331924	0.0084144
41	D5	13	b-actin	0.354933	0.0262282
41	D5	14	b-actin	0.408324	0.0744234
41	D5	15	b-actin	0.483341	0.144245
41	D5	16	b-actin	0.620279	0.275987
41	D5	17	b-actin	0.871096	0.521609
41	D5	18	b-actin	1.29724	0.942558
41	D5	19	b-actin	1.94286	1.58298
41	D5	20	b-actin	2.81637	2.4513
41	D5	21	b-actin	3.79296	3.4227
41	D5	22	b-actin	4.69033	4.31486
41	D5	23	b-actin	5.37794	4.99728
41	D5	24	b-actin	5.91471	5.52885
41	D5	25	b-actin	6.28492	5.89386
41	D5	26	b-actin	6.53403	6.13778
41	D5	27	b-actin	6.74385	6.3424
41	D5	28	b-actin	6.91315	6.50651
41	D5	29	b-actin	7.0329	6.62107
41	D5	30	b-actin	7.10419	6.68716
41	D5	31	b-actin	7.15939	6.73716
41	D5	32	b-actin	7.20714	6.77972
41	D5	33	b-actin	7.24802	6.8154
41	D5	34	b-actin	7.2629	6.82508
41	D5	35	b-actin	7.25265	6.80964
41	D5	36	b-actin	7.25593	6.80773
41	D5	37	b-actin	7.23987	6.78647
41	D5	38	b-actin	7.24622	6.78762
41	D5	39	b-actin	7.22826	6.76447
41	D5	40	b-actin	7.20409	6.73511
42	D6	1	b-actin	0.40704	-0.00182699
42	D6	2	b-actin	0.411739	-0.00469083
42	D6	3	b-actin	0.42408	8.84583e-05
42	D6	4	b-actin	0.433401	0.00184645
42	D6	5	b-actin	0.442208	0.0030914
42	D6	6	b-actin	0.44574	-0.000939324
42	D6	7	b-actin	0.44877	-0.00547177
42	D6	8	b-actin	0.459479	-0.00232555
42	D6	9	b-actin	0.467036	-0.0023312
42	D6	10	b-actin	0.482971	0.00604154
42	D6	11	b-actin	0.49653	0.0120377
42	D6	12	b-actin	0.526954	0.0348994
42	D6	13	b-actin	0.576904	0.0772871
42	D6	14	b-actin	0.662252	0.155072
42	D6	15	b-actin	0.803813	0.28907
42	D6	16	b-actin	1.06749	0.545187
42	D6	17	b-actin	1.48546	0.955588
42	D6	18	b-actin	2.10176	1.56433
42	D6	19	b-actin	2.89363	2.34864
42	D6	20	b-actin	3.74046	3.1879
42	D6	21	b-actin	4.49606	3.93594
42	D6	22	b-actin	5.08094	4.51326
42	D6	23	b-actin	5.52407	4.94883
42	D6	24	b-actin	5.84767	5.26487
42	D6	25	b-actin	6.06985	5.47948
42	D6	26	b-actin	6.20578	5.60785
42	D6	27	b-actin	6.3238	5.71831
42	D6	28	b-actin	6.41743	5.80438
42	D6	29	b-actin	6.50132	5.8807
42	D6	30	b-actin	6.55299	5.92481
42	D6	31	b-actin	6.5765	5.94076
42	D6	32	b-actin	6.61213	5.96882
42	D6	33	b-actin	6.62698	5.97612
42	D6	34	b-actin	6.6214	5.96297
42	D6	35	b-actin	6.6066	5.9406
42	D6	36	b-actin	6.59742	5.92386
42	D6	37	b-actin	6.59976	5.91865
42	D6	38	b-actin	6.6085	5.91982
42	D6	39	b-actin	6.59781	5.90157
42	D6	40	b-actin	6.60419	5.90038
43	D7	1	b-actin	0.153101	0.00149828
43	D7	2	b-actin	0.153368	-0.00120454
43	D7	3	b-actin	0.156821	-0.000720739
43	D7	4	b-actin	0.158487	-0.00202406
43	D7	5	b-actin	0.165308	0.00182772
43	D7	6	b-actin	0.167573	0.00112366
43	D7	7	b-actin	0.172106	0.00268755
43	D7	8	b-actin	0.173568	0.0011805
43	D7	9	b-actin	0.173168	-0.00218926
43	D7	10	b-actin	0.176397	-0.0019297
43	D7	11	b-actin	0.178147	-0.00314808
43	D7	12	b-actin	0.186016	0.00175104
43	D7	13	b-actin	0.188675	0.00144137
43	D7	14	b-actin	0.199719	0.00951526
43	D7	15	b-actin	0.214593	0.0214205
43	D7	16	b-actin	0.242312	0.0461704
43	D7	17	b-actin	0.286953	0.0878418
43	D7	18	b-actin	0.371224	0.169144
43	D7	19	b-actin	0.521473	0.316424
43	D7	20	b-actin	0.783623	0.575604
43	D7	21	b-actin	1.21712	1.00614
43	D7	22	b-actin	1.84395	1.62999
43	D7	23	b-actin	2.62151	2.40458
43	D7	24	b-actin	3.41429	3.19439
43	D7	25	b-actin	4.09779	3.87492
43	D7	26	b-actin	4.61024	4.38441
43	D7	27	b-actin	4.99823	4.76943
43	D7	28	b-actin	5.2975	5.06572
43	D7	29	b-actin	5.51768	5.28294
43	D7	30	b-actin	5.66464	5.42693
43	D7	31	b-actin	5.77563	5.53495
43	D7	32	b-actin	5.87429	5.63064
43	D7	33	b-actin	5.945	5.69838
43	D7	34	b-actin	5.99145	5.74186
43	D7	35	b-actin	6.02405	5.77149
43	D7	36	b-actin	6.06083	5.80531
43	D7	37	b-actin	6.08707	5.82857
43	D7	38	b-actin	6.10301	5.84154
43	D7	39	b-actin	6.11446	5.85002
43	D7	40	b-actin	6.12075	5.85335
44	D8	1	b-actin	0.71131	0.0042203
44	D8	2	b-actin	0.718925	0.00200061
44	D8	3	b-actin	0.726671	-8.80808e-05
44	D8	4	b-actin	0.736897	0.0003035
44	D8	5	b-actin	0.745385	-0.00104353
44	D8	6	b-actin	0.758427	0.00216437
44	D8	7	b-actin	0.763285	-0.0028124
44	D8	8	b-actin	0.77781	0.00187787
44	D8	9	b-actin	0.785804	3.71401e-05
44	D8	10	b-actin	0.795163	-0.000438884
44	D8	11	b-actin	0.812766	0.00732955
44	D8	12	b-actin	0.842528	0.0272569
44	D8	13	b-actin	0.883576	0.0584709
44	D8	14	b-actin	0.961616	0.126676
44	D8	15	b-actin	1.10793	0.263159
44	D8	16	b-actin	1.36128	0.506667
44	D8	17	b-actin	1.76478	0.900339
44	D8	18	b-actin	2.38391	1.50964
44	D8	19	b-actin	3.1888	2.30469
44	D8	20	b-actin	4.07715	3.18321
44	D8	21	b-actin	4.88296	3.97918
44	D8	22	b-actin	5.49213	4.57851
44	D8	23	b-actin	5.93618	5.01273
44	D8	24	b-actin	6.2962	5.36291
44	D8	25	b-actin	6.54848	5.60536
44	D8	26	b-actin	6.73873	5.78577
44	D8	27	b-actin	6.88629	5.9235
44	D8	28	b-actin	6.98085	6.00823
44	D8	29	b-actin	7.03114	6.04868
44	D8	30	b-actin	7.05389	6.0616
44	D8	31	b-actin	7.07737	6.07524
44	D8	32	b-actin	7.11849	6.10653
44	D8	33	b-actin	7.13054	6.10874
44	D8	34	b-actin	7.12792	6.09629
44	D8	35	b-actin	7.11333	6.07187
44	D8	36	b-actin	7.11409	6.06279
44	D8	37	b-actin	7.12956	6.06842
44	D8	38	b-actin	7.12448	6.05351
44	D8	39	b-actin	7.0936	6.01279
44	D8	40	b-actin	7.09494	6.0043
45	D9	1
45	D9	2
45	D9	3
45	D9	4
45	D9	5
45	D9	6
45	D9	7
45	D9	8
45	D9	9
45	D9	10
45	D9	11
45	D9	12
45	D9	13
45	D9	14
45	D9	15
45	D9	16
45	D9	17
45	D9	18
45	D9	19
45	D9	20
45	D9	21
45	D9	22
45	D9	23
45	D9	24
45	D9	25
45	D9	26
45	D9	27
45	D9	28
45	D9	29
45	D9	30
45	D9	31
45	D9	32
45	D9	33
45	D9	34
45	D9	35
45	D9	36
45	D9	37
45	D9	38
45	D9	39
45	D9	40
46	D10	1
46	D10	2
46	D10	3
46	D10	4
46	D10	5
46	D10	6
46	D10	7
46	D10	8
46	D10	9
46	D10	10
46	D10	11
46	D10	12
46	D10	13
46	D10	14
46	D10	15
46	D10	16
46	D10	17
46	D10	18
46	D10	19
46	D10	20
46	D10	21
46	D10	22
46	D10	23
46	D10	24
46	D10	25
46	D10	26
46	D10	27
46	D10	28
46	D10	29
46	D10	30
46	D10	31
46	D10	32
46	D10	33
46	D10	34
46	D10	35
46	D10	36
46	D10	37
46	D10	38
46	D10	39
46	D10	40
47	D11	1
47	D11	2
47	D11	3
47	D11	4
47	D11	5
47	D11	6
47	D11	7
47	D11	8
47	D11	9
47	D11	10
47	D11	11
47	D11	12
47	D11	13
47	D11	14
47	D11	15
47	D11	16
47	D11	17
47	D11	18
47	D11	19
47	D11	20
47	D11	21
47	D11	22
47	D11	23
47	D11	24
47	D11	25
47	D11	26
47	D11	27
47	D11	28
47	D11	29
47	D11	30
47	D11	31
47	D11	32
47	D11	33
47	D11	34
47	D11	35
47	D11	36
47	D11	37
47	D11	38
47	D11	39
47	D11	40
48	D12	1
48	D12	2
48	D12	3
48	D12	4
48	D12	5
48	D12	6
48	D12	7
48	D12	8
48	D12	9
48	D12	10
48	D12	11
48	D12	12
48	D12	13
48	D12	14
48	D12	15
48	D12	16
48	D12	17
48	D12	18
48	D12	19
48	D12	20
48	D12	21
48	D12	22
48	D12	23
48	D12	24
48	D12	25
48	D12	26
48	D12	27
48	D12	28
48	D12	29
48	D12	30
48	D12	31
48	D12	32
48	D12	33
48	D12	34
48	D12	35
48	D12	36
48	D12	37
48	D12	38
48	D12	39
48	D12	40
49	E1	1	b-actin	0.126115	-3.52538e-05
49	E1	2	b-actin	0.126623	-0.0026211
49	E1	3	b-actin	0.132593	0.000253517
49	E1	4	b-actin	0.140916	0.00548176
49	E1	5	b-actin	0.142456	0.00392712
49	E1	6	b-actin	0.141311	-0.000311854
49	E1	7	b-actin	0.140497	-0.00422087
49	E1	8	b-actin	0.139552	-0.00826049
49	E1	9	b-actin	0.142167	-0.00874069
49	E1	10	b-actin	0.154269	0.000267148
49	E1	11	b-actin	0.164962	0.00786553
49	E1	12	b-actin	0.164144	0.00395294
49	E1	13	b-actin	0.163072	-0.000214106
49	E1	14	b-actin	0.173168	0.00678677
49	E1	15	b-actin	0.196394	0.0269185
49	E1	16	b-actin	0.214541	0.0419706
49	E1	17	b-actin	0.256489	0.0808244
49	E1	18	b-actin	0.316206	0.137446
49	E1	19	b-actin	0.441633	0.259779
49	E1	20	b-actin	0.637914	0.452966
49	E1	21	b-actin	0.98466	0.796617
49	E1	22	b-actin	1.5199	1.32876
49	E1	23	b-actin	2.22472	2.03049
49	E1	24	b-actin	3.03854	2.84121
49	E1	25	b-actin	3.81979	3.61937
49	E1	26	b-actin	4.43642	4.2329
49	E1	27	b-actin	4.86076	4.65415
49	E1	28	b-actin	5.15298	4.94327
49	E1	29	b-actin	5.3869	5.1741
49	E1	30	b-actin	5.57618	5.36028
49	E1	31	b-actin	5.70912	5.49013
49	E1	32	b-actin	5.80549	5.5834
49	E1	33	b-actin	5.84572	5.62054
49	E1	34	b-actin	5.89642	5.66815
49	E1	35	b-actin	5.92783	5.69646
49	E1	36	b-actin	5.94596	5.7115
49	E1	37	b-actin	5.95098	5.71343
49	E1	38	b-actin	5.96032	5.71967
49	E1	39	b-actin	5.97663	5.73288
49	E1	40	b-actin	5.96802	5.72118
50	E2	1
[truncated: 1,879 more rows]

## Sheet: Results
Block Type	96-Well 0.2-mL Block
Calibration Background is expired	Yes
Calibration Background performed on	09-25-2019
Calibration Pure Dye ABY is expired	Yes
Calibration Pure Dye ABY performed on	09-25-2019
Calibration Pure Dye FAM is expired	Yes
Calibration Pure Dye FAM performed on	09-25-2019
Calibration Pure Dye JUN is expired	Yes
Calibration Pure Dye JUN performed on	09-25-2019
Calibration Pure Dye ROX is expired	Yes
Calibration Pure Dye ROX performed on	09-25-2019
Calibration Pure Dye SYBR is expired	Yes
Calibration Pure Dye SYBR performed on	09-25-2019
Calibration Pure Dye VIC is expired	Yes
Calibration Pure Dye VIC performed on	09-25-2019
Calibration ROI is expired	Yes
Calibration ROI performed on	09-25-2019
Calibration Uniformity is expired	Yes
Calibration Uniformity performed on	09-25-2019
Chemistry	SYBR_GREEN
Date Created	2024-02-18 23:24:16 PM AFT
Experiment Barcode
Experiment Comment
Experiment File Name	D:\CUIYUCHUAN\2024-02-06_lixinxin rat pi b-actin yujing mouse haima galr3.eds
Experiment Name	2024-02-06_lixinxin rat pi b-actin yujing mouse haima galr3
Experiment Run End Time	2024-02-06 07:43:35 AM AFT
Experiment Type	Comparative Cт (ΔΔCт)
Instrument Name	2721219050176
Instrument Serial Number	2721219050176
Instrument Type	QuantStudio™ 1 System
Passive Reference	ROX
Post-read Stage/Step
Pre-read Stage/Step
Quantification Cycle Method	Ct
Signal Smoothing On	true
Stage where Melt Analysis is performed	Stage3
Stage/ Cycle where Ct Analysis is performed	Stage2, Step2
User Name
Well	Well Position	Omit	Sample Name	Target Name	Task	Reporter	Quencher	Quantity	Quantity Mean	Quantity SD	RQ	RQ Min	RQ Max	CT	Ct Mean	Ct SD	Delta Ct	Delta Ct Mean	Delta Ct SD	Delta Ct SE	Delta Delta Ct	Automatic Ct Threshold	Ct Threshold	Automatic Baseline	Baseline Start	Baseline End	Amp Status	Comments	Cq Conf	Tm1	Tm2	Tm3	Tm4
1	A1	FALSE	1	b-actin	UNKNOWN	SYBR	None							17.2569	17.2448	0.0124423						TRUE	0.588381	TRUE	3	11	Amp		0.960143	88.5326
13	B1	FALSE	1	b-actin	UNKNOWN	SYBR	None							17.2321	17.2448	0.0124423						TRUE	0.588381	TRUE	3	9	Amp		0.980192	88.5326
25	C1	FALSE	1	b-actin	UNKNOWN	SYBR	None							17.2454	17.2448	0.0124423						TRUE	0.588381	TRUE	3	11	Amp		0.968748	88.38
37	D1	FALSE	2	b-actin	UNKNOWN	SYBR	None							20.3309	20.3958	0.0562855						TRUE	0.588381	TRUE	3	13	Amp		0.974628	88.38
49	E1	FALSE	2	b-actin	UNKNOWN	SYBR	None							20.4248	20.3958	0.0562855						TRUE	0.588381	TRUE	3	13	Amp		0.973733	88.5326
61	F1	FALSE	2	b-actin	UNKNOWN	SYBR	None							20.4317	20.3958	0.0562855						TRUE	0.588381	TRUE	3	14	Amp		0.974056	88.38
3	A3	FALSE	3	b-actin	UNKNOWN	SYBR	None							18.3897	18.3857	0.0283063						TRUE	0.588381	TRUE	3	11	Amp		0.97563	88.38
73	G1	FALSE	3	b-actin	UNKNOWN	SYBR	None							18.3556	18.3857	0.0283063						TRUE	0.588381	TRUE	3	12	Amp		0.964302	88.5326
85	H1	FALSE	3	b-actin	UNKNOWN	SYBR	None							18.4118	18.3857	0.0283063						TRUE	0.588381	TRUE	3	11	Amp		0.970325	88.5326
15	B3	FALSE	4	b-actin	UNKNOWN	SYBR	None							18.7881	18.8078	0.0233193						TRUE	0.588381	TRUE	3	13	Amp		0.985482	88.5326
27	C3	FALSE	4	b-actin	UNKNOWN	SYBR	None							18.8018	18.8078	0.0233193						TRUE	0.588381	TRUE	3	12	Amp		0.981222	88.38
39	D3	FALSE	4	b-actin	UNKNOWN	SYBR	None							18.8336	18.8078	0.0233193						TRUE	0.588381	TRUE	3	11	Amp		0.972583	88.38
51	E3	FALSE	5	b-actin	UNKNOWN	SYBR	None							18.0165	17.9897	0.0234462						TRUE	0.588381	TRUE	3	12	Amp		0.979639	88.38
63	F3	FALSE	5	b-actin	UNKNOWN	SYBR	None							17.9791	17.9897	0.0234462						TRUE	0.588381	TRUE	3	11	Amp		0.971853	88.38
75	G3	FALSE	5	b-actin	UNKNOWN	SYBR	None							17.9734	17.9897	0.0234462						TRUE	0.588381	TRUE	3	12	Amp		0.977448	88.38
4	A4	FALSE	6	b-actin	UNKNOWN	SYBR	None							16.2665	16.2305	0.0474227						TRUE	0.588381	TRUE	3	10	Amp		0.975961	88.5326
16	B4	FALSE	6	b-actin	UNKNOWN	SYBR	None							16.2484	16.2305	0.0474227						TRUE	0.588381	TRUE	3	9	Amp		0.971692	88.5326
87	H3	FALSE	6	b-actin	UNKNOWN	SYBR	None							16.1768	16.2305	0.0474227						TRUE	0.588381	TRUE	3	10	Amp		0.982313	88.5326
28	C4	FALSE	11	b-actin	UNKNOWN	SYBR	None							18.9104	18.9416	0.054663						TRUE	0.588381	TRUE	3	12	Amp		0.977221	88.5326
40	D4	FALSE	11	b-actin	UNKNOWN	SYBR	None							18.9098	18.9416	0.054663						TRUE	0.588381	TRUE	3	12	Amp		0.979364	88.38
52	E4	FALSE	11	b-actin	UNKNOWN	SYBR	None							19.0048	18.9416	0.054663						TRUE	0.588381	TRUE	3	12	Amp		0.972761	88.5326
64	F4	FALSE	12	b-actin	UNKNOWN	SYBR	None							19.9661	20.031	0.0682501						TRUE	0.588381	TRUE	3	14	Amp		0.989406	88.5326
76	G4	FALSE	12	b-actin	UNKNOWN	SYBR	None							20.0248	20.031	0.0682501						TRUE	0.588381	TRUE	3	13	Amp		0.982861	88.38
88	H4	FALSE	12	b-actin	UNKNOWN	SYBR	None							20.1022	20.031	0.0682501						TRUE	0.588381	TRUE	3	14	Amp		0.97646	88.5326
5	A5	FALSE	13	b-actin	UNKNOWN	SYBR	None							19.3275	19.3597	0.0337787						TRUE	0.588381	TRUE	3	13	Amp		0.980069	88.4897
17	B5	FALSE	13	b-actin	UNKNOWN	SYBR	None							19.3949	19.3597	0.0337787						TRUE	0.588381	TRUE	3	12	Amp		0.98023	88.4897
29	C5	FALSE	13	b-actin	UNKNOWN	SYBR	None							19.3568	19.3597	0.0337787						TRUE	0.588381	TRUE	3	13	Amp		0.981131	88.4897
41	D5	FALSE	14	b-actin	UNKNOWN	SYBR	None							17.1754	17.2405	0.0612462						TRUE	0.588381	TRUE	3	11	Amp		0.977289	88.4897
53	E5	FALSE	14	b-actin	UNKNOWN	SYBR	None							17.2491	17.2405	0.0612462						TRUE	0.588381	TRUE	3	11	Amp		0.972329	88.3373
65	F5	FALSE	14	b-actin	UNKNOWN	SYBR	None							17.2969	17.2405	0.0612462						TRUE	0.588381	TRUE	3	11	Amp		0.978252	88.3373
6	A6	FALSE	15	b-actin	UNKNOWN	SYBR	None							19.0276	18.9803	0.0414772						TRUE	0.588381	TRUE	3	13	Amp		0.97091	88.4897
77	G5	FALSE	15	b-actin	UNKNOWN	SYBR	None							18.9631	18.9803	0.0414772						TRUE	0.588381	TRUE	3	13	Amp		0.979374	88.3373
89	H5	FALSE	15	b-actin	UNKNOWN	SYBR	None							18.9503	18.9803	0.0414772						TRUE	0.588381	TRUE	3	13	Amp		0.979581	88.4897
18	B6	FALSE	16	b-actin	UNKNOWN	SYBR	None							15.9961	16.0477	0.0473483						TRUE	0.588381	TRUE	3	9	Amp		0.980879	88.4897
30	C6	FALSE	16	b-actin	UNKNOWN	SYBR	None							16.0891	16.0477	0.0473483						TRUE	0.588381	TRUE	3	10	Amp		0.979916	88.3373
42	D6	FALSE	16	b-actin	UNKNOWN	SYBR	None							16.0579	16.0477	0.0473483						TRUE	0.588381	TRUE	3	10	Amp		0.961702	88.3373
54	E6	FALSE	31	b-actin	UNKNOWN	SYBR	None							18.3476	18.3185	0.0518767						TRUE	0.588381	TRUE	3	12	Amp		0.974659	88.3373
66	F6	FALSE	31	b-actin	UNKNOWN	SYBR	None							18.2586	18.3185	0.0518767						TRUE	0.588381	TRUE	3	10	Amp		0.975778	88.3373
78	G6	FALSE	31	b-actin	UNKNOWN	SYBR	None							18.3493	18.3185	0.0518767						TRUE	0.588381	TRUE	3	10	Amp		0.97058	88.3373
7	A7	FALSE	32	b-actin	UNKNOWN	SYBR	None							19.6327	19.6512	0.0263399						TRUE	0.588381	TRUE	3	14	Amp		0.978633	88.4897
19	B7	FALSE	32	b-actin	UNKNOWN	SYBR	None							19.6396	19.6512	0.0263399						TRUE	0.588381	TRUE	3	13	Amp		0.979598	88.3373
90	H6	FALSE	32	b-actin	UNKNOWN	SYBR	None							19.6814	19.6512	0.0263399						TRUE	0.588381	TRUE	3	13	Amp		0.983634	88.3373
31	C7	FALSE	33	b-actin	UNKNOWN	SYBR	None							19.8581	19.8474	0.0459666						TRUE	0.588381	TRUE	3	12	Amp		0.980377	88.3373
43	D7	FALSE	33	b-actin	UNKNOWN	SYBR	None							19.7971	19.8474	0.0459666						TRUE	0.588381	TRUE	3	13	Amp		0.976997	88.3373
55	E7	FALSE	33	b-actin	UNKNOWN	SYBR	None							19.8871	19.8474	0.0459666						TRUE	0.588381	TRUE	3	13	Amp		0.971136	88.3373
67	F7	FALSE	34	b-actin	UNKNOWN	SYBR	None							16.9857	17.0327	0.0407171						TRUE	0.588381	TRUE	3	10	Amp		0.986119	88.3373
79	G7	FALSE	34	b-actin	UNKNOWN	SYBR	None							17.0574	17.0327	0.0407171						TRUE	0.588381	TRUE	3	10	Amp		0.970989	88.3373
91	H7	FALSE	34	b-actin	UNKNOWN	SYBR	None							17.0551	17.0327	0.0407171						TRUE	0.588381	TRUE	3	10	Amp		0.958624	88.4897
8	A8	FALSE	35	b-actin	UNKNOWN	SYBR	None							18.401	18.4432	0.0396372						TRUE	0.588381	TRUE	3	11	Amp		0.973376	88.4897
20	B8	FALSE	35	b-actin	UNKNOWN	SYBR	None							18.4491	18.4432	0.0396372						TRUE	0.588381	TRUE	3	12	Amp		0.984265	88.4897
32	C8	FALSE	35	b-actin	UNKNOWN	SYBR	None							18.4796	18.4432	0.0396372						TRUE	0.588381	TRUE	3	13	Amp		0.976653	88.4897
44	D8	FALSE	36	b-actin	UNKNOWN	SYBR	None							16.2332	16.186	0.0584532						TRUE	0.588381	TRUE	3	10	Amp		0.977835	88.4897
56	E8	FALSE	36	b-actin	UNKNOWN	SYBR	None							16.1206	16.186	0.0584532						TRUE	0.588381	TRUE	3	9	Amp		0.976151	88.4897
68	F8	FALSE	36	b-actin	UNKNOWN	SYBR	None							16.2041	16.186	0.0584532						TRUE	0.588381	TRUE	3	10	Amp		0.967721	88.4897
Analysis Type	Singleplex
Endogenous Control	b-actin
RQ Min/Max Confidence Level	95.0
Reference Sample	1

## Sheet: Melt Curve Raw Data
Block Type	96-Well 0.2-mL Block
Calibration Background is expired	Yes
Calibration Background performed on	09-25-2019
Calibration Pure Dye ABY is expired	Yes
Calibration Pure Dye ABY performed on	09-25-2019
Calibration Pure Dye FAM is expired	Yes
Calibration Pure Dye FAM performed on	09-25-2019
Calibration Pure Dye JUN is expired	Yes
Calibration Pure Dye JUN performed on	09-25-2019
Calibration Pure Dye ROX is expired	Yes
Calibration Pure Dye ROX performed on	09-25-2019
Calibration Pure Dye SYBR is expired	Yes
Calibration Pure Dye SYBR performed on	09-25-2019
Calibration Pure Dye VIC is expired	Yes
Calibration Pure Dye VIC performed on	09-25-2019
Calibration ROI is expired	Yes
Calibration ROI performed on	09-25-2019
Calibration Uniformity is expired	Yes
Calibration Uniformity performed on	09-25-2019
Chemistry	SYBR_GREEN
Date Created	2024-02-18 23:24:16 PM AFT
Experiment Barcode
Experiment Comment
Experiment File Name	D:\CUIYUCHUAN\2024-02-06_lixinxin rat pi b-actin yujing mouse haima galr3.eds
Experiment Name	2024-02-06_lixinxin rat pi b-actin yujing mouse haima galr3
Experiment Run End Time	2024-02-06 07:43:35 AM AFT
Experiment Type	Comparative Cт (ΔΔCт)
Instrument Name	2721219050176
Instrument Serial Number	2721219050176
Instrument Type	QuantStudio™ 1 System
Passive Reference	ROX
Post-read Stage/Step
Pre-read Stage/Step
Quantification Cycle Method	Ct
Signal Smoothing On	true
Stage where Melt Analysis is performed	Stage3
Stage/ Cycle where Ct Analysis is performed	Stage2, Step2
User Name
Well	Well Position	Reading	Temperature	Fluorescence	Derivative	Target Name
1	A1	1	59.9988	395917	9864.22	b-actin
1	A1	2	60.304	394709	9946.66	b-actin
1	A1	3	60.6091	391885	10037.6	b-actin
1	A1	4	60.9143	390195	10121.5	b-actin
1	A1	5	61.2195	386921	10187.1	b-actin
1	A1	6	61.5247	383625	10233.2	b-actin
1	A1	7	61.8298	380896	10268.6	b-actin
1	A1	8	62.135	377310	10305.9	b-actin
1	A1	9	62.4402	373297	10353.1	b-actin
1	A1	10	62.7454	371382	10408.7	b-actin
1	A1	11	63.0505	367797	10461	b-actin
1	A1	12	63.3557	364249	10495.4	b-actin
1	A1	13	63.6609	360220	10501.9	b-actin
1	A1	14	63.9661	357985	10482	b-actin
1	A1	15	64.2712	353680	10449.1	b-actin
1	A1	16	64.5764	349498	10422	b-actin
1	A1	17	64.8816	346644	10415.1	b-actin
1	A1	18	65.1868	344578	10431.5	b-actin
1	A1	19	65.4919	340658	10462.1	b-actin
1	A1	20	65.7971	336617	10489.9	b-actin
1	A1	21	66.1023	333931	10496.7	b-actin
1	A1	22	66.4075	329642	10468.4	b-actin
1	A1	23	66.7126	327167	10399.1	b-actin
1	A1	24	67.0178	322932	10294.6	b-actin
1	A1	25	67.323	319366	10172.9	b-actin
1	A1	26	67.6282	315912	10059.5	b-actin
1	A1	27	67.9333	312735	9977.26	b-actin
1	A1	28	68.2385	309620	9935.05	b-actin
1	A1	29	68.5437	307249	9923.85	b-actin
1	A1	30	68.8489	304753	9922.99	b-actin
1	A1	31	69.154	300189	9913.56	b-actin
1	A1	32	69.4592	296872	9890.14	b-actin
1	A1	33	69.7644	294178	9861.87	b-actin
1	A1	34	70.0696	290288	9842.92	b-actin
1	A1	35	70.3747	288054	9839.09	b-actin
1	A1	36	70.6799	285080	9842.36	b-actin
1	A1	37	70.9851	282625	9836.25	b-actin
1	A1	38	71.2903	278850	9801.92	b-actin
1	A1	39	71.5954	273761	9748.02	b-actin
1	A1	40	71.9006	271981	9699.28	b-actin
1	A1	41	72.2058	269524	9681.06	b-actin
1	A1	42	72.511	267030	9702.95	b-actin
1	A1	43	72.8161	262877	9754.93	b-actin
1	A1	44	73.1213	259573	9816.14	b-actin
1	A1	45	73.4265	257405	9859.71	b-actin
1	A1	46	73.7317	253515	9886.16	b-actin
1	A1	47	74.0368	250202	9905.86	b-actin
1	A1	48	74.342	247016	9924.93	b-actin
1	A1	49	74.6472	244061	9944.19	b-actin
1	A1	50	74.9524	241937	9954.65	b-actin
1	A1	51	75.2575	237819	9939.61	b-actin
1	A1	52	75.5627	234660	9882.56	b-actin
1	A1	53	75.8679	230978	9749.74	b-actin
1	A1	54	76.1731	227952	9537.01	b-actin
1	A1	55	76.4782	225020	9290.01	b-actin
1	A1	56	76.7834	222683	9047.34	b-actin
1	A1	57	77.0886	219011	8849.49	b-actin
1	A1	58	77.3938	216237	8727.43	b-actin
1	A1	59	77.6989	214315	8691.36	b-actin
1	A1	60	78.0041	212783	8725.04	b-actin
1	A1	61	78.3093	208890	8790.59	b-actin
1	A1	62	78.6145	205994	8844.57	b-actin
1	A1	63	78.9196	202811	8856.34	b-actin
1	A1	64	79.2248	200153	8819.33	b-actin
1	A1	65	79.53	196641	8748.38	b-actin
1	A1	66	79.8352	194575	8668.37	b-actin
1	A1	67	80.1403	191945	8601.73	b-actin
1	A1	68	80.4455	189138	8562.62	b-actin
1	A1	69	80.7507	185349	8557.36	b-actin
1	A1	70	81.0558	183590	8586.83	b-actin
1	A1	71	81.361	180743	8648.05	b-actin
1	A1	72	81.6662	178109	8734.87	b-actin
1	A1	73	81.9714	174644	8839.92	b-actin
1	A1	74	82.2766	171681	8957.67	b-actin
1	A1	75	82.5817	168994	9085.34	b-actin
1	A1	76	82.8869	166475	9219.98	b-actin
1	A1	77	83.1921	163129	9353.97	b-actin
1	A1	78	83.4972	159575	9473.16	b-actin
1	A1	79	83.8024	157335	9560.01	b-actin
1	A1	80	84.1076	152747	9600.29	b-actin
1	A1	81	84.4128	150151	9591.18	b-actin
1	A1	82	84.7179	148016	9551.17	b-actin
1	A1	83	85.0231	143081	9532.84	b-actin
1	A1	84	85.3283	140441	9638.86	b-actin
1	A1	85	85.6335	136767	9978.13	b-actin
1	A1	86	85.9386	133849	10631.8	b-actin
1	A1	87	86.2438	131200	11867.3	b-actin
1	A1	88	86.549	127229	13902.7	b-actin
1	A1	89	86.8542	121534	16899.1	b-actin
1	A1	90	87.1593	114845	20856.3	b-actin
1	A1	91	87.4645	104461	25493.3	b-actin
1	A1	92	87.7697	86634.2	30180.3	b-actin
1	A1	93	88.0749	59402.3	34006.3	b-actin
1	A1	94	88.38	24150.9	36020.9	b-actin
1	A1	95	88.6852	9260.62	35579.2	b-actin
1	A1	96	88.9904	5221.11	32625.8	b-actin
1	A1	97	89.2956	3308.87	27747.4	b-actin
1	A1	98	89.6007	3098.24	21952.5	b-actin
1	A1	99	89.9059	3981.17	16296.3	b-actin
1	A1	100	90.2111	1496.99	11548.8	b-actin
1	A1	101	90.5163	3214.26	7299.72	b-actin
1	A1	102	90.8214	2237.21	4050.14	b-actin
1	A1	103	91.1266	2702.61	2154.47	b-actin
1	A1	104	91.4318	2532.31	1171.24	b-actin
1	A1	105	91.737	1716.26	718.729	b-actin
1	A1	106	92.0421	1613.92	524.227	b-actin
1	A1	107	92.3473	361.94	421.016	b-actin
1	A1	108	92.6525	1812.42	327.578	b-actin
1	A1	109	92.9577	2181.78	222.702	b-actin
1	A1	110	93.2628	937.124	118.021	b-actin
1	A1	111	93.568	1810.87	31.2295	b-actin
1	A1	112	93.8732	405.569	-31.8125	b-actin
1	A1	113	94.1784	2160.21	-80.2324	b-actin
1	A1	114	94.4835	1195.85	-129.572	b-actin
1	A1	115	94.7887	738.698	-191.003	b-actin
3	A3	1	59.9988	442862	11313	b-actin
3	A3	2	60.304	441886	11380.8	b-actin
3	A3	3	60.6091	439803	11483	b-actin
3	A3	4	60.9143	436042	11604.4	b-actin
3	A3	5	61.2195	434308	11721.8	b-actin
3	A3	6	61.5247	430084	11811.4	b-actin
3	A3	7	61.8298	426094	11855.8	b-actin
3	A3	8	62.135	422403	11849.6	b-actin
3	A3	9	62.4402	419167	11802.2	b-actin
3	A3	10	62.7454	413815	11735.4	b-actin
3	A3	11	63.0505	409946	11675.6	b-actin
3	A3	12	63.3557	407096	11643.6	b-actin
3	A3	13	63.6609	403225	11646.3	b-actin
3	A3	14	63.9661	400537	11676.6	b-actin
3	A3	15	64.2712	396162	11718.3	b-actin
3	A3	16	64.5764	392086	11755.1	b-actin
3	A3	17	64.8816	388499	11775.1	b-actin
3	A3	18	65.1868	385157	11773.4	b-actin
3	A3	19	65.4919	380404	11751.6	b-actin
3	A3	20	65.7971	376912	11715.9	b-actin
3	A3	21	66.1023	373353	11675.9	b-actin
3	A3	22	66.4075	369217	11640.9	b-actin
3	A3	23	66.7126	365260	11616.2	b-actin
3	A3	24	67.0178	361975	11599.8	b-actin
3	A3	25	67.323	358312	11583.7	b-actin
3	A3	26	67.6282	355126	11558.4	b-actin
3	A3	27	67.9333	349840	11520	b-actin
3	A3	28	68.2385	347242	11472.4	b-actin
3	A3	29	68.5437	342015	11424.8	b-actin
3	A3	30	68.8489	339719	11385.1	b-actin
3	A3	31	69.154	336802	11355.4	b-actin
3	A3	32	69.4592	332255	11332.2	b-actin
3	A3	33	69.7644	328148	11310.4	b-actin
3	A3	34	70.0696	325432	11287.6	b-actin
3	A3	35	70.3747	321875	11265	b-actin
3	A3	36	70.6799	317486	11246.4	b-actin
3	A3	37	70.9851	314482	11234.6	b-actin
3	A3	38	71.2903	311034	11229.2	b-actin
3	A3	39	71.5954	307943	11226.2	b-actin
3	A3	40	71.9006	303673	11219.1	b-actin
3	A3	41	72.2058	300455	11201.4	b-actin
3	A3	42	72.511	296677	11155.9	b-actin
3	A3	43	72.8161	293196	11096.7	b-actin
3	A3	44	73.1213	289598	11037	b-actin
3	A3	45	73.4265	285714	10995.1	b-actin
3	A3	46	73.7317	282802	10988.3	b-actin
3	A3	47	74.0368	279354	11025.6	b-actin
3	A3	48	74.342	276151	11101.9	b-actin
3	A3	49	74.6472	272132	11195.8	b-actin
3	A3	50	74.9524	269734	11248.1	b-actin
3	A3	51	75.2575	265462	11264.5	b-actin
3	A3	52	75.5627	261341	11230.7	b-actin
3	A3	53	75.8679	258112	11106.9	b-actin
3	A3	54	76.1731	254274	10896.8	b-actin
3	A3	55	76.4782	250672	10649.9	b-actin
3	A3	56	76.7834	247523	10408.1	b-actin
3	A3	57	77.0886	244487	10207.9	b-actin
3	A3	58	77.3938	241979	10071.7	b-actin
3	A3	59	77.6989	238336	10003.2	b-actin
3	A3	60	78.0041	234973	9988.35	b-actin
3	A3	61	78.3093	233093	10000.7	b-actin
3	A3	62	78.6145	229516	10010.1	b-actin
3	A3	63	78.9196	225023	9992.66	b-actin
3	A3	64	79.2248	222816	9938.37	b-actin
3	A3	65	79.53	219836	9854.01	b-actin
3	A3	66	79.8352	215242	9759.71	b-actin
3	A3	67	80.1403	213434	9680.62	b-actin
3	A3	68	80.4455	210206	9638.33	b-actin
3	A3	69	80.7507	206905	9645.61	b-actin
3	A3	70	81.0558	204390	9707.25	b-actin
3	A3	71	81.361	200308	9823.52	b-actin
3	A3	72	81.6662	197654	9992.24	b-actin
3	A3	73	81.9714	194287	10206.2	b-actin
3	A3	74	82.2766	192175	10448.6	b-actin
3	A3	75	82.5817	187209	10691.2	b-actin
3	A3	76	82.8869	184133	10898.9	b-actin
3	A3	77	83.1921	180419	11039.4	b-actin
3	A3	78	83.4972	176322	11092.2	b-actin
3	A3	79	83.8024	172891	11052.7	b-actin
3	A3	80	84.1076	169369	10933.4	b-actin
3	A3	81	84.4128	165462	10765.1	b-actin
3	A3	82	84.7179	162591	10602.8	b-actin
3	A3	83	85.0231	158444	10536.1	b-actin
3	A3	84	85.3283	155844	10702.8	b-actin
3	A3	85	85.6335	151706	11266.9	b-actin
3	A3	86	85.9386	147687	12095.9	b-actin
3	A3	87	86.2438	144293	13586.2	b-actin
3	A3	88	86.549	140531	15957.3	b-actin
3	A3	89	86.8542	133923	19355.1	b-actin
3	A3	90	87.1593	125796	23725.8	b-actin
3	A3	91	87.4645	111199	28686.9	b-actin
3	A3	92	87.7697	89142.6	33480.7	b-actin
3	A3	93	88.0749	53527.2	37096.3	b-actin
3	A3	94	88.38	16898.8	38573.4	b-actin
3	A3	95	88.6852	3363.19	37376.5	b-actin
3	A3	96	88.9904	2579.16	33644.5	b-actin
3	A3	97	89.2956	1257.77	28163.1	b-actin
3	A3	98	89.6007	1031.56	22060.4	b-actin
3	A3	99	89.9059	9.47336	16393	b-actin
3	A3	100	90.2111	54.4376	11837	b-actin
3	A3	101	90.5163	42.1533	7101.22	b-actin
3	A3	102	90.8214	-858.398	3851.78	b-actin
3	A3	103	91.1266	-745.91	1965.58	b-actin
3	A3	104	91.4318	-253.975	950.773	b-actin
3	A3	105	91.737	-193.509	439.102	b-actin
3	A3	106	92.0421	-76.4773	201.126	b-actin
3	A3	107	92.3473	-1268.01	106.006	b-actin
3	A3	108	92.6525	-855.259	76.4736	b-actin
3	A3	109	92.9577	-564.395	62.7178	b-actin
3	A3	110	93.2628	-1547.08	34.4932	b-actin
3	A3	111	93.568	-730.038	-20.0908	b-actin
3	A3	112	93.8732	-817.607	-98.376	b-actin
3	A3	113	94.1784	-469.748	-191.013	b-actin
3	A3	114	94.4835	-881.309	-289.701	b-actin
3	A3	115	94.7887	-1731.98	-390.619	b-actin
4	A4	1	59.9988	389573	9307.05	b-actin
4	A4	2	60.304	387508	9401.99	b-actin
4	A4	3	60.6091	384807	9510.28	b-actin
4	A4	4	60.9143	382510	9625.11	b-actin
4	A4	5	61.2195	380616	9739.19	b-actin
4	A4	6	61.5247	376897	9818.87	b-actin
4	A4	7	61.8298	375433	9879.31	b-actin
4	A4	8	62.135	371359	9928.34	b-actin
4	A4	9	62.4402	367948	9967.76	b-actin
4	A4	10	62.7454	364564	10001.5	b-actin
4	A4	11	63.0505	362145	10032.5	b-actin
4	A4	12	63.3557	358071	10060.7	b-actin
4	A4	13	63.6609	356214	10084.3	b-actin
4	A4	14	63.9661	352134	10103.3	b-actin
4	A4	15	64.2712	348371	10120.9	b-actin
4	A4	16	64.5764	345475	10142.2	b-actin
4	A4	17	64.8816	342528	10170.2	b-actin
4	A4	18	65.1868	339045	10202.7	b-actin
4	A4	19	65.4919	335981	10233.1	b-actin
4	A4	20	65.7971	332576	10253.9	b-actin
4	A4	21	66.1023	328965	10259.8	b-actin
4	A4	22	66.4075	325609	10248.2	b-actin
4	A4	23	66.7126	321783	10218	b-actin
4	A4	24	67.0178	319336	10169.6	b-actin
4	A4	25	67.323	316019	10106.4	b-actin
4	A4	26	67.6282	311342	10037.2	b-actin
4	A4	27	67.9333	308493	9974.68	b-actin
4	A4	28	68.2385	305771	9930.27	b-actin
4	A4	29	68.5437	302379	9908.73	b-actin
4	A4	30	68.8489	299578	9905.3	b-actin
4	A4	31	69.154	296447	9907.71	b-actin
4	A4	32	69.4592	293006	9901.82	b-actin
4	A4	33	69.7644	289569	9877.45	b-actin
4	A4	34	70.0696	286730	9832.67	b-actin
4	A4	35	70.3747	283545	9775	b-actin
4	A4	36	70.6799	279460	9694.68	b-actin
4	A4	37	70.9851	277292	9637.4	b-actin
4	A4	38	71.2903	274142	9623.46	b-actin
4	A4	39	71.5954	271344	9653.11	b-actin
4	A4	40	71.9006	268209	9710.09	b-actin
4	A4	41	72.2058	266006	9769.25	b-actin
4	A4	42	72.511	261654	9798.34	b-actin
4	A4	43	72.8161	258019	9813.06	b-actin
4	A4	44	73.1213	255747	9820.4	b-actin
4	A4	45	73.4265	252618	9833.03	b-actin
4	A4	46	73.7317	248598	9861.52	b-actin
4	A4	47	74.0368	246345	9907.31	b-actin
4	A4	48	74.342	243333	9959.97	b-actin
4	A4	49	74.6472	239969	10000.2	b-actin
4	A4	50	74.9524	237026	10007.9	b-actin
4	A4	51	75.2575	232683	9971.26	b-actin
4	A4	52	75.5627	229589	9892.11	b-actin
4	A4	53	75.8679	226496	9784.15	b-actin
4	A4	54	76.1731	223822	9615.08	b-actin
4	A4	55	76.4782	220370	9445.72	b-actin
4	A4	56	76.7834	217695	9296.27	b-actin
4	A4	57	77.0886	215362	9166.88	b-actin
4	A4	58	77.3938	211355	9051.9	b-actin
4	A4	59	77.6989	209055	8946.63	b-actin
4	A4	60	78.0041	206794	8851.29	b-actin
4	A4	61	78.3093	202957	8770.95	b-actin
4	A4	62	78.6145	200486	8711.94	b-actin
4	A4	63	78.9196	198311	8677.23	b-actin
4	A4	64	79.2248	195561	8664.21	b-actin
4	A4	65	79.53	192246	8665.77	b-actin
4	A4	66	79.8352	189500	8673.7	b-actin
4	A4	67	80.1403	186487	8681.35	b-actin
4	A4	68	80.4455	184634	8685.3	b-actin
4	A4	69	80.7507	180625	8685.96	b-actin
4	A4	70	81.0558	178315	8688.62	b-actin
4	A4	71	81.361	174873	8703.38	b-actin
4	A4	72	81.6662	172705	8741.62	b-actin
4	A4	73	81.9714	170074	8809.98	b-actin
4	A4	74	82.2766	166668	8905.77	b-actin
4	A4	75	82.5817	164554	9016.83	b-actin
4	A4	76	82.8869	160589	9126.88	b-actin
4	A4	77	83.1921	157606	9221.58	b-actin
4	A4	78	83.4972	155206	9290.67	b-actin
4	A4	79	83.8024	151661	9326.04	b-actin
4	A4	80	84.1076	148910	9320.07	b-actin
4	A4	81	84.4128	145386	9270.83	b-actin
4	A4	82	84.7179	142651	9196	b-actin
4	A4	83	85.0231	138375	9151.78	b-actin
4	A4	84	85.3283	136435	9247.63	b-actin
4	A4	85	85.6335	133021	9651.94	b-actin
4	A4	86	85.9386	129971	10313.3	b-actin
4	A4	87	86.2438	127077	11468.4	b-actin
4	A4	88	86.549	122470	13344.2	b-actin
4	A4	89	86.8542	117742	16091.1	b-actin
4	A4	90	87.1593	111145	19730.7	b-actin
4	A4	91	87.4645	101404	24039.2	b-actin
4	A4	92	87.7697	84430	28465.4	b-actin
4	A4	93	88.0749	56793.3	32172.4	b-actin
4	A4	94	88.38	21735	34249.8	b-actin
4	A4	95	88.6852	3850.88	34042.9	b-actin
4	A4	96	88.9904	-752.414	31439.8	b-actin
4	A4	97	89.2956	-1740.22	26949.4	b-actin
4	A4	98	89.6007	-1207.83	21511.7	b-actin
4	A4	99	89.9059	-2266.53	16143.8	b-actin
4	A4	100	90.2111	-2588.07	11608.8	b-actin
4	A4	101	90.5163	-1525.02	7496.43	b-actin
4	A4	102	90.8214	-2419.2	4200.17	b-actin
4	A4	103	91.1266	-3004.49	2277.71	b-actin
4	A4	104	91.4318	-2844.21	1267.21	b-actin
4	A4	105	91.737	-2887.93	775.365	b-actin
4	A4	106	92.0421	-3201.51	536.39	b-actin
4	A4	107	92.3473	-3404.89	402.661	b-actin
4	A4	108	92.6525	-2852.73	307.528	b-actin
4	A4	109	92.9577	-3046.12	227.692	b-actin
4	A4	110	93.2628	-3984.81	157.246	b-actin
4	A4	111	93.568	-2785.88	94.6719	b-actin
4	A4	112	93.8732	-3113.02	38.6533	b-actin
4	A4	113	94.1784	-3218.94	-12.5693	b-actin
4	A4	114	94.4835	-3303.34	-61.4023	b-actin
4	A4	115	94.7887	-3505.05	-111.002	b-actin
5	A5	1	59.9993	381541	9097.24	b-actin
5	A5	2	60.304	379825	9233.74	b-actin
5	A5	3	60.6087	378580	9399.79	b-actin
5	A5	4	60.9134	375845	9573.67	b-actin
5	A5	5	61.2181	373431	9699.97	b-actin
5	A5	6	61.5229	370319	9820.66	b-actin
5	A5	7	61.8276	367764	9931.66	b-actin
5	A5	8	62.1323	364784	10029.6	b-actin
5	A5	9	62.437	360930	10110.4	b-actin
5	A5	10	62.7417	358483	10169.8	b-actin
5	A5	11	63.0464	354938	10204.3	b-actin
5	A5	12	63.3511	351294	10214.1	b-actin
5	A5	13	63.6558	348686	10203.7	b-actin
5	A5	14	63.9605	345327	10182.1	b-actin
5	A5	15	64.2652	341350	10159.7	b-actin
5	A5	16	64.5699	338582	10144.9	b-actin
5	A5	17	64.8747	335327	10141	b-actin
5	A5	18	65.1794	333291	10146.6	b-actin
5	A5	19	65.4841	328526	10157.9	b-actin
5	A5	20	65.7888	325768	10170.6	b-actin
5	A5	21	66.0935	322732	10178.9	b-actin
5	A5	22	66.3982	319356	10175.7	b-actin
5	A5	23	66.7029	316634	10153.2	b-actin
5	A5	24	67.0076	312683	10106.7	b-actin
5	A5	25	67.3123	309269	10038.7	b-actin
5	A5	26	67.6171	306570	9958.06	b-actin
5	A5	27	67.9218	302244	9877.14	b-actin
5	A5	28	68.2265	299808	9806	b-actin
5	A5	29	68.5312	297630	9750.11	b-actin
5	A5	30	68.8359	293923	9711.81	b-actin
5	A5	31	69.1406	290376	9693.36	b-actin
5	A5	32	69.4453	287672	9696.99	b-actin
5	A5	33	69.75	285288	9721.89	b-actin
5	A5	34	70.0547	281843	9759.75	b-actin
5	A5	35	70.3594	278924	9794.73	b-actin
5	A5	36	70.6642	276457	9808.84	b-actin
5	A5	37	70.9689	272636	9791.16	b-actin
5	A5	38	71.2736	269455	9744.05	b-actin
5	A5	39	71.5783	266107	9682.18	b-actin
5	A5	40	71.883	262695	9624.29	b-actin
5	A5	41	72.1877	261041	9583.19	b-actin
5	A5	42	72.4924	258290	9560.86	b-actin
5	A5	43	72.7971	254074	9548.02	b-actin
5	A5	44	73.1018	251515	9538.82	b-actin
5	A5	45	73.4065	248625	9528.84	b-actin
5	A5	46	73.7113	245948	9520.91	b-actin
5	A5	47	74.016	242465	9523.2	b-actin
5	A5	48	74.3207	239374	9541.95	b-actin
5	A5	49	74.6254	237090	9568.59	b-actin
5	A5	50	74.9301	234537	9588.71	b-actin
5	A5	51	75.2348	231076	9589.98	b-actin
5	A5	52	75.5395	227882	9557.22	b-actin
5	A5	53	75.8442	225124	9453.4	b-actin
5	A5	54	76.1489	221811	9306.48	b-actin
5	A5	55	76.4536	218660	9146.95	b-actin
5	A5	56	76.7584	215845	9008.47	b-actin
5	A5	57	77.0631	213819	8913.2	b-actin
5	A5	58	77.3678	211701	8863.4	b-actin
5	A5	59	77.6725	208306	8842.96	b-actin
5	A5	60	77.9772	205225	8826.81	b-actin
5	A5	61	78.2819	202871	8792.2	b-actin
5	A5	62	78.5866	200725	8727.31	b-actin
5	A5	63	78.8913	196738	8635.26	b-actin
5	A5	64	79.196	194378	8533.04	b-actin
5	A5	65	79.5007	191829	8444.62	b-actin
5	A5	66	79.8055	189090	8391.03	b-actin
5	A5	67	80.1102	186989	8381.63	b-actin
5	A5	68	80.4149	184550	8411.31	b-actin
5	A5	69	80.7196	180957	8465.05	b-actin
5	A5	70	81.0243	178964	8526.97	b-actin
5	A5	71	81.329	176028	8588.86	b-actin
5	A5	72	81.6337	173094	8654.13	b-actin
5	A5	73	81.9384	170310	8734.73	b-actin
5	A5	74	82.2431	167417	8842.87	b-actin
5	A5	75	82.5478	165616	8981.25	b-actin
5	A5	76	82.8526	162536	9137.51	b-actin
5	A5	77	83.1573	159207	9286.13	b-actin
5	A5	78	83.462	155791	9396.26	b-actin
5	A5	79	83.7667	153558	9441.88	b-actin
5	A5	80	84.0714	149862	9411.36	b-actin
5	A5	81	84.3761	146874	9316.03	b-actin
5	A5	82	84.6808	143537	9197.67	b-actin
5	A5	83	84.9855	140695	9133.45	b-actin
5	A5	84	85.2902	138241	9237.18	b-actin
5	A5	85	85.5949	134623	9627.45	b-actin
5	A5	86	85.8997	131517	10269.3	b-actin
5	A5	87	86.2044	128906	11421.9	b-actin
5	A5	88	86.5091	125268	13266.3	b-actin
5	A5	89	86.8138	121026	15964.8	b-actin
5	A5	90	87.1185	115558	19573.8	b-actin
5	A5	91	87.4232	108179	23921.6	b-actin
5	A5	92	87.7279	97373.7	28509.7	b-actin
5	A5	93	88.0326	78714.8	32525.3	b-actin
5	A5	94	88.3373	49144.6	35025.5	b-actin
5	A5	95	88.642	17942.9	35262.5	b-actin
5	A5	96	88.9468	4247.85	33001.1	b-actin
5	A5	97	89.2515	2747.14	28651	b-actin
5	A5	98	89.5562	1750.71	23121.4	b-actin
5	A5	99	89.8609	1680.16	17473	b-actin
5	A5	100	90.1656	788.306	12555.6	b-actin
5	A5	101	90.4703	992.075	8468.5	b-actin
5	A5	102	90.775	-67.2192	4773.58	b-actin
5	A5	103	91.0797	142.699	2494.72	b-actin
5	A5	104	91.3844	55.4801	1199.68	b-actin
5	A5	105	91.6891	804.006	515.863	b-actin
5	A5	106	91.9939	411.489	189.152	b-actin
5	A5	107	92.2986	546.02	66.5547	b-actin
5	A5	108	92.6033	391.468	54.6299	b-actin
5	A5	109	92.908	133.512	87.9824	b-actin
5	A5	110	93.2127	-534.293	117.119	b-actin
5	A5	111	93.5174	-145.78	108.899	b-actin
5	A5	112	93.8221	-268.449	49.0557	b-actin
5	A5	113	94.1268	-301.073	-59.3594	b-actin
5	A5	114	94.4315	-612.219	-201.859	b-actin
5	A5	115	94.7363	-202.43	-359.784	b-actin
6	A6	1	59.9993	449035	10941.1	b-actin
6	A6	2	60.304	447027	11049.4	b-actin
6	A6	3	60.6087	444166	11136.6	b-actin
6	A6	4	60.9134	441760	11208.2	b-actin
6	A6	5	61.2181	438848	11264.7	b-actin
6	A6	6	61.5229	434733	11309.2	b-actin
6	A6	7	61.8276	431495	11351.9	b-actin
6	A6	8	62.1323	428417	11403	b-actin
6	A6	9	62.437	424086	11465.8	b-actin
6	A6	10	62.7417	421525	11533.5	b-actin
6	A6	11	63.0464	416981	11592.2	b-actin
6	A6	12	63.3511	414144	11627.2	b-actin
6	A6	13	63.6558	409768	11630.6	b-actin
6	A6	14	63.9605	406468	11605.7	b-actin
6	A6	15	64.2652	401728	11565.3	b-actin
6	A6	16	64.5699	398161	11524.3	b-actin
6	A6	17	64.8747	395106	11491.4	b-actin
6	A6	18	65.1794	391161	11464.8	b-actin
6	A6	19	65.4841	388130	11436.5	b-actin
6	A6	20	65.7888	384282	11400.8	b-actin
6	A6	21	66.0935	380083	11359.8	b-actin
6	A6	22	66.3982	375678	11322.9	b-actin
6	A6	23	66.7029	372995	11298.3	b-actin
6	A6	24	67.0076	370263	11288.1	b-actin
6	A6	25	67.3123	365646	11287	b-actin
6	A6	26	67.6171	362804	11287.4	b-actin
6	A6	27	67.9218	357575	11283.9	b-actin
6	A6	28	68.2265	355401	11274.2	b-actin
6	A6	29	68.5312	351459	11257.4	b-actin
6	A6	30	68.8359	347657	11232.7	b-actin
6	A6	31	69.1406	344614	11201.3	b-actin
6	A6	32	69.4453	340671	11167.1	b-actin
6	A6	33	69.75	336873	11136.1	b-actin
6	A6	34	70.0547	332805	11111.3	b-actin
6	A6	35	70.3594	331260	11089.9	b-actin
6	A6	36	70.6642	327006	11059.8	b-actin
6	A6	37	70.9689	323297	11007.1	b-actin
6	A6	38	71.2736	319267	10941.4	b-actin
6	A6	39	71.5783	315921	10874.6	b-actin
6	A6	40	71.883	312850	10820.1	b-actin
6	A6	41	72.1877	310133	10785.8	b-actin
6	A6	42	72.4924	306537	10771.3	b-actin
6	A6	43	72.7971	301746	10771.7	b-actin
6	A6	44	73.1018	299719	10780.9	b-actin
6	A6	45	73.4065	295753	10792.3	b-actin
6	A6	46	73.7113	292998	10799.8	b-actin
6	A6	47	74.016	289050	10799.1	b-actin
6	A6	48	74.3207	285459	10791.1	b-actin
6	A6	49	74.6254	282203	10780.3	b-actin
6	A6	50	74.9301	278960	10770.8	b-actin
6	A6	51	75.2348	275703	10759.8	b-actin
6	A6	52	75.5395	272847	10737.3	b-actin
6	A6	53	75.8442	268844	10690.5	b-actin
6	A6	54	76.1489	265332	10611.9	b-actin
6	A6	55	76.4536	262116	10504.9	b-actin
6	A6	56	76.7584	258759	10383.2	b-actin
6	A6	57	77.0631	255701	10264.7	b-actin
6	A6	58	77.3678	252022	10164	b-actin
6	A6	59	77.6725	249843	10086.4	b-actin
6	A6	60	77.9772	246327	10026.8	b-actin
6	A6	61	78.2819	243064	9974.45	b-actin
6	A6	62	78.5866	240155	9920.56	b-actin
6	A6	63	78.8913	236855	9864.47	b-actin
6	A6	64	79.196	233357	9814.57	b-actin
6	A6	65	79.5007	230473	9782.57	b-actin
6	A6	66	79.8055	227445	9775.06	b-actin
6	A6	67	80.1102	224861	9788.44	b-actin
6	A6	68	80.4149	221737	9812	b-actin
6	A6	69	80.7196	217355	9836.94	b-actin
6	A6	70	81.0243	214721	9865.3	b-actin
6	A6	71	81.329	211767	9912.36	b-actin
6	A6	72	81.6337	208618	10001.9	b-actin
6	A6	73	81.9384	205096	10156.5	b-actin
6	A6	74	82.2431	202278	10388.4	b-actin
6	A6	75	82.5478	199732	10691	b-actin
6	A6	76	82.8526	195181	11036	b-actin
6	A6	77	83.1573	192133	11274.3	b-actin
6	A6	78	83.462	188977	11454.8	b-actin
6	A6	79	83.7667	184052	11552.3	b-actin
6	A6	80	84.0714	179423	11546.7	b-actin
6	A6	81	84.3761	175729	11448.2	b-actin
6	A6	82	84.6808	171805	11303.6	b-actin
6	A6	83	84.9855	168376	11193.7	b-actin
6	A6	84	85.2902	164839	11225.7	b-actin
6	A6	85	85.5949	161196	11527	b-actin
6	A6	86	85.8997	157326	12247	b-actin
6	A6	87	86.2044	153179	13565	b-actin
6	A6	88	86.5091	149106	15684.1	b-actin
6	A6	89	86.8138	144095	18783.6	b-actin
6	A6	90	87.1185	138359	22910.8	b-actin
6	A6	91	87.4232	128569	27835.6	b-actin
6	A6	92	87.7279	115007	32945.1	b-actin
6	A6	93	88.0326	91432.1	37281.6	b-actin
6	A6	94	88.3373	54384	39784	b-actin
6	A6	95	88.642	19611.7	39669.1	b-actin
6	A6	96	88.9468	6612.77	36772.4	b-actin
6	A6	97	89.2515	5589.68	31651.5	b-actin
6	A6	98	89.5562	4623.74	25377	b-actin
6	A6	99	89.8609	3686.67	19124.9	b-actin
6	A6	100	90.1656	3030.14	13789.1	b-actin
6	A6	101	90.4703	3055.62	9153.96	b-actin
6	A6	102	90.775	2543.08	5159.09	b-actin
6	A6	103	91.0797	2734.6	2759.12	b-actin
6	A6	104	91.3844	2883.89	1449.44	b-actin
6	A6	105	91.6891	2603.24	794.166	b-actin
6	A6	106	91.9939	1932.14	488.334	b-actin
6	A6	107	92.2986	2171.49	348.364	b-actin
6	A6	108	92.6033	2214.79	277.134	b-actin
6	A6	109	92.908	2077.87	229.586	b-actin
6	A6	110	93.2127	1769.46	187.1	b-actin
6	A6	111	93.5174	1592.6	141.011	b-actin
6	A6	112	93.8221	2255.03	84.1279	b-actin
6	A6	113	94.1268	1493.24	8.7168	b-actin
6	A6	114	94.4315	1331.74	-91.1963	b-actin
6	A6	115	94.7363	1272.61	-216.168	b-actin
7	A7	1	59.9993	520965	12786.1	b-actin
7	A7	2	60.304	519611	12935.2	b-actin
7	A7	3	60.6087	517452	13101.8	b-actin
7	A7	4	60.9134	513319	13225.3	b-actin
7	A7	5	61.2181	509679	13344.3	b-actin
7	A7	6	61.5229	505716	13451.7	b-actin
7	A7	7	61.8276	502406	13544.7	b-actin
7	A7	8	62.1323	497416	13623.6	b-actin
7	A7	9	62.437	493307	13688.7	b-actin
7	A7	10	62.7417	488361	13740.3	b-actin
7	A7	11	63.0464	485050	13777.4	b-actin
7	A7	12	63.3511	479794	13799.2	b-actin
7	A7	13	63.6558	475546	13805.6	b-actin
7	A7	14	63.9605	471612	13799.6	b-actin
7	A7	15	64.2652	466767	13787	b-actin
7	A7	16	64.5699	461917	13774.1	b-actin
7	A7	17	64.8747	457872	13763.9	b-actin
7	A7	18	65.1794	453764	13752.5	b-actin
7	A7	19	65.4841	449051	13731.7	b-actin
7	A7	20	65.7888	445372	13695.3	b-actin
7	A7	21	66.0935	440400	13645.1	b-actin
7	A7	22	66.3982	435041	13591.9	b-actin
7	A7	23	66.7029	431042	13548.1	b-actin
7	A7	24	67.0076	427225	13519.3	b-actin
7	A7	25	67.3123	423705	13501.4	b-actin
7	A7	26	67.6171	418652	13484.6	b-actin
7	A7	27	67.9218	414165	13462.7	b-actin
7	A7	28	68.2265	409273	13437.3	b-actin
7	A7	29	68.5312	405361	13415.8	b-actin
7	A7	30	68.8359	401562	13403.6	b-actin
7	A7	31	69.1406	397486	13399.3	b-actin
7	A7	32	69.4453	393042	13394.2	b-actin
7	A7	33	69.75	388675	13377.3	b-actin
7	A7	34	70.0547	384844	13341.8	b-actin
7	A7	35	70.3594	379569	13288.4	b-actin
7	A7	36	70.6642	376204	13225.2	b-actin
7	A7	37	70.9689	371607	13164.4	b-actin
7	A7	38	71.2736	367766	13117.5	b-actin
7	A7	39	71.5783	363738	13090.5	b-actin
7	A7	40	71.883	359575	13081.7	b-actin
7	A7	41	72.1877	355779	13083	b-actin
7	A7	42	72.4924	352381	13084.6	b-actin
7	A7	43	72.7971	346612	13080	b-actin
7	A7	44	73.1018	343217	13065.5	b-actin
7	A7	45	73.4065	338696	13042.2	b-actin
7	A7	46	73.7113	335503	13021	b-actin
7	A7	47	74.016	331376	13006.1	b-actin
7	A7	48	74.3207	326270	12997.9	b-actin
7	A7	49	74.6254	323340	12993.4	b-actin
7	A7	50	74.9301	318720	12985.6	b-actin
7	A7	51	75.2348	315219	12964.1	b-actin
7	A7	52	75.5395	311317	12917.1	b-actin
7	A7	53	75.8442	306679	12836.7	b-actin
7	A7	54	76.1489	302590	12724.3	b-actin
7	A7	55	76.4536	299007	12591	b-actin
7	A7	56	76.7584	294810	12453	b-actin
7	A7	57	77.0631	290837	12324.7	b-actin
7	A7	58	77.3678	287796	12213.3	b-actin
7	A7	59	77.6725	284028	12119.1	b-actin
7	A7	60	77.9772	279441	12038.9	b-actin
7	A7	61	78.2819	276444	11969.9	b-actin
7	A7	62	78.5866	272498	11911.3	b-actin
7	A7	63	78.8913	268524	11864.1	b-actin
7	A7	64	79.196	265566	11829.6	b-actin
7	A7	65	79.5007	261469	11809	b-actin
7	A7	66	79.8055	257070	11803.8	b-actin
7	A7	67	80.1102	254000	11814.7	b-actin
7	A7	68	80.4149	250793	11840.5	b-actin
7	A7	69	80.7196	245688	11878.1	b-actin
7	A7	70	81.0243	242934	11924.1	b-actin
7	A7	71	81.329	238820	11978.3	b-actin
7	A7	72	81.6337	234407	12046.3	b-actin
7	A7	73	81.9384	231331	12139.4	b-actin
7	A7	74	82.2431	227762	12271.1	b-actin
7	A7	75	82.5478	222534	12449.4	b-actin
7	A7	76	82.8526	219934	12667.1	b-actin
7	A7	77	83.1573	215945	12894.1	b-actin
7	A7	78	83.462	211966	13077.6	b-actin
7	A7	79	83.7667	206994	13133.6	b-actin
7	A7	80	84.0714	201714	13105.2	b-actin
7	A7	81	84.3761	197776	12952.6	b-actin
7	A7	82	84.6808	193864	12722.7	b-actin
7	A7	83	84.9855	188930	12560.3	b-actin
7	A7	84	85.2902	186257	12640.7	b-actin
7	A7	85	85.5949	181251	13139.7	b-actin
7	A7	86	85.8997	177579	13928.8	b-actin
7	A7	87	86.2044	173038	15360.3	b-actin
7	A7	88	86.5091	168077	17652.7	b-actin
7	A7	89	86.8138	162439	21003.6	b-actin
7	A7	90	87.1185	155103	25478.2	b-actin
7	A7	91	87.4232	145536	30852	b-actin
7	A7	92	87.7279	129712	36487.2	b-actin
7	A7	93	88.0326	103223	41356.1	b-actin
7	A7	94	88.3373	61056.6	44287.1	b-actin
7	A7	95	88.642	18679.8	44377.2	b-actin
7	A7	96	88.9468	3046.66	41381.8	b-actin
7	A7	97	89.2515	148.555	35857.4	b-actin
7	A7	98	89.5562	-710.882	28959.4	b-actin
7	A7	99	89.8609	-542.893	22002.8	b-actin
7	A7	100	90.1656	-940.858	16020.7	b-actin
7	A7	101	90.4703	-1067.86	10624.8	b-actin
7	A7	102	90.775	-1125.45	5893.85	b-actin
7	A7	103	91.0797	-1388.81	3085.78	b-actin
7	A7	104	91.3844	-1387.54	1582.99	b-actin
7	A7	105	91.6891	-1746.82	846.76	b-actin
7	A7	106	91.9939	-1682.31	507.037	b-actin
7	A7	107	92.2986	-1391.52	352.247	b-actin
7	A7	108	92.6033	-1779.79	278.236	b-actin
7	A7	109	92.908	-1731.61	237.713	b-actin
7	A7	110	93.2127	-1755.94	207.11	b-actin
7	A7	111	93.5174	-2148.44	171.237	b-actin
7	A7	112	93.8221	-1840.13	119.054	b-actin
7	A7	113	94.1268	-1712.84	43.8184	b-actin
7	A7	114	94.4315	-1667.9	-56.2119	b-actin
7	A7	115	94.7363	-2818.43	-177.627	b-actin
8	A8	1	59.9993	425433	10386.9	b-actin
8	A8	2	60.304	423156	10477	b-actin
8	A8	3	60.6087	421744	10593	b-actin
8	A8	4	60.9134	418413	10704.9	b-actin
8	A8	5	61.2181	416115	10822.4	b-actin
8	A8	6	61.5229	412732	10932	b-actin
8	A8	7	61.8276	409881	11022.3	b-actin
8	A8	8	62.1323	405757	11084.7	b-actin
8	A8	9	62.437	402088	11114.6	b-actin
8	A8	10	62.7417	398736	11112.4	b-actin
8	A8	11	63.0464	395604	11084.4	b-actin
8	A8	12	63.3511	391041	11042.1	b-actin
8	A8	13	63.6558	387846	10999.4	b-actin
8	A8	14	63.9605	384453	10967.4	b-actin
8	A8	15	64.2652	381236	10951.9	b-actin
8	A8	16	64.5699	377929	10952.9	b-actin
8	A8	17	64.8747	374407	10967	b-actin
8	A8	18	65.1794	370319	10990.1	b-actin
8	A8	19	65.4841	367668	11017.4	b-actin
8	A8	20	65.7888	363490	11043.2	b-actin
8	A8	21	66.0935	360782	11060.1	b-actin
8	A8	22	66.3982	356590	11061.7	b-actin
8	A8	23	66.7029	353367	11045.9	b-actin
8	A8	24	67.0076	349477	11016.9	b-actin
8	A8	25	67.3123	345722	10983.2	b-actin
8	A8	26	67.6171	342142	10952.1	b-actin
8	A8	27	67.9218	339021	10924.6	b-actin
8	A8	28	68.2265	335630	10894.5	b-actin
8	A8	29	68.5312	332439	10852.6	b-actin
8	A8	30	68.8359	328243	10794.3	b-actin
8	A8	31	69.1406	324705	10723.4	b-actin
8	A8	32	69.4453	321466	10650.2	b-actin
8	A8	33	69.75	318068	10585.7	b-actin
8	A8	34	70.0547	315329	10526.9	b-actin
8	A8	35	70.3594	311897	10476	b-actin
8	A8	36	70.6642	308565	10439.6	b-actin
8	A8	37	70.9689	304764	10414.1	b-actin
8	A8	38	71.2736	302315	10400	b-actin
8	A8	39	71.5783	298954	10401.1	b-actin
8	A8	40	71.883	295131	10420.4	b-actin
8	A8	41	72.1877	292446	10455.7	b-actin
8	A8	42	72.4924	289371	10498.4	b-actin
8	A8	43	72.7971	285572	10536.7	b-actin
8	A8	44	73.1018	282544	10559.4	b-actin
8	A8	45	73.4065	278902	10563.8	b-actin
8	A8	46	73.7113	275739	10558.4	b-actin
8	A8	47	74.016	271557	10544.2	b-actin
8	A8	48	74.3207	269628	10525.2	b-actin
8	A8	49	74.6254	266112	10498.7	b-actin
8	A8	50	74.9301	262603	10456.5	b-actin
8	A8	51	75.2348	258852	10389.8	b-actin
8	A8	52	75.5395	255864	10293.9	b-actin
8	A8	53	75.8442	253034	10170.8	b-actin
8	A8	54	76.1489	250049	10031.2	b-actin
8	A8	55	76.4536	245761	9894.7	b-actin
8	A8	56	76.7584	243079	9785.22	b-actin
8	A8	57	77.0631	240334	9720.77	b-actin
8	A8	58	77.3678	237824	9702.86	b-actin
8	A8	59	77.6725	235313	9712.65	b-actin
8	A8	60	77.9772	231604	9718.91	b-actin
8	A8	61	78.2819	228486	9693.49	b-actin
8	A8	62	78.5866	225572	9625.24	b-actin
8	A8	63	78.8913	221505	9524.34	b-actin
8	A8	64	79.196	219557	9416.07	b-actin
8	A8	65	79.5007	216396	9328.54	b-actin
8	A8	66	79.8055	213449	9281.45	b-actin
8	A8	67	80.1102	210511	9280.64	b-actin
8	A8	68	80.4149	208149	9319.61	b-actin
8	A8	69	80.7196	204603	9385.52	b-actin
8	A8	70	81.0243	201752	9467.09	b-actin
8	A8	71	81.329	198533	9560.34	b-actin
8	A8	72	81.6337	195403	9670.77	b-actin
8	A8	73	81.9384	193050	9810.88	b-actin
8	A8	74	82.2431	188858	9993.45	b-actin
8	A8	75	82.5478	186425	10222	b-actin
8	A8	76	82.8526	183501	10482.1	b-actin
8	A8	77	83.1573	179962	10685.3	b-actin
8	A8	78	83.462	176376	10828.4	b-actin
8	A8	79	83.7667	172573	10899.4	b-actin
8	A8	80	84.0714	168301	10882.5	b-actin
8	A8	81	84.3761	163825	10790.5	b-actin
8	A8	82	84.6808	161557	10669.3	b-actin
8	A8	83	84.9855	157878	10593	b-actin
8	A8	84	85.2902	155085	10658	b-actin
8	A8	85	85.5949	150158	10983.1	b-actin
8	A8	86	85.8997	147522	11717.6	b-actin
8	A8	87	86.2044	142983	13048.8	b-actin
8	A8	88	86.5091	139943	15189.1	b-actin
8	A8	89	86.8138	135375	18318	b-actin
8	A8	90	87.1185	128660	22467.6	b-actin
8	A8	91	87.4232	119838	27380.9	b-actin
8	A8	92	87.7279	106096	32419.7	b-actin
8	A8	93	88.0326	83342.5	36619	b-actin
8	A8	94	88.3373	47245.3	38937.7	b-actin
8	A8	95	88.642	15156.3	38635.7	b-actin
8	A8	96	88.9468	4288.69	35598.9	b-actin
8	A8	97	89.2515	3374.32	30421.6	b-actin
8	A8	98	89.5562	1669.13	24184.5	b-actin
8	A8	99	89.8609	2272.57	18047.6	b-actin
8	A8	100	90.1656	1283.89	12873.5	b-actin
8	A8	101	90.4703	1045.02	8432.17	b-actin
8	A8	102	90.775	1285.73	4892.03	b-actin
8	A8	103	91.0797	617.644	2800.68	b-actin
8	A8	104	91.3844	411.099	1667	b-actin
8	A8	105	91.6891	223.636	1080.41	b-actin
8	A8	106	91.9939	495.547	769.606	b-actin
8	A8	107	92.2986	-663.157	588.878	b-actin
8	A8	108	92.6033	1040.68	475.782	b-actin
8	A8	109	92.908	416.515	408.431	b-actin
8	A8	110	93.2127	-215.075	375.221	b-actin
8	A8	111	93.5174	111.088	360.247	b-actin
8	A8	112	93.8221	-19.7461	342.15	b-actin
8	A8	113	94.1268	-203.519	300.708	b-actin
8	A8	114	94.4315	-162.062	224.4	b-actin
8	A8	115	94.7363	-774.613	114.062	b-actin
13	B1	1	59.9988	356933	8551.91	b-actin
13	B1	2	60.304	357081	8680.24	b-actin
13	B1	3	60.6091	356225	8827.98	b-actin
13	B1	4	60.9143	352539	8983.94	b-actin
13	B1	5	61.2195	350114	9133.71	b-actin
13	B1	6	61.5247	347892	9245.67	b-actin
13	B1	7	61.8298	343130	9357.03	b-actin
13	B1	8	62.135	343049	9461.65	b-actin
13	B1	9	62.4402	339054	9548.97	b-actin
13	B1	10	62.7454	334991	9609.53	b-actin
13	B1	11	63.0505	332739	9640.38	b-actin
13	B1	12	63.3557	328521	9645.63	b-actin
13	B1	13	63.6609	325442	9632.94	b-actin
13	B1	14	63.9661	323033	9610.13	b-actin
13	B1	15	64.2712	319860	9584.51	b-actin
13	B1	16	64.5764	316136	9564.28	b-actin
13	B1	17	64.8816	312678	9557.65	b-actin
13	B1	18	65.1868	309652	9569.37	b-actin
13	B1	19	65.4919	307795	9596.5	b-actin
13	B1	20	65.7971	303409	9628.14	b-actin
13	B1	21	66.1023	301067	9649.67	b-actin
13	B1	22	66.4075	297266	9649.41	b-actin
13	B1	23	66.7126	294374	9623.03	b-actin
13	B1	24	67.0178	290061	9574.1	b-actin
13	B1	25	67.323	287645	9511.1	b-actin
13	B1	26	67.6282	284736	9443.87	b-actin
13	B1	27	67.9333	281197	9381.12	b-actin
13	B1	28	68.2385	277343	9329.44	b-actin
13	B1	29	68.5437	275307	9292.99	b-actin
13	B1	30	68.8489	272823	9273.88	b-actin
13	B1	31	69.154	268901	9271.64	b-actin
13	B1	32	69.4592	265151	9282.11	b-actin
13	B1	33	69.7644	263607	9297.21	b-actin
13	B1	34	70.0696	260746	9307.38	b-actin
13	B1	35	70.3747	257333	9307.11	b-actin
13	B1	36	70.6799	252588	9299.23	b-actin
13	B1	37	70.9851	251261	9293.13	b-actin
13	B1	38	71.2903	247341	9296.72	b-actin
13	B1	39	71.5954	245268	9308.01	b-actin
13	B1	40	71.9006	242583	9313.49	b-actin
13	B1	41	72.2058	238984	9295.51	b-actin
13	B1	42	72.511	235026	9243.93	b-actin
13	B1	43	72.8161	232145	9164.26	b-actin
13	B1	44	73.1213	229614	9061.97	b-actin
13	B1	45	73.4265	226354	8968.67	b-actin
13	B1	46	73.7317	222812	8937.73	b-actin
13	B1	47	74.0368	221562	8979	b-actin
13	B1	48	74.342	218417	9074.26	b-actin
13	B1	49	74.6472	215793	9163.75	b-actin
13	B1	50	74.9524	212656	9220.79	b-actin
13	B1	51	75.2575	207908	9234.75	b-actin
13	B1	52	75.5627	206123	9197.59	b-actin
13	B1	53	75.8679	203461	9114.98	b-actin
13	B1	54	76.1731	199972	8953.92	b-actin
13	B1	55	76.4782	195882	8773.56	b-actin
13	B1	56	76.7834	194713	8598.03	b-actin
13	B1	57	77.0886	192323	8447.21	b-actin
13	B1	58	77.3938	188165	8334.9	b-actin
13	B1	59	77.6989	186270	8266.92	b-actin
13	B1	60	78.0041	183680	8239.31	b-actin
13	B1	61	78.3093	181898	8238.63	b-actin
13	B1	62	78.6145	178475	8246.34	b-actin
13	B1	63	78.9196	175441	8246.78	b-actin
13	B1	64	79.2248	172900	8233.77	b-actin
13	B1	65	79.53	170008	8210.9	b-actin
13	B1	66	79.8352	167879	8185.1	b-actin
13	B1	67	80.1403	164813	8158.77	b-actin
13	B1	68	80.4455	162138	8126.91	b-actin
13	B1	69	80.7507	159793	8081.97	b-actin
13	B1	70	81.0558	156788	8022.7	b-actin
13	B1	71	81.361	152434	7960.29	b-actin
13	B1	72	81.6662	152310	7915.61	b-actin
13	B1	73	81.9714	148981	7909.11	b-actin
13	B1	74	82.2766	146324	7948.87	b-actin
13	B1	75	82.5817	143832	8024.9	b-actin
13	B1	76	82.8869	141171	8112.03	b-actin
13	B1	77	83.1921	138379	8179.38	b-actin
13	B1	78	83.4972	135468	8201.48	b-actin
13	B1	79	83.8024	131980	8166.51	b-actin
13	B1	80	84.1076	129857	8079.95	b-actin
13	B1	81	84.4128	127574	7964.82	b-actin
13	B1	82	84.7179	124298	7862.12	b-actin
13	B1	83	85.0231	121985	7834.76	b-actin
13	B1	84	85.3283	119358	7975.73	b-actin
13	B1	85	85.6335	116376	8419.21	b-actin
13	B1	86	85.9386	113600	9280.97	b-actin
13	B1	87	86.2438	110306	10449.5	b-actin
13	B1	88	86.549	107617	12316.1	b-actin
13	B1	89	86.8542	102307	15031.1	b-actin
13	B1	90	87.1593	96735.5	18609.3	b-actin
13	B1	91	87.4645	87597.2	22809.6	b-actin
13	B1	92	87.7697	70353.6	27062	b-actin
13	B1	93	88.0749	44296.1	30527.3	b-actin
13	B1	94	88.38	12704.6	32325.2	b-actin
13	B1	95	88.6852	-2664.31	31863.1	b-actin
13	B1	96	88.9904	-5507.83	29103.4	b-actin
13	B1	97	89.2956	-5284.48	24609.6	b-actin
13	B1	98	89.6007	-5020.96	19332.6	b-actin
13	B1	99	89.9059	-5543.29	14251.4	b-actin
13	B1	100	90.2111	-6276.4	10060.3	b-actin
13	B1	101	90.5163	-5776.44	6170.92	b-actin
13	B1	102	90.8214	-6228.23	3438.3	b-actin
13	B1	103	91.1266	-6348.45	1880.45	b-actin
13	B1	104	91.4318	-6941.87	1072.35	b-actin
13	B1	105	91.737	-6813.37	673.644	b-actin
13	B1	106	92.0421	-6601.12	466.053	b-actin
13	B1	107	92.3473	-6983.73	333.476	b-actin
13	B1	108	92.6525	-7104.53	224.414	b-actin
13	B1	109	92.9577	-6776.74	120.041	b-actin
13	B1	110	93.2628	-6908.66	15.3477	b-actin
13	B1	111	93.568	-7089.39	-88.75	b-actin
13	B1	112	93.8732	-6339	-188.002	b-actin
13	B1	113	94.1784	-5988.27	-276.9	b-actin
13	B1	114	94.4835	-6184.03	-351.815	b-actin
13	B1	115	94.7887	-6990.59	-413.647	b-actin
15	B3	1	59.9988	425428	9737.2	b-actin
15	B3	2	60.304	425025	9891.57	b-actin
15	B3	3	60.6091	422671	10071.8	b-actin
15	B3	4	60.9143	419672	10261.4	b-actin
15	B3	5	61.2195	417422	10444.3	b-actin
15	B3	6	61.5247	414398	10612.2	b-actin
15	B3	7	61.8298	410398	10755.1	b-actin
15	B3	8	62.135	407822	10856.8	b-actin
15	B3	9	62.4402	403981	10946.3	b-actin
15	B3	10	62.7454	400245	11017	b-actin
15	B3	11	63.0505	397753	11061.5	b-actin
15	B3	12	63.3557	393939	11078.3	b-actin
15	B3	13	63.6609	389361	11075.8	b-actin
15	B3	14	63.9661	385766	11069.3	b-actin
15	B3	15	64.2712	383050	11072.3	b-actin
15	B3	16	64.5764	379134	11088.9	b-actin
15	B3	17	64.8816	376247	11111.6	b-actin
15	B3	18	65.1868	372156	11127.1	b-actin
15	B3	19	65.4919	369196	11125.4	b-actin
15	B3	20	65.7971	364402	11106.3	b-actin
15	B3	21	66.1023	361306	11078.5	b-actin
15	B3	22	66.4075	357461	11052.5	b-actin
15	B3	23	66.7126	354484	11033.6	b-actin
15	B3	24	67.0178	350540	11018.5	b-actin
15	B3	25	67.323	347365	10999.3	b-actin
15	B3	26	67.6282	343952	10971.3	b-actin
15	B3	27	67.9333	339387	10937.6	b-actin
15	B3	28	68.2385	335847	10907.6	b-actin
15	B3	29	68.5437	332669	10889.4	b-actin
15	B3	30	68.8489	330126	10884.2	b-actin
15	B3	31	69.154	326248	10884.4	b-actin
15	B3	32	69.4592	322148	10879.8	b-actin
15	B3	33	69.7644	319113	10863.8	b-actin
15	B3	34	70.0696	315242	10837.9	b-actin
15	B3	35	70.3747	312100	10810.3	b-actin
15	B3	36	70.6799	308472	10790.9	b-actin
15	B3	37	70.9851	304616	10785.6	b-actin
15	B3	38	71.2903	302273	10792.4	b-actin
15	B3	39	71.5954	298661	10802.3	b-actin
15	B3	40	71.9006	294824	10803.6	b-actin
15	B3	41	72.2058	291615	10788.6	b-actin
15	B3	42	72.511	287335	10758.3	b-actin
15	B3	43	72.8161	284625	10719.5	b-actin
15	B3	44	73.1213	280561	10682.1	b-actin
15	B3	45	73.4265	277764	10677.5	b-actin
15	B3	46	73.7317	274360	10722.2	b-actin
15	B3	47	74.0368	270449	10797.6	b-actin
15	B3	48	74.342	267678	10904.7	b-actin
15	B3	49	74.6472	264456	11023.9	b-actin
15	B3	50	74.9524	261043	11122.3	b-actin
15	B3	51	75.2575	256815	11164.9	b-actin
15	B3	52	75.5627	253526	11128.5	b-actin
15	B3	53	75.8679	248816	11012.2	b-actin
15	B3	54	76.1731	245226	10840	b-actin
15	B3	55	76.4782	241915	10621.8	b-actin
15	B3	56	76.7834	239018	10387.8	b-actin
15	B3	57	77.0886	236139	10202.1	b-actin
15	B3	58	77.3938	233507	10061.3	b-actin
15	B3	59	77.6989	229560	9946.08	b-actin
15	B3	60	78.0041	226415	9840.73	b-actin
15	B3	61	78.3093	222711	9744.44	b-actin
15	B3	62	78.6145	219974	9668.43	b-actin
15	B3	63	78.9196	217601	9622.45	b-actin
15	B3	64	79.2248	215094	9603.58	b-actin
15	B3	65	79.53	210785	9596.63	b-actin
15	B3	66	79.8352	207894	9584.54	b-actin
15	B3	67	80.1403	204384	9559.59	b-actin
15	B3	68	80.4455	201854	9526.96	b-actin
15	B3	69	80.7507	198451	9499.93	b-actin
15	B3	70	81.0558	195686	9491.71	b-actin
15	B3	71	81.361	192076	9510.49	b-actin
15	B3	72	81.6662	189638	9558.85	b-actin
15	B3	73	81.9714	186162	9635.55	b-actin
15	B3	74	82.2766	182861	9736.66	b-actin
15	B3	75	82.5817	180008	9854.63	b-actin
15	B3	76	82.8869	176824	9976.66	b-actin
15	B3	77	83.1921	173643	10085	b-actin
15	B3	78	83.4972	169638	10160.8	b-actin
15	B3	79	83.8024	166295	10190.4	b-actin
15	B3	80	84.1076	163288	10171	b-actin
15	B3	81	84.4128	159697	10115.7	b-actin
15	B3	82	84.7179	156291	10058.3	b-actin
15	B3	83	85.0231	153109	10061.7	b-actin
15	B3	84	85.3283	150152	10230.3	b-actin
15	B3	85	85.6335	145176	10727.8	b-actin
15	B3	86	85.9386	142172	11511.2	b-actin
15	B3	87	86.2438	139073	12940.6	b-actin
15	B3	88	86.549	134848	15270.5	b-actin
15	B3	89	86.8542	129853	18700.4	b-actin
15	B3	90	87.1593	122103	23243.8	b-actin
15	B3	91	87.4645	110136	28579.6	b-actin
15	B3	92	87.7697	90599.5	33970.5	b-actin
15	B3	93	88.0749	60243.3	38349.6	b-actin
15	B3	94	88.38	21920.6	40612.1	b-actin
15	B3	95	88.6852	3977.07	40023.4	b-actin
15	B3	96	88.9904	1993.51	36544.5	b-actin
15	B3	97	89.2956	666.532	30880.5	b-actin
15	B3	98	89.6007	-273.31	24211.5	b-actin
15	B3	99	89.9059	-554.796	17750.8	b-actin
15	B3	100	90.2111	-855.582	12364.8	b-actin
15	B3	101	90.5163	-204.328	7586.02	b-actin
15	B3	102	90.8214	-853.305	4084.66	b-actin
15	B3	103	91.1266	-970.219	2036.42	b-actin
15	B3	104	91.4318	-228.557	958.435	b-actin
15	B3	105	91.737	-1101.83	447.94	b-actin
15	B3	106	92.0421	-1328.57	229.521	b-actin
15	B3	107	92.3473	-1026.14	140.861	b-actin
15	B3	108	92.6525	-1015.62	98.2666	b-actin
15	B3	109	92.9577	-1104.45	64.3535	b-actin
15	B3	110	93.2628	-1459.13	24.9424	b-actin
15	B3	111	93.568	-1685.82	-24.5557	b-actin
15	B3	112	93.8732	-645.849	-85.165	b-actin
15	B3	113	94.1784	-1074.17	-155.95	b-actin
15	B3	114	94.4835	-1986.74	-234.513	b-actin
15	B3	115	94.7887	-1206.95	-317.912	b-actin
16	B4	1	59.9988	473864	10692.1	b-actin
16	B4	2	60.304	472419	10920.5	b-actin
16	B4	3	60.6091	470281	11191.8	b-actin
16	B4	4	60.9143	469255	11474.2	b-actin
16	B4	5	61.2195	464856	11733.4	b-actin
16	B4	6	61.5247	461397	11948.7	b-actin
16	B4	7	61.8298	457376	12097.5	b-actin
16	B4	8	62.135	454223	12194.7	b-actin
16	B4	9	62.4402	449813	12285	b-actin
16	B4	10	62.7454	446027	12374.9	b-actin
16	B4	11	63.0505	442878	12461.4	b-actin
16	B4	12	63.3557	438786	12534.9	b-actin
16	B4	13	63.6609	434291	12584.1	b-actin
16	B4	14	63.9661	430440	12603.1	b-actin
16	B4	15	64.2712	426905	12594.5	b-actin
16	B4	16	64.5764	421937	12569.6	b-actin
16	B4	17	64.8816	417860	12543.6	b-actin
16	B4	18	65.1868	414228	12528.5	b-actin
16	B4	19	65.4919	410529	12527.4	b-actin
16	B4	20	65.7971	406291	12533.5	b-actin
16	B4	21	66.1023	402704	12534	b-actin
16	B4	22	66.4075	398055	12517.6	b-actin
16	B4	23	66.7126	394560	12480.9	b-actin
16	B4	24	67.0178	389814	12429.5	b-actin
16	B4	25	67.323	385719	12375.8	b-actin
16	B4	26	67.6282	382044	12331.7	b-actin
16	B4	27	67.9333	378447	12302.8	b-actin
16	B4	28	68.2385	374059	12287.8	b-actin
16	B4	29	68.5437	370862	12280	b-actin
16	B4	30	68.8489	366495	12271.7	b-actin
16	B4	31	69.154	362119	12256.8	b-actin
16	B4	32	69.4592	358709	12230.8	b-actin
16	B4	33	69.7644	355344	12192	b-actin
16	B4	34	70.0696	350699	12143.7	b-actin
16	B4	35	70.3747	347251	12095.7	b-actin
16	B4	36	70.6799	342342	12061.8	b-actin
16	B4	37	70.9851	339346	12052.6	b-actin
16	B4	38	71.2903	336280	12067.7	b-actin
16	B4	39	71.5954	332721	12093.9	b-actin
16	B4	40	71.9006	328444	12112.5	b-actin
16	B4	41	72.2058	324096	12110.1	b-actin
16	B4	42	72.511	320377	12086.5	b-actin
16	B4	43	72.8161	316333	12054.4	b-actin
16	B4	44	73.1213	312041	12023.1	b-actin
16	B4	45	73.4265	310106	12025.1	b-actin
16	B4	46	73.7317	304971	12065.1	b-actin
16	B4	47	74.0368	301631	12126.4	b-actin
16	B4	48	74.342	297272	12207.3	b-actin
16	B4	49	74.6472	294498	12290.5	b-actin
16	B4	50	74.9524	290493	12353	b-actin
16	B4	51	75.2575	285855	12369.9	b-actin
16	B4	52	75.5627	282306	12323.8	b-actin
16	B4	53	75.8679	277707	12212.6	b-actin
16	B4	54	76.1731	273747	12052.8	b-actin
16	B4	55	76.4782	269610	11789.7	b-actin
16	B4	56	76.7834	266315	11538.3	b-actin
16	B4	57	77.0886	263722	11325.7	b-actin
16	B4	58	77.3938	260360	11154.4	b-actin
16	B4	59	77.6989	256101	11013.5	b-actin
16	B4	60	78.0041	252205	10893.8	b-actin
16	B4	61	78.3093	249717	10797.8	b-actin
16	B4	62	78.6145	245477	10737.6	b-actin
16	B4	63	78.9196	243399	10724.5	b-actin
16	B4	64	79.2248	239596	10759	b-actin
16	B4	65	79.53	235733	10827.5	b-actin
16	B4	66	79.8352	233230	10906.1	b-actin
16	B4	67	80.1403	228294	10969.4	b-actin
16	B4	68	80.4455	225815	10998.7	b-actin
16	B4	69	80.7507	221975	10989.4	b-actin
16	B4	70	81.0558	217071	10954.6	b-actin
16	B4	71	81.361	214729	10922.1	b-actin
16	B4	72	81.6662	211022	10924.2	b-actin
16	B4	73	81.9714	207888	10983.4	b-actin
16	B4	74	82.2766	204470	11101.5	b-actin
16	B4	75	82.5817	201302	11259.3	b-actin
16	B4	76	82.8869	196451	11425.3	b-actin
16	B4	77	83.1921	193082	11570.2	b-actin
16	B4	78	83.4972	189233	11675.7	b-actin
16	B4	79	83.8024	185513	11735.2	b-actin
16	B4	80	84.1076	181934	11749.3	b-actin
16	B4	81	84.4128	177558	11725.3	b-actin
16	B4	82	84.7179	173986	11685.7	b-actin
16	B4	83	85.0231	170077	11688.5	b-actin
16	B4	84	85.3283	165998	11851.6	b-actin
16	B4	85	85.6335	160721	12268.3	b-actin
16	B4	86	85.9386	158858	13056.7	b-actin
16	B4	87	86.2438	154342	14522.7	b-actin
16	B4	88	86.549	148353	16925.6	b-actin
16	B4	89	86.8542	143131	20466.1	b-actin
16	B4	90	87.1593	135469	25159.7	b-actin
16	B4	91	87.4645	121882	30686.6	b-actin
16	B4	92	87.7697	100886	36298.6	b-actin
16	B4	93	88.0749	66670.8	40894.1	b-actin
16	B4	94	88.38	23883.4	43312.2	b-actin
16	B4	95	88.6852	3421.55	42760.5	b-actin
16	B4	96	88.9904	443.127	39169.2	b-actin
16	B4	97	89.2956	-939.874	33258	b-actin
16	B4	98	89.6007	-793.509	26263.2	b-actin
16	B4	99	89.9059	-1518.7	19472	b-actin
16	B4	100	90.2111	-1913.69	13812.9	b-actin
16	B4	101	90.5163	-1743.17	8558.32	b-actin
16	B4	102	90.8214	-1241.91	4616.02	b-actin
16	B4	103	91.1266	-2119.17	2337.19	b-actin
16	B4	104	91.4318	-1948.66	1150.79	b-actin
16	B4	105	91.737	-2868.59	580.1	b-actin
16	B4	106	92.0421	-2372.22	304.948	b-actin
16	B4	107	92.3473	-2587.61	150.278	b-actin
16	B4	108	92.6525	-2338.77	45.3311	b-actin
16	B4	109	92.9577	-2018.37	-22.126	b-actin
16	B4	110	93.2628	-1896.84	-45.999	b-actin
16	B4	111	93.568	-2703.02	-29.5586	b-actin
16	B4	112	93.8732	-3299.73	4.90039	b-actin
16	B4	113	94.1784	-3681.75	24.4141	b-actin
16	B4	114	94.4835	-2125.07	3.08203	b-actin
16	B4	115	94.7887	-2992.44	-64.3613	b-actin
17	B5	1	59.9993	373638	8173.05	b-actin
17	B5	2	60.304	373472	8372.17	b-actin
17	B5	3	60.6087	371400	8599.91	b-actin
17	B5	4	60.9134	369297	8837.57	b-actin
17	B5	5	61.2181	366591	9066.96	b-actin
17	B5	6	61.5229	364408	9276.67	b-actin
17	B5	7	61.8276	360925	9441.2	b-actin
17	B5	8	62.1323	358318	9549.55	b-actin
17	B5	9	62.437	355083	9640.91	b-actin
17	B5	10	62.7417	353190	9715.33	b-actin
17	B5	11	63.0464	348258	9774.25	b-actin
17	B5	12	63.3511	346172	9821	b-actin
17	B5	13	63.6558	342897	9858.29	b-actin
17	B5	14	63.9605	339759	9886.05	b-actin
17	B5	15	64.2652	336729	9900.77	b-actin
17	B5	16	64.5699	333375	9898.23	b-actin
17	B5	17	64.8747	330322	9877.94	b-actin
17	B5	18	65.1794	327234	9845.79	b-actin
17	B5	19	65.4841	323054	9812.38	b-actin
17	B5	20	65.7888	320315	9787.76	b-actin
17	B5	21	66.0935	317965	9775.92	b-actin
17	B5	22	66.3982	314627	9773.31	b-actin
17	B5	23	66.7029	311414	9771.8	b-actin
17	B5	24	67.0076	307985	9763.53	b-actin
17	B5	25	67.3123	304916	9744.16	b-actin
17	B5	26	67.6171	301599	9713.67	b-actin
17	B5	27	67.9218	298773	9675.23	b-actin
17	B5	28	68.2265	295732	9633.86	b-actin
17	B5	29	68.5312	291658	9595.25	b-actin
17	B5	30	68.8359	289430	9565.11	b-actin
17	B5	31	69.1406	286870	9548.71	b-actin
17	B5	32	69.4453	283562	9550.02	b-actin
17	B5	33	69.75	279351	9569.99	b-actin
17	B5	34	70.0547	277865	9604.67	b-actin
17	B5	35	70.3594	274819	9644.53	b-actin
17	B5	36	70.6642	271673	9677.19	b-actin
17	B5	37	70.9689	267690	9692.2	b-actin
17	B5	38	71.2736	265411	9685.21	b-actin
17	B5	39	71.5783	261855	9658.43	b-actin
17	B5	40	71.883	258720	9617.81	b-actin
17	B5	41	72.1877	255822	9569.23	b-actin
17	B5	42	72.4924	252647	9517.05	b-actin
17	B5	43	72.7971	250317	9465.32	b-actin
17	B5	44	73.1018	245821	9419.8	b-actin
17	B5	45	73.4065	243935	9383.43	b-actin
17	B5	46	73.7113	240419	9366.58	b-actin
17	B5	47	74.016	238372	9382.22	b-actin
17	B5	48	74.3207	234844	9413.77	b-actin
17	B5	49	74.6254	232226	9444.44	b-actin
17	B5	50	74.9301	229708	9465.74	b-actin
17	B5	51	75.2348	225468	9467.06	b-actin
17	B5	52	75.5395	223244	9443.28	b-actin
17	B5	53	75.8442	220506	9393.3	b-actin
17	B5	54	76.1489	216535	9290.39	b-actin
17	B5	55	76.4536	214416	9166.23	b-actin
17	B5	56	76.7584	211466	9032.85	b-actin
17	B5	57	77.0631	208520	8904.23	b-actin
17	B5	58	77.3678	205298	8795.07	b-actin
17	B5	59	77.6725	203274	8716.62	b-actin
17	B5	60	77.9772	200400	8672.72	b-actin
17	B5	61	78.2819	198247	8657.92	b-actin
17	B5	62	78.5866	195005	8659.5	b-actin
17	B5	63	78.8913	192091	8661.85	b-actin
17	B5	64	79.196	189818	8650.57	b-actin
17	B5	65	79.5007	186838	8615.48	b-actin
17	B5	66	79.8055	183847	8552.79	b-actin
17	B5	67	80.1102	181136	8467.53	b-actin
17	B5	68	80.4149	178522	8375.07	b-actin
17	B5	69	80.7196	175233	8299.3	b-actin
17	B5	70	81.0243	173011	8266.3	b-actin
17	B5	71	81.329	170713	8295.19	b-actin
17	B5	72	81.6337	168247	8390.09	b-actin
17	B5	73	81.9384	165402	8537.07	b-actin
17	B5	74	82.2431	162639	8707.08	b-actin
17	B5	75	82.5478	159833	8863.9	b-actin
17	B5	76	82.8526	157112	8973.74	b-actin
17	B5	77	83.1573	153540	9014.97	b-actin
17	B5	78	83.462	150584	8983.85	b-actin
17	B5	79	83.7667	147367	8894.46	b-actin
17	B5	80	84.0714	145154	8773.6	b-actin
17	B5	81	84.3761	141959	8655.22	b-actin
17	B5	82	84.6808	140183	8580.47	b-actin
17	B5	83	84.9855	136164	8606.28	b-actin
17	B5	84	85.2902	133752	8819.6	b-actin
17	B5	85	85.5949	130333	9352.4	b-actin
17	B5	86	85.8997	127724	10067.5	b-actin
17	B5	87	86.2044	124525	11275.6	b-actin
17	B5	88	86.5091	120590	13179.9	b-actin
17	B5	89	86.8138	117429	15939.1	b-actin
17	B5	90	87.1185	111170	19583.7	b-actin
17	B5	91	87.4232	103955	23892.4	b-actin
17	B5	92	87.7279	91407.3	28309.9	b-actin
17	B5	93	88.0326	71034.1	31993.1	b-actin
17	B5	94	88.3373	38997.9	34029.4	b-actin
17	B5	95	88.642	10460	33768.4	b-actin
17	B5	96	88.9468	694.956	31108.2	b-actin
17	B5	97	89.2515	-239.074	26567.9	b-actin
17	B5	98	89.5562	-892.444	21093.7	b-actin
17	B5	99	89.8609	-1069.92	15701.7	b-actin
17	B5	100	90.1656	-1653.51	11149.5	b-actin
17	B5	101	90.4703	-1305.76	6996.25	b-actin
17	B5	102	90.775	-964.508	3712.84	b-actin
17	B5	103	91.0797	-1797.22	1790.69	b-actin
17	B5	104	91.3844	-1396.01	786.207	b-actin
17	B5	105	91.6891	-1366.03	322.142	b-actin
17	B5	106	91.9939	-1374.52	137.736	b-actin
17	B5	107	92.2986	-1788.58	76.292	b-actin
17	B5	108	92.6033	-2136.32	52.6436	b-actin
17	B5	109	92.908	-1456.81	25.4561	b-actin
17	B5	110	93.2127	-2289.77	-19.668	b-actin
17	B5	111	93.5174	-2051.09	-80.5254	b-actin
17	B5	112	93.8221	-1482.95	-147.115	b-actin
17	B5	113	94.1268	-1495.37	-210.057	b-actin
17	B5	114	94.4315	-2085.29	-266.192	b-actin
17	B5	115	94.7363	-2110.68	-318.96	b-actin
18	B6	1	59.9993	571914	13309.4	b-actin
18	B6	2	60.304	569706	13549.4	b-actin
18	B6	3	60.6087	567096	13839.4	b-actin
18	B6	4	60.9134	563373	14149.1	b-actin
18	B6	5	61.2181	560720	14442.2	b-actin
18	B6	6	61.5229	555480	14609.4	b-actin
18	B6	7	61.8276	550901	14740.9	b-actin
18	B6	8	62.1323	547303	14838.6	b-actin
18	B6	9	62.437	541762	14911	b-actin
18	B6	10	62.7417	536718	14969.2	b-actin
18	B6	11	63.0464	532339	15021.8	b-actin
18	B6	12	63.3511	528314	15072.2	b-actin
18	B6	13	63.6558	523398	15117.8	b-actin
18	B6	14	63.9605	518309	15152.5	b-actin
18	B6	15	64.2652	513393	15169	b-actin
18	B6	16	64.5699	508940	15161.2	b-actin
18	B6	17	64.8747	504401	15127.1	b-actin
18	B6	18	65.1794	498548	15069.9	b-actin
18	B6	19	65.4841	494398	14998.7	b-actin
18	B6	20	65.7888	489078	14925.4	b-actin
18	B6	21	66.0935	484678	14861	b-actin
18	B6	22	66.3982	480394	14812.3	b-actin
18	B6	23	66.7029	475297	14781.1	b-actin
18	B6	24	67.0076	471022	14765.7	b-actin
18	B6	25	67.3123	465983	14762.3	b-actin
18	B6	26	67.6171	461397	14765.1	b-actin
18	B6	27	67.9218	456825	14766.4	b-actin
18	B6	28	68.2265	452548	14757.3	b-actin
18	B6	29	68.5312	446977	14731.3	b-actin
18	B6	30	68.8359	443263	14688.3	b-actin
18	B6	31	69.1406	438322	14636.2	b-actin
18	B6	32	69.4453	432766	14587.8	b-actin
18	B6	33	69.75	428572	14553.5	b-actin
18	B6	34	70.0547	425567	14535.3	b-actin
18	B6	35	70.3594	420606	14525.9	b-actin
18	B6	36	70.6642	415010	14513.9	b-actin
18	B6	37	70.9689	411210	14491.3	b-actin
18	B6	38	71.2736	406650	14457.2	b-actin
18	B6	39	71.5783	402219	14406.3	b-actin
18	B6	40	71.883	397035	14349	b-actin
18	B6	41	72.1877	393394	14302.5	b-actin
18	B6	42	72.4924	388943	14267.1	b-actin
18	B6	43	72.7971	384337	14239.3	b-actin
18	B6	44	73.1018	379640	14217.7	b-actin
18	B6	45	73.4065	375257	14207	b-actin
18	B6	46	73.7113	370819	14217.3	b-actin
18	B6	47	74.016	366478	14257.7	b-actin
18	B6	48	74.3207	362485	14327	b-actin
18	B6	49	74.6254	357840	14409.1	b-actin
18	B6	50	74.9301	353839	14461.7	b-actin
18	B6	51	75.2348	348931	14468.8	b-actin
18	B6	52	75.5395	344627	14414.5	b-actin
18	B6	53	75.8442	340256	14259.4	b-actin
18	B6	54	76.1489	334117	14038.4	b-actin
18	B6	55	76.4536	330703	13787	b-actin
18	B6	56	76.7584	326833	13540.5	b-actin
18	B6	57	77.0631	322744	13320.8	b-actin
18	B6	58	77.3678	319013	13134.1	b-actin
18	B6	59	77.6725	314829	12979.7	b-actin
18	B6	60	77.9772	309817	12860.4	b-actin
18	B6	61	78.2819	306575	12784	b-actin
18	B6	62	78.5866	303206	12756.9	b-actin
18	B6	63	78.8913	298811	12774.6	b-actin
18	B6	64	79.196	295458	12818.6	b-actin
18	B6	65	79.5007	290827	12863.2	b-actin
18	B6	66	79.8055	287130	12887.2	b-actin
18	B6	67	80.1102	281947	12884.4	b-actin
18	B6	68	80.4149	278746	12865.8	b-actin
18	B6	69	80.7196	273999	12854.9	b-actin
18	B6	70	81.0243	270532	12879.1	b-actin
18	B6	71	81.329	265835	12961.5	b-actin
18	B6	72	81.6337	263194	13116.2	b-actin
18	B6	73	81.9384	257596	13347.8	b-actin
18	B6	74	82.2431	254112	13649.8	b-actin
18	B6	75	82.5478	249849	14001.7	b-actin
18	B6	76	82.8526	245597	14366.8	b-actin
18	B6	77	83.1573	241123	14607.4	b-actin
18	B6	78	83.462	235603	14761.5	b-actin
18	B6	79	83.7667	230771	14824.3	b-actin
18	B6	80	84.0714	224911	14784.5	b-actin
18	B6	81	84.3761	220897	14657	b-actin
18	B6	82	84.6808	216100	14487.9	b-actin
18	B6	83	84.9855	211179	14317.6	b-actin
18	B6	84	85.2902	205926	14364.4	b-actin
18	B6	85	85.5949	201845	14742.6	b-actin
18	B6	86	85.8997	197309	15625	b-actin
18	B6	87	86.2044	192696	17291.2	b-actin
18	B6	88	86.5091	186921	20020.2	b-actin
18	B6	89	86.8138	181868	24043.4	b-actin
18	B6	90	87.1185	173188	29404.5	b-actin
18	B6	91	87.4232	161483	35778.6	b-actin
18	B6	92	87.7279	143519	42349.6	b-actin
18	B6	93	88.0326	113717	47872.4	b-actin
18	B6	94	88.3373	65092.4	50990.5	b-actin
18	B6	95	88.642	22700.3	50723.4	b-actin
18	B6	96	88.9468	7363.02	46893.1	b-actin
18	B6	97	89.2515	5451.33	40240.2	b-actin
18	B6	98	89.5562	4229.67	32147.8	b-actin
18	B6	99	89.8609	3350.04	24119.9	b-actin
18	B6	100	90.1656	2568.94	17295.4	b-actin
18	B6	101	90.4703	3691	11068	b-actin
18	B6	102	90.775	3339.12	5994.96	b-actin
18	B6	103	91.0797	3239.88	3029.91	b-actin
18	B6	104	91.3844	3059.76	1504.82	b-actin
18	B6	105	91.6891	2864.36	830.034	b-actin
18	B6	106	91.9939	2159.34	583.804	b-actin
18	B6	107	92.2986	2177.6	509.518	b-actin
18	B6	108	92.6033	1463.99	475.268	b-actin
18	B6	109	92.908	1880.17	428.972	b-actin
18	B6	110	93.2127	1538.56	361.471	b-actin
18	B6	111	93.5174	1577.57	280.063	b-actin
18	B6	112	93.8221	1093.71	192.547	b-actin
18	B6	113	94.1268	1548.99	101.165	b-actin
18	B6	114	94.4315	495.794	4.0166	b-actin
18	B6	115	94.7363	1210.06	-100.471	b-actin
19	B7	1	59.9993	408840	9816.47	b-actin
19	B7	2	60.304	407849	9977.31	b-actin
19	B7	3	60.6087	405785	10138.3	b-actin
19	B7	4	60.9134	402993	10234.9	b-actin
19	B7	5	61.2181	399645	10304.3	b-actin
19	B7	6	61.5229	396949	10349.6	b-actin
19	B7	7	61.8276	393011	10385.5	b-actin
19	B7	8	62.1323	389915	10428.3	b-actin
19	B7	9	62.437	386731	10485.5	b-actin
19	B7	10	62.7417	383974	10552.7	b-actin
19	B7	11	63.0464	380385	10617	b-actin
19	B7	12	63.3511	377303	10665.8	b-actin
19	B7	13	63.6558	372862	10693.7	b-actin
19	B7	14	63.9605	369421	10703.4	b-actin
19	B7	15	64.2652	367031	10701.7	b-actin
19	B7	16	64.5699	362333	10694.2	b-actin
19	B7	17	64.8747	359263	10682.4	b-actin
19	B7	18	65.1794	356260	10664.7	b-actin
19	B7	19	65.4841	352891	10640.8	b-actin
19	B7	20	65.7888	348448	10613.9	b-actin
19	B7	21	66.0935	345105	10589.7	b-actin
19	B7	22	66.3982	341981	10572.7	b-actin
19	B7	23	66.7029	339404	10562.8	b-actin
19	B7	24	67.0076	334793	10555.8	b-actin
19	B7	25	67.3123	331879	10545.7	b-actin
19	B7	26	67.6171	328389	10528.3	b-actin
19	B7	27	67.9218	324317	10501.7	b-actin
19	B7	28	68.2265	321882	10465.7	b-actin
19	B7	29	68.5312	317286	10421	b-actin
19	B7	30	68.8359	315320	10370.3	b-actin
19	B7	31	69.1406	311143	10318.9	b-actin
19	B7	32	69.4453	307327	10275	b-actin
19	B7	33	69.75	304654	10245.5	b-actin
19	B7	34	70.0547	301840	10233.1	b-actin
19	B7	35	70.3594	298085	10233.9	b-actin
19	B7	36	70.6642	295455	10239.6	b-actin
19	B7	37	70.9689	291396	10240.5	b-actin
19	B7	38	71.2736	288455	10229.7	b-actin
19	B7	39	71.5783	285341	10204.7	b-actin
19	B7	40	71.883	281898	10166.8	b-actin
19	B7	41	72.1877	278552	10118.9	b-actin
19	B7	42	72.4924	274727	10045.6	b-actin
19	B7	43	72.7971	273099	9981.52	b-actin
19	B7	44	73.1018	268273	9941.25	b-actin
19	B7	45	73.4065	265801	9938.22	b-actin
19	B7	46	73.7113	262582	9979.16	b-actin
19	B7	47	74.016	259593	10057.1	b-actin
19	B7	48	74.3207	257034	10140.4	b-actin
19	B7	49	74.6254	253359	10189.6	b-actin
19	B7	50	74.9301	250305	10207.6	b-actin
19	B7	51	75.2348	246487	10185.4	b-actin
19	B7	52	75.5395	242790	10127.1	b-actin
19	B7	53	75.8442	239895	10006.3	b-actin
19	B7	54	76.1489	237740	9871.89	b-actin
19	B7	55	76.4536	233190	9742.35	b-actin
19	B7	56	76.7584	230910	9623.1	b-actin
19	B7	57	77.0631	227981	9510.41	b-actin
19	B7	58	77.3678	224989	9396.69	b-actin
19	B7	59	77.6725	221639	9276.62	b-actin
19	B7	60	77.9772	218789	9151.8	b-actin
19	B7	61	78.2819	216303	9032.28	b-actin
19	B7	62	78.5866	212581	8934.09	b-actin
19	B7	63	78.8913	210397	8873.78	b-actin
19	B7	64	79.196	207804	8861.43	b-actin
19	B7	65	79.5007	204869	8895.25	b-actin
19	B7	66	79.8055	201494	8960	b-actin
19	B7	67	80.1102	199711	9030.73	b-actin
19	B7	68	80.4149	196299	9082.37	b-actin
19	B7	69	80.7196	192533	9100.9	b-actin
19	B7	70	81.0243	189650	9090.39	b-actin
19	B7	71	81.329	186614	9071.19	b-actin
19	B7	72	81.6337	184216	9069.03	b-actin
19	B7	73	81.9384	181006	9101.99	b-actin
19	B7	74	82.2431	178702	9172.58	b-actin
19	B7	75	82.5478	175220	9268.65	b-actin
19	B7	76	82.8526	172314	9370.81	b-actin
19	B7	77	83.1573	168969	9460.73	b-actin
19	B7	78	83.462	165967	9525.21	b-actin
19	B7	79	83.7667	163044	9555.86	b-actin
19	B7	80	84.0714	159614	9549.07	b-actin
19	B7	81	84.3761	156558	9511.27	b-actin
19	B7	82	84.6808	153539	9472	b-actin
19	B7	83	84.9855	149939	9502.14	b-actin
19	B7	84	85.2902	146441	9730.65	b-actin
19	B7	85	85.5949	143413	10276.4	b-actin
19	B7	86	85.8997	140515	11126.8	b-actin
19	B7	87	86.2044	136808	12624.1	b-actin
19	B7	88	86.5091	133363	14975.3	b-actin
19	B7	89	86.8138	128766	18309.7	b-actin
19	B7	90	87.1185	121588	22562.3	b-actin
19	B7	91	87.4232	111624	27355.9	b-actin
19	B7	92	87.7279	95405.8	31959.7	b-actin
19	B7	93	88.0326	69679.4	35407	b-actin
19	B7	94	88.3373	32422.3	36783.8	b-actin
19	B7	95	88.642	8371.44	35584	b-actin
19	B7	96	88.9468	3699.97	31945.5	b-actin
19	B7	97	89.2515	1795.22	26622.1	b-actin
19	B7	98	89.5562	1661.84	20694.4	b-actin
19	B7	99	89.8609	1446.63	15177.7	b-actin
19	B7	100	90.1656	750.121	10728.1	b-actin
19	B7	101	90.4703	293.277	6246.65	b-actin
19	B7	102	90.775	1236.18	3203.69	b-actin
19	B7	103	91.0797	857.587	1472.51	b-actin
19	B7	104	91.3844	1064.34	593.65	b-actin
19	B7	105	91.6891	747.931	202.04	b-actin
19	B7	106	91.9939	254.277	52.9658	b-actin
19	B7	107	92.2986	-17.0154	2.87891	b-actin
19	B7	108	92.6033	846.301	-20.623	b-actin
19	B7	109	92.908	157.264	-45.7207	b-actin
19	B7	110	93.2127	35.4181	-77.4717	b-actin
19	B7	111	93.5174	-387.793	-112.772	b-actin
19	B7	112	93.8221	947.269	-149.107	b-actin
19	B7	113	94.1268	-66.0305	-187.859	b-actin
19	B7	114	94.4315	-1096.17	-233.569	b-actin
19	B7	115	94.7363	180.359	-290.698	b-actin
20	B8	1	59.9993	441272	10198.2	b-actin
20	B8	2	60.304	439450	10364.8	b-actin
20	B8	3	60.6087	438394	10556.5	b-actin
20	B8	4	60.9134	434133	10747.3	b-actin
20	B8	5	61.2181	431933	10905.1	b-actin
20	B8	6	61.5229	429176	10995.5	b-actin
20	B8	7	61.8276	424611	11060.8	b-actin
20	B8	8	62.1323	421731	11107.3	b-actin
20	B8	9	62.437	418427	11144.3	b-actin
20	B8	10	62.7417	414319	11181.7	b-actin
20	B8	11	63.0464	410921	11226.1	b-actin
20	B8	12	63.3511	407427	11278.8	b-actin
20	B8	13	63.6558	404314	11334.6	b-actin
20	B8	14	63.9605	400643	11384.2	b-actin
20	B8	15	64.2652	396785	11418.8	b-actin
20	B8	16	64.5699	393121	11434.3	b-actin
20	B8	17	64.8747	389473	11433.2	b-actin
20	B8	18	65.1794	385278	11422	b-actin
20	B8	19	65.4841	381780	11406.1	b-actin
20	B8	20	65.7888	378617	11386.9	b-actin
20	B8	21	66.0935	374872	11360.8	b-actin
20	B8	22	66.3982	370776	11322.6	b-actin
20	B8	23	66.7029	367462	11270	b-actin
20	B8	24	67.0076	363309	11206.3	b-actin
20	B8	25	67.3123	359977	11140.5	b-actin
20	B8	26	67.6171	356522	11084.1	b-actin
20	B8	27	67.9218	351965	11046	b-actin
20	B8	28	68.2265	349527	11027	b-actin
20	B8	29	68.5312	346085	11019.6	b-actin
20	B8	30	68.8359	342950	11012.9	b-actin
20	B8	31	69.1406	338816	10998.9	b-actin
20	B8	32	69.4453	334449	10976.6	b-actin
20	B8	33	69.75	331851	10950.9	b-actin
20	B8	34	70.0547	329027	10929.1	b-actin
20	B8	35	70.3594	324890	10916.8	b-actin
20	B8	36	70.6642	321151	10916.2	b-actin
20	B8	37	70.9689	318042	10925.9	b-actin
20	B8	38	71.2736	314898	10940.2	b-actin
20	B8	39	71.5783	311759	10950	b-actin
20	B8	40	71.883	307573	10946.1	b-actin
20	B8	41	72.1877	304179	10922.1	b-actin
20	B8	42	72.4924	300789	10874.6	b-actin
20	B8	43	72.7971	297013	10787.6	b-actin
20	B8	44	73.1018	293664	10691.3	b-actin
20	B8	45	73.4065	290270	10602.1	b-actin
20	B8	46	73.7113	287358	10536.4	b-actin
20	B8	47	74.016	283172	10506.9	b-actin
20	B8	48	74.3207	280490	10517.5	b-actin
20	B8	49	74.6254	277519	10558.5	b-actin
20	B8	50	74.9301	274450	10607.2	b-actin
20	B8	51	75.2348	270653	10634.1	b-actin
20	B8	52	75.5395	267324	10613.7	b-actin
20	B8	53	75.8442	263813	10535	b-actin
20	B8	54	76.1489	260320	10404.9	b-actin
20	B8	55	76.4536	256940	10244.6	b-actin
20	B8	56	76.7584	253649	10080.6	b-actin
20	B8	57	77.0631	250853	9935.67	b-actin
20	B8	58	77.3678	248176	9822.64	b-actin
20	B8	59	77.6725	244698	9744.68	b-actin
20	B8	60	77.9772	241135	9698.25	b-actin
20	B8	61	78.2819	239595	9677.07	b-actin
20	B8	62	78.5866	235586	9674.87	b-actin
20	B8	63	78.8913	231783	9686.4	b-actin
20	B8	64	79.196	230668	9707.27	b-actin
20	B8	65	79.5007	226114	9733.32	b-actin
20	B8	66	79.8055	222984	9759.9	b-actin
20	B8	67	80.1102	220362	9782.01	b-actin
20	B8	68	80.4149	217199	9796.12	b-actin
20	B8	69	80.7196	213444	9803.28	b-actin
20	B8	70	81.0243	210909	9811.85	b-actin
20	B8	71	81.329	206461	9835.73	b-actin
20	B8	72	81.6337	204249	9888.61	b-actin
20	B8	73	81.9384	201987	9976.95	b-actin
20	B8	74	82.2431	197813	10098.2	b-actin
20	B8	75	82.5478	194593	10244.5	b-actin
20	B8	76	82.8526	190890	10408.3	b-actin
20	B8	77	83.1573	188176	10582.5	b-actin
20	B8	78	83.462	184813	10754.7	b-actin
20	B8	79	83.7667	181260	10895.9	b-actin
20	B8	80	84.0714	177319	10957.4	b-actin
20	B8	81	84.3761	173779	10962.2	b-actin
20	B8	82	84.6808	170116	10916.4	b-actin
20	B8	83	84.9855	165224	10857.4	b-actin
20	B8	84	85.2902	161944	10905.7	b-actin
20	B8	85	85.5949	158572	11181.6	b-actin
20	B8	86	85.8997	155803	11881.9	b-actin
20	B8	87	86.2044	151439	13227.9	b-actin
20	B8	88	86.5091	147524	15449.7	b-actin
20	B8	89	86.8138	143576	18725.5	b-actin
20	B8	90	87.1185	136341	23069.9	b-actin
20	B8	91	87.4232	127945	28194.5	b-actin
20	B8	92	87.7279	112703	33419.1	b-actin
20	B8	93	88.0326	88966.9	37735.9	b-actin
20	B8	94	88.3373	51428.6	40073.6	b-actin
20	B8	95	88.642	19643.9	39688	b-actin
20	B8	96	88.9468	9147.7	36488.5	b-actin
20	B8	97	89.2515	6928.29	31109.5	b-actin
20	B8	98	89.5562	6755.31	24670.9	b-actin
20	B8	99	89.8609	6487.68	18357.2	b-actin
20	B8	100	90.1656	5191.82	13039.3	b-actin
20	B8	101	90.4703	5202.75	8311.05	b-actin
20	B8	102	90.775	5520.96	4569.67	b-actin
20	B8	103	91.0797	5592.51	2372.65	b-actin
20	B8	104	91.3844	5113.54	1225.46	b-actin
20	B8	105	91.6891	5395.78	703.026	b-actin
20	B8	106	91.9939	4855.21	502.162	b-actin
20	B8	107	92.2986	4082.29	432.37	b-actin
20	B8	108	92.6033	3934.96	388.456	b-actin
20	B8	109	92.908	4628.99	325.158	b-actin
20	B8	110	93.2127	3576	236.047	b-actin
20	B8	111	93.5174	4168.23	134.204	b-actin
20	B8	112	93.8221	4296.54	35.3311	b-actin
20	B8	113	94.1268	4169.67	-53.1592	b-actin
20	B8	114	94.4315	3389.39	-134.43	b-actin
20	B8	115	94.7363	3777.62	-217.199	b-actin
25	C1	1	59.9988	402831	10079.8	b-actin
25	C1	2	60.304	401771	10154.7	b-actin
25	C1	3	60.6091	398366	10246.2	b-actin
25	C1	4	60.9143	396832	10351.8	b-actin
25	C1	5	61.2195	393593	10470	b-actin
25	C1	6	61.5247	391353	10579.4	b-actin
25	C1	7	61.8298	388187	10657.1	b-actin
25	C1	8	62.135	384863	10687.9	b-actin
25	C1	9	62.4402	380144	10671.5	b-actin
25	C1	10	62.7454	377188	10623.7	b-actin
25	C1	11	63.0505	373150	10569	b-actin
25	C1	12	63.3557	370266	10530.9	b-actin
25	C1	13	63.6609	367361	10523.1	b-actin
25	C1	14	63.9661	363955	10546.8	b-actin
25	C1	15	64.2712	360412	10593.5	b-actin
25	C1	16	64.5764	357728	10650.3	b-actin
25	C1	17	64.8816	353514	10705.6	b-actin
25	C1	18	65.1868	351111	10752.2	b-actin
25	C1	19	65.4919	346311	10787	b-actin
25	C1	20	65.7971	343527	10809.2	b-actin
25	C1	21	66.1023	339752	10818.1	b-actin
25	C1	22	66.4075	336859	10813	b-actin
25	C1	23	66.7126	332799	10794.1	b-actin
25	C1	24	67.0178	329112	10763.3	b-actin
25	C1	25	67.323	325077	10723.6	b-actin
25	C1	26	67.6282	322676	10677.1	b-actin
25	C1	27	67.9333	319248	10625.3	b-actin
25	C1	28	68.2385	314858	10569.8	b-actin
25	C1	29	68.5437	311210	10513.4	b-actin
25	C1	30	68.8489	308800	10459.8	b-actin
25	C1	31	69.154	305577	10412.5	b-actin
25	C1	32	69.4592	301817	10374.8	b-actin
25	C1	33	69.7644	298117	10349.9	b-actin
25	C1	34	70.0696	295458	10340.3	b-actin
25	C1	35	70.3747	292273	10346	b-actin
25	C1	36	70.6799	289107	10363.8	b-actin
25	C1	37	70.9851	284979	10386.7	b-actin
25	C1	38	71.2903	282920	10405.9	b-actin
25	C1	39	71.5954	279391	10413.9	b-actin
25	C1	40	71.9006	274885	10406.1	b-actin
25	C1	41	72.2058	272736	10381.8	b-actin
25	C1	42	72.511	268798	10343.1	b-actin
25	C1	43	72.8161	265584	10295	b-actin
25	C1	44	73.1213	262391	10244.6	b-actin
25	C1	45	73.4265	258986	10201.6	b-actin
25	C1	46	73.7317	255533	10169.1	b-actin
25	C1	47	74.0368	252711	10166.6	b-actin
25	C1	48	74.342	249773	10193.7	b-actin
25	C1	49	74.6472	246855	10219.6	b-actin
25	C1	50	74.9524	243245	10230.6	b-actin
25	C1	51	75.2575	240510	10207.3	b-actin
25	C1	52	75.5627	236357	10118.8	b-actin
25	C1	53	75.8679	232754	9975.31	b-actin
25	C1	54	76.1731	229907	9823.15	b-actin
25	C1	55	76.4782	227733	9702.26	b-actin
25	C1	56	76.7834	224250	9636.09	b-actin
25	C1	57	77.0886	221720	9620.44	b-actin
25	C1	58	77.3938	218865	9626.31	b-actin
25	C1	59	77.6989	215825	9615.44	b-actin
25	C1	60	78.0041	212515	9559.64	b-actin
25	C1	61	78.3093	208542	9454.53	b-actin
25	C1	62	78.6145	206163	9319.97	b-actin
25	C1	63	78.9196	203056	9187.62	b-actin
25	C1	64	79.2248	201077	9083.95	b-actin
25	C1	65	79.53	197897	9018.84	b-actin
25	C1	66	79.8352	194979	8985.73	b-actin
25	C1	67	80.1403	191801	8971.22	b-actin
25	C1	68	80.4455	189294	8966.37	b-actin
25	C1	69	80.7507	186020	8973.17	b-actin
25	C1	70	81.0558	183135	9002.32	b-actin
25	C1	71	81.361	180335	9065.05	b-actin
25	C1	72	81.6662	177978	9163.83	b-actin
25	C1	73	81.9714	175090	9288.47	b-actin
25	C1	74	82.2766	171188	9419.58	b-actin
25	C1	75	82.5817	168614	9538.11	b-actin
25	C1	76	82.8869	165221	9633.35	b-actin
25	C1	77	83.1921	161559	9703.33	b-actin
25	C1	78	83.4972	159578	9747.96	b-actin
25	C1	79	83.8024	156232	9761.16	b-actin
25	C1	80	84.1076	153012	9731.7	b-actin
25	C1	81	84.4128	148183	9655.67	b-actin
25	C1	82	84.7179	146397	9557.06	b-actin
25	C1	83	85.0231	143382	9507.68	b-actin
25	C1	84	85.3283	139672	9639.93	b-actin
25	C1	85	85.6335	136483	10151.7	b-actin
25	C1	86	85.9386	133975	10922.6	b-actin
25	C1	87	86.2438	130168	12303.6	b-actin
25	C1	88	86.549	126139	14507.4	b-actin
25	C1	89	86.8542	121047	17661.8	b-actin
25	C1	90	87.1593	112876	21713.8	b-actin
25	C1	91	87.4645	100025	26314.9	b-actin
25	C1	92	87.7697	81090.8	30776.3	b-actin
25	C1	93	88.0749	48996.8	34172.6	b-actin
25	C1	94	88.38	15016.9	35613.5	b-actin
25	C1	95	88.6852	2590.15	34586.8	b-actin
25	C1	96	88.9904	1372.06	31197.6	b-actin
25	C1	97	89.2956	509.708	26153.7	b-actin
25	C1	98	89.6007	-276.788	20491.9	b-actin
25	C1	99	89.9059	-753.069	15197.2	b-actin
25	C1	100	90.2111	-707.934	10909.6	b-actin
25	C1	101	90.5163	-1789.92	6615.04	b-actin
25	C1	102	90.8214	-1341.06	3610.13	b-actin
25	C1	103	91.1266	-641.946	1845.68	b-actin
25	C1	104	91.4318	-1300.88	885.822	b-actin
25	C1	105	91.737	-1175.01	396.743	b-actin
25	C1	106	92.0421	-1452.54	164.634	b-actin
25	C1	107	92.3473	-497.569	66.4736	b-actin
25	C1	108	92.6525	-1857.6	33.7852	b-actin
25	C1	109	92.9577	-1130.25	26.707	b-actin
25	C1	110	93.2628	-1234.14	19.9092	b-actin
25	C1	111	93.568	-1706.09	-3.42676	b-actin
25	C1	112	93.8732	-1295.07	-53.2275	b-actin
25	C1	113	94.1784	-1334.39	-132.406	b-actin
25	C1	114	94.4835	-443.064	-236.921	b-actin
25	C1	115	94.7887	-2135.75	-357.248	b-actin
27	C3	1	59.9988	370297	7974.68	b-actin
27	C3	2	60.304	368309	8134.64	b-actin
27	C3	3	60.6091	366629	8321.5	b-actin
27	C3	4	60.9143	365051	8527.72	b-actin
27	C3	5	61.2195	362733	8742.18	b-actin
27	C3	6	61.5247	359953	8954.75	b-actin
27	C3	7	61.8298	357518	9147.11	b-actin
27	C3	8	62.135	354662	9294.17	b-actin
27	C3	9	62.4402	350651	9424.42	b-actin
27	C3	10	62.7454	348797	9531.52	b-actin
27	C3	11	63.0505	345661	9609.67	b-actin
27	C3	12	63.3557	342116	9656.08	b-actin
27	C3	13	63.6609	338779	9671.68	b-actin
27	C3	14	63.9661	335130	9659.37	b-actin
27	C3	15	64.2712	333085	9622.33	b-actin
27	C3	16	64.5764	329420	9564.71	b-actin
27	C3	17	64.8816	326604	9494.26	b-actin
27	C3	18	65.1868	322418	9423.28	b-actin
27	C3	19	65.4919	319537	9365.54	b-actin
27	C3	20	65.7971	317288	9330.93	b-actin
27	C3	21	66.1023	314420	9321.05	b-actin
27	C3	22	66.4075	310442	9329.77	b-actin
27	C3	23	66.7126	308484	9346.4	b-actin
27	C3	24	67.0178	305082	9360.21	b-actin
27	C3	25	67.323	301118	9363.91	b-actin
27	C3	26	67.6282	299306	9356.12	b-actin
27	C3	27	67.9333	296029	9342.36	b-actin
27	C3	28	68.2385	291837	9332.62	b-actin
27	C3	29	68.5437	288977	9335.67	b-actin
27	C3	30	68.8489	286919	9352.63	b-actin
27	C3	31	69.154	284324	9374.95	b-actin
27	C3	32	69.4592	280329	9388.69	b-actin
27	C3	33	69.7644	277535	9382.36	b-actin
27	C3	34	70.0696	273571	9352.49	b-actin
27	C3	35	70.3747	271562	9304.41	b-actin
27	C3	36	70.6799	268174	9248.8	b-actin
27	C3	37	70.9851	265257	9196.94	b-actin
27	C3	38	71.2903	261689	9156.46	b-actin
27	C3	39	71.5954	259310	9128.85	b-actin
27	C3	40	71.9006	257047	9109.8	b-actin
27	C3	41	72.2058	253537	9089.84	b-actin
27	C3	42	72.511	250299	9072.54	b-actin
27	C3	43	72.8161	247194	9067.56	b-actin
27	C3	44	73.1213	244284	9090.37	b-actin
27	C3	45	73.4265	241920	9143.28	b-actin
27	C3	46	73.7317	238832	9223.52	b-actin
27	C3	47	74.0368	236573	9324	b-actin
27	C3	48	74.342	232124	9426.07	b-actin
27	C3	49	74.6472	230107	9508.67	b-actin
27	C3	50	74.9524	226504	9553.01	b-actin
27	C3	51	75.2575	223529	9545.74	b-actin
27	C3	52	75.5627	220451	9482.48	b-actin
27	C3	53	75.8679	216627	9369.63	b-actin
27	C3	54	76.1731	213284	9222.93	b-actin
27	C3	55	76.4782	211343	9048.82	b-actin
27	C3	56	76.7834	207849	8844.42	b-actin
27	C3	57	77.0886	205865	8652.56	b-actin
27	C3	58	77.3938	202388	8477.34	b-actin
27	C3	59	77.6989	199704	8322.97	b-actin
27	C3	60	78.0041	197287	8198.49	b-actin
27	C3	61	78.3093	194526	8116.1	b-actin
27	C3	62	78.6145	192125	8083.63	b-actin
27	C3	63	78.9196	189790	8097.1	b-actin
27	C3	64	79.2248	187621	8139	b-actin
27	C3	65	79.53	183981	8184.25	b-actin
27	C3	66	79.8352	181587	8210.88	b-actin
27	C3	67	80.1403	178838	8210.01	b-actin
27	C3	68	80.4455	175583	8188.83	b-actin
27	C3	69	80.7507	173198	8166.12	b-actin
27	C3	70	81.0558	170604	8162.3	b-actin
27	C3	71	81.361	168036	8189.9	b-actin
27	C3	72	81.6662	165876	8249.08	b-actin
27	C3	73	81.9714	161862	8329.6	b-actin
27	C3	74	82.2766	159807	8416.55	b-actin
27	C3	75	82.5817	157423	8496.77	b-actin
27	C3	76	82.8869	153434	8562.13	b-actin
27	C3	77	83.1921	151490	8610.15	b-actin
27	C3	78	83.4972	147960	8642.14	b-actin
27	C3	79	83.8024	145702	8660.11	b-actin
27	C3	80	84.1076	142446	8664.77	b-actin
27	C3	81	84.4128	139579	8658.11	b-actin
27	C3	82	84.7179	136989	8652.87	b-actin
27	C3	83	85.0231	133689	8690.42	b-actin
27	C3	84	85.3283	130027	8861.79	b-actin
27	C3	85	85.6335	127233	9278.12	b-actin
27	C3	86	85.9386	124452	10050.6	b-actin
27	C3	87	86.2438	121345	11459.4	b-actin
27	C3	88	86.549	117896	13736.7	b-actin
27	C3	89	86.8542	113020	17041.4	b-actin
27	C3	90	87.1593	105266	21341.1	b-actin
27	C3	91	87.4645	94809.4	26287.3	b-actin
27	C3	92	87.7697	77091.5	31160.4	b-actin
27	C3	93	88.0749	48708.1	34969.8	b-actin
27	C3	94	88.38	17467	36734	b-actin
27	C3	95	88.6852	3704.11	35850.2	b-actin
27	C3	96	88.9904	1947.96	32366.7	b-actin
27	C3	97	89.2956	1463.21	26993.8	b-actin
27	C3	98	89.6007	678.718	20831.8	b-actin
27	C3	99	89.9059	-105.035	14965.8	b-actin
27	C3	100	90.2111	4.50013	10139.2	b-actin
27	C3	101	90.5163	118.218	5950.96	b-actin
27	C3	102	90.8214	756.588	3063.83	b-actin
27	C3	103	91.1266	1248.17	1406.21	b-actin
27	C3	104	91.4318	204.29	568.293	b-actin
27	C3	105	91.737	-822.223	204.689	b-actin
27	C3	106	92.0421	174.276	73.4844	b-actin
27	C3	107	92.3473	172.07	32.3184	b-actin
27	C3	108	92.6525	206.921	15.4541	b-actin
27	C3	109	92.9577	-76.687	3.60449	b-actin
27	C3	110	93.2628	-766.312	-4.53711	b-actin
27	C3	111	93.568	341.388	-10.5068	b-actin
27	C3	112	93.8732	-924.357	-20.7529	b-actin
27	C3	113	94.1784	-288.208	-42.4619	b-actin
27	C3	114	94.4835	-154.541	-78.3486	b-actin
27	C3	115	94.7887	-741.526	-125.248	b-actin
28	C4	1	59.9988	366718	7659.24	b-actin
28	C4	2	60.304	365671	7856.99	b-actin
28	C4	3	60.6091	364369	8090.81	b-actin
28	C4	4	60.9143	362501	8349.76	b-actin
28	C4	5	61.2195	359664	8615.12	b-actin
28	C4	6	61.5247	357966	8865.08	b-actin
28	C4	7	61.8298	355476	9080.76	b-actin
28	C4	8	62.135	351552	9223.09	b-actin
28	C4	9	62.4402	349098	9306.86	b-actin
28	C4	10	62.7454	346551	9368.24	b-actin
28	C4	11	63.0505	342663	9418.9	b-actin
28	C4	12	63.3557	339542	9469.24	b-actin
28	C4	13	63.6609	337424	9523.34	b-actin
28	C4	14	63.9661	334094	9577.24	b-actin
28	C4	15	64.2712	331498	9622.22	b-actin
28	C4	16	64.5764	327512	9650.71	b-actin
28	C4	17	64.8816	324849	9660.75	b-actin
28	C4	18	65.1868	321312	9656.77	b-actin
28	C4	19	65.4919	318289	9646.32	b-actin
28	C4	20	65.7971	314732	9635.27	b-actin
28	C4	21	66.1023	312440	9624.75	b-actin
28	C4	22	66.4075	309023	9611.53	b-actin
28	C4	23	66.7126	305652	9590.68	b-actin
28	C4	24	67.0178	302522	9559.02	b-actin
28	C4	25	67.323	299241	9517.15	b-actin
28	C4	26	67.6282	296412	9469.5	b-actin
28	C4	27	67.9333	293009	9422.81	b-actin
28	C4	28	68.2385	290076	9383.45	b-actin
28	C4	29	68.5437	286486	9354.35	b-actin
28	C4	30	68.8489	284718	9334.04	b-actin
28	C4	31	69.154	281293	9318.21	b-actin
28	C4	32	69.4592	278010	9303.46	b-actin
28	C4	33	69.7644	275182	9290.29	b-actin
28	C4	34	70.0696	271940	9282.18	b-actin
28	C4	35	70.3747	268668	9281.5	b-actin
28	C4	36	70.6799	267208	9285.75	b-actin
28	C4	37	70.9851	263182	9287.77	b-actin
28	C4	38	71.2903	260471	9279.69	b-actin
28	C4	39	71.5954	257367	9258.29	b-actin
28	C4	40	71.9006	253738	9226.95	b-actin
28	C4	41	72.2058	251741	9193.8	b-actin
28	C4	42	72.511	248708	9167.75	b-actin
28	C4	43	72.8161	244932	9149.01	b-actin
28	C4	44	73.1213	243218	9151.79	b-actin
28	C4	45	73.4265	239274	9170.38	b-actin
28	C4	46	73.7317	237247	9189.96	b-actin
28	C4	47	74.0368	234101	9209.25	b-actin
28	C4	48	74.342	230423	9223.51	b-actin
28	C4	49	74.6472	228478	9229.9	b-actin
28	C4	50	74.9524	224482	9226.24	b-actin
28	C4	51	75.2575	222707	9209.81	b-actin
28	C4	52	75.5627	219285	9177.98	b-actin
28	C4	53	75.8679	216402	9112.25	b-actin
28	C4	54	76.1731	212475	9021.8	b-actin
28	C4	55	76.4782	210849	8920.59	b-actin
28	C4	56	76.7834	207825	8816.5	b-actin
28	C4	57	77.0886	205241	8714.61	b-actin
28	C4	58	77.3938	202031	8618	b-actin
28	C4	59	77.6989	199187	8530.33	b-actin
28	C4	60	78.0041	196770	8456.55	b-actin
28	C4	61	78.3093	194732	8401.19	b-actin
28	C4	62	78.6145	191684	8365.92	b-actin
28	C4	63	78.9196	188384	8348.18	b-actin
28	C4	64	79.2248	186510	8340.73	b-actin
28	C4	65	79.53	183896	8332.67	b-actin
28	C4	66	79.8352	181015	8312.96	b-actin
28	C4	67	80.1403	177935	8276.2	b-actin
28	C4	68	80.4455	175423	8228.07	b-actin
28	C4	69	80.7507	172156	8185.98	b-actin
28	C4	70	81.0558	170323	8171.98	b-actin
28	C4	71	81.361	167683	8201.72	b-actin
28	C4	72	81.6662	165326	8276.66	b-actin
28	C4	73	81.9714	162292	8384.11	b-actin
28	C4	74	82.2766	159320	8505.26	b-actin
28	C4	75	82.5817	156725	8624.59	b-actin
28	C4	76	82.8869	153528	8734.03	b-actin
28	C4	77	83.1921	150749	8829.63	b-actin
28	C4	78	83.4972	148962	8904.55	b-actin
28	C4	79	83.8024	144638	8945.65	b-actin
28	C4	80	84.1076	142212	8938.19	b-actin
28	C4	81	84.4128	138386	8878.15	b-actin
28	C4	82	84.7179	136305	8786.46	b-actin
28	C4	83	85.0231	133184	8720.5	b-actin
28	C4	84	85.3283	129883	8780.01	b-actin
28	C4	85	85.6335	127229	9109.88	b-actin
28	C4	86	85.9386	124258	9657.21	b-actin
28	C4	87	86.2438	121285	10652.5	b-actin
28	C4	88	86.549	117242	12291.7	b-actin
28	C4	89	86.8542	113546	14729.4	b-actin
28	C4	90	87.1593	107302	18015.4	b-actin
28	C4	91	87.4645	98070.5	21982.6	b-actin
28	C4	92	87.7697	83781.3	26160	b-actin
28	C4	93	88.0749	59634.3	29791.9	b-actin
28	C4	94	88.38	26932.8	32015.7	b-actin
28	C4	95	88.6852	5571.95	32161.9	b-actin
28	C4	96	88.9904	845.552	30039.9	b-actin
28	C4	97	89.2956	730.288	26047.4	b-actin
28	C4	98	89.6007	-182.884	21026.3	b-actin
28	C4	99	89.9059	-661.37	15942.5	b-actin
28	C4	100	90.2111	-470.344	11559.7	b-actin
28	C4	101	90.5163	-829.547	7810.97	b-actin
28	C4	102	90.8214	-1040.46	4520.29	b-actin
28	C4	103	91.1266	-1175.68	2559.1	b-actin
28	C4	104	91.4318	-2027.51	1494.65	b-actin
28	C4	105	91.737	-1421.85	947.499	b-actin
28	C4	106	92.0421	-1822.15	658.056	b-actin
28	C4	107	92.3473	-1858.5	482.873	b-actin
28	C4	108	92.6525	-1845.37	359.994	b-actin
28	C4	109	92.9577	-1436	271.257	b-actin
28	C4	110	93.2628	-1834.94	213.86	b-actin
28	C4	111	93.568	-1674.1	183.69	b-actin
28	C4	112	93.8732	-2002.68	169.099	b-actin
28	C4	113	94.1784	-2226.73	152.848	b-actin
28	C4	114	94.4835	-1860.8	118.866	b-actin
28	C4	115	94.7887	-2379.21	59.1523	b-actin
29	C5	1	59.9993	419943	8825.18	b-actin
29	C5	2	60.304	418977	9017.41	b-actin
29	C5	3	60.6087	416681	9251.39	b-actin
29	C5	4	60.9134	414989	9513.69	b-actin
29	C5	5	61.2181	411709	9783.21	b-actin
29	C5	6	61.5229	409973	10036.8	b-actin
[truncated: 4,249 more rows]

## Sheet: Melt Curve Result
Block Type	96-Well 0.2-mL Block
Calibration Background is expired	Yes
Calibration Background performed on	09-25-2019
Calibration Pure Dye ABY is expired	Yes
Calibration Pure Dye ABY performed on	09-25-2019
Calibration Pure Dye FAM is expired	Yes
Calibration Pure Dye FAM performed on	09-25-2019
Calibration Pure Dye JUN is expired	Yes
Calibration Pure Dye JUN performed on	09-25-2019
Calibration Pure Dye ROX is expired	Yes
Calibration Pure Dye ROX performed on	09-25-2019
Calibration Pure Dye SYBR is expired	Yes
Calibration Pure Dye SYBR performed on	09-25-2019
Calibration Pure Dye VIC is expired	Yes
Calibration Pure Dye VIC performed on	09-25-2019
Calibration ROI is expired	Yes
Calibration ROI performed on	09-25-2019
Calibration Uniformity is expired	Yes
Calibration Uniformity performed on	09-25-2019
Chemistry	SYBR_GREEN
Date Created	2024-02-18 23:24:16 PM AFT
Experiment Barcode
Experiment Comment
Experiment File Name	D:\CUIYUCHUAN\2024-02-06_lixinxin rat pi b-actin yujing mouse haima galr3.eds
Experiment Name	2024-02-06_lixinxin rat pi b-actin yujing mouse haima galr3
Experiment Run End Time	2024-02-06 07:43:35 AM AFT
Experiment Type	Comparative Cт (ΔΔCт)
Instrument Name	2721219050176
Instrument Serial Number	2721219050176
Instrument Type	QuantStudio™ 1 System
Passive Reference	ROX
Post-read Stage/Step
Pre-read Stage/Step
Quantification Cycle Method	Ct
Signal Smoothing On	true
Stage where Melt Analysis is performed	Stage3
Stage/ Cycle where Ct Analysis is performed	Stage2, Step2
User Name
Well	Well Position	Sample	Target Name	Tm	Melt Peak Height
1	A1	1	b-actin	88.5326	36126.3
3	A3	3	b-actin	88.38	38573.4
4	A4	6	b-actin	88.5326	34453.9
5	A5	13	b-actin	88.4897	35456.5
6	A6	15	b-actin	88.4897	40081.3
7	A7	32	b-actin	88.4897	44721.3
8	A8	35	b-actin	88.4897	39138.6
13	B1	1	b-actin	88.5326	32393.9
15	B3	4	b-actin	88.5326	40695.1
16	B4	6	b-actin	88.5326	43431.4
17	B5	13	b-actin	88.4897	34207.5
18	B6	16	b-actin	88.4897	51313.4
19	B7	32	b-actin	88.3373	36783.8
20	B8	35	b-actin	88.4897	40244.6
25	C1	1	b-actin	88.38	35613.5
27	C3	4	b-actin	88.38	36734
28	C4	11	b-actin	88.5326	32374.1
29	C5	13	b-actin	88.4897	39952.9
30	C6	16	b-actin	88.3373	39527
31	C7	33	b-actin	88.3373	30898.1
32	C8	35	b-actin	88.4897	35951.2
37	D1	2	b-actin	88.38	38500.8
39	D3	4	b-actin	88.38	33346.4
40	D4	11	b-actin	88.38	45568.1
41	D5	14	b-actin	88.4897	36460.7
42	D6	16	b-actin	88.3373	35025.8
43	D7	33	b-actin	88.3373	30829.1
44	D8	36	b-actin	88.4897	27228.9
49	E1	2	b-actin	88.5326	33071.7
51	E3	5	b-actin	88.38	42271.9
52	E4	11	b-actin	88.5326	39431.2
53	E5	14	b-actin	88.3373	45094.1
54	E6	31	b-actin	88.3373	37072.1
55	E7	33	b-actin	88.3373	39913
56	E8	36	b-actin	88.4897	37560.5
61	F1	2	b-actin	88.38	39092.3
63	F3	5	b-actin	88.38	41273.5
64	F4	12	b-actin	88.5326	32330.5
65	F5	14	b-actin	88.3373	42189.8
66	F6	31	b-actin	88.3373	32916.8
67	F7	34	b-actin	88.3373	34405.2
68	F8	36	b-actin	88.4897	37726.8
73	G1	3	b-actin	88.5326	37628.1
75	G3	5	b-actin	88.38	37900.4
76	G4	12	b-actin	88.38	37076.8
77	G5	15	b-actin	88.3373	42936.2
78	G6	31	b-actin	88.3373	35676.8
79	G7	34	b-actin	88.3373	39324.4
85	H1	3	b-actin	88.5326	39550.1
87	H3	6	b-actin	88.5326	44318.8
88	H4	12	b-actin	88.5326	33040.4
89	H5	15	b-actin	88.4897	38693.1
90	H6	32	b-actin	87.7279	45501.3
91	H7	34	b-actin	88.4897	33445.7
