# Supplementary material for: Shao-Ma-Zhi-Jing granules alleviate Tourette Syndrome by modulating the cAMP/PI3K/AKT/NF-κB signaling pathway, T cell differentiation, microglia, and gut microbiota
Source: Front Physiol. 2026 Jun 17;17:1827824. doi: 10.3389/fphys.2026.1827824 (PMC13318577; doi:10.3389/fphys.2026.1827824)
Supplement: Supplementary file 2 [file DataSheet2.zip › qRT-PCR-MZJ-2025-09/raw data/2024-02-06_lixinxin rat pi GATA-3.xls]

## Sheet: Sample Setup
Block Type	96-Well 0.2-mL Block
Calibration Background is expired	Yes
Calibration Background performed on	09-25-2019
Calibration Pure Dye ABY is expired	Yes
Calibration Pure Dye ABY performed on	09-25-2019
Calibration Pure Dye FAM is expired	Yes
Calibration Pure Dye FAM performed on	09-25-2019
Calibration Pure Dye JUN is expired	Yes
Calibration Pure Dye JUN performed on	09-25-2019
Calibration Pure Dye ROX is expired	Yes
Calibration Pure Dye ROX performed on	09-25-2019
Calibration Pure Dye SYBR is expired	Yes
Calibration Pure Dye SYBR performed on	09-25-2019
Calibration Pure Dye VIC is expired	Yes
Calibration Pure Dye VIC performed on	09-25-2019
Calibration ROI is expired	Yes
Calibration ROI performed on	09-25-2019
Calibration Uniformity is expired	Yes
Calibration Uniformity performed on	09-25-2019
Chemistry	SYBR_GREEN
Date Created	2024-02-18 23:20:25 PM AFT
Experiment Barcode
Experiment Comment
Experiment File Name	D:\CUIYUCHUAN\2024-02-06_lixinxin rat pi GATA-3 liyali human xibao ACSL-4.eds
Experiment Name	2024-02-06_lixinxin rat pi GATA-3 liyali human xibao ACSL-4
Experiment Run End Time	2024-02-06 14:23:52 PM AFT
Experiment Type	Comparative Cт (ΔΔCт)
Instrument Name	2721219050176
Instrument Serial Number	2721219050176
Instrument Type	QuantStudio™ 1 System
Passive Reference	ROX
Post-read Stage/Step
Pre-read Stage/Step
Quantification Cycle Method	Ct
Signal Smoothing On	true
Stage where Melt Analysis is performed	Stage3
Stage/ Cycle where Ct Analysis is performed	Stage2, Step2
User Name
Well	Well Position	Sample Name	Sample Color	Biogroup Name	Biogroup Color	Target Name	Target Color	Task	Reporter	Quencher	Quantity	Comments
1	A1	1	RGB(176,23,31)			GATA-3	RGB(176,23,31)	UNKNOWN	SYBR	None
2	A2	L+Ka-3	RGB(142,142,56)
3	A3	3	RGB(0,139,69)			GATA-3	RGB(176,23,31)	UNKNOWN	SYBR	None
4	A4	6	RGB(238,121,66)			GATA-3	RGB(176,23,31)	UNKNOWN	SYBR	None
5	A5	13	RGB(0,245,255)			GATA-3	RGB(176,23,31)	UNKNOWN	SYBR	None
6	A6	15	RGB(238,238,0)			GATA-3	RGB(176,23,31)	UNKNOWN	SYBR	None
7	A7	32	RGB(176,23,31)			GATA-3	RGB(176,23,31)	UNKNOWN	SYBR	None
8	A8	35	RGB(255,127,0)			GATA-3	RGB(176,23,31)	UNKNOWN	SYBR	None
9	A9	con-1	RGB(176,23,31)
10	A10	Fe-1	RGB(255,127,0)
11	A11	Ka-1	RGB(142,56,142)
12	A12	Ka-3	RGB(0,245,255)
13	B1	1	RGB(176,23,31)			GATA-3	RGB(176,23,31)	UNKNOWN	SYBR	None
14	B2	L+Ka-3	RGB(142,142,56)
15	B3	4	RGB(255,127,0)			GATA-3	RGB(176,23,31)	UNKNOWN	SYBR	None
16	B4	6	RGB(238,121,66)			GATA-3	RGB(176,23,31)	UNKNOWN	SYBR	None
17	B5	13	RGB(0,245,255)			GATA-3	RGB(176,23,31)	UNKNOWN	SYBR	None
18	B6	16	RGB(51,161,201)			GATA-3	RGB(176,23,31)	UNKNOWN	SYBR	None
19	B7	32	RGB(176,23,31)			GATA-3	RGB(176,23,31)	UNKNOWN	SYBR	None
20	B8	35	RGB(255,127,0)			GATA-3	RGB(176,23,31)	UNKNOWN	SYBR	None
21	B9	con-2	RGB(0,0,255)
22	B10	Fe-1	RGB(255,127,0)
23	B11	Ka-1	RGB(142,56,142)
24	B12	L+Ka-1	RGB(238,220,130)
25	C1	1	RGB(176,23,31)			GATA-3	RGB(176,23,31)	UNKNOWN	SYBR	None
26	C2
27	C3	4	RGB(255,127,0)			GATA-3	RGB(176,23,31)	UNKNOWN	SYBR	None
28	C4	11	RGB(142,56,142)			GATA-3	RGB(176,23,31)	UNKNOWN	SYBR	None
29	C5	13	RGB(0,245,255)			GATA-3	RGB(176,23,31)	UNKNOWN	SYBR	None
30	C6	16	RGB(51,161,201)			GATA-3	RGB(176,23,31)	UNKNOWN	SYBR	None
31	C7	33	RGB(0,0,255)			GATA-3	RGB(176,23,31)	UNKNOWN	SYBR	None
32	C8	35	RGB(255,127,0)			GATA-3	RGB(176,23,31)	UNKNOWN	SYBR	None
33	C9	con-2	RGB(0,0,255)
34	C10	Fe-2	RGB(139,137,112)
35	C11	Ka-1	RGB(142,56,142)
36	C12	L+Ka-1	RGB(238,220,130)
37	D1	2	RGB(0,0,255)			GATA-3	RGB(176,23,31)	UNKNOWN	SYBR	None
38	D2
39	D3	4	RGB(255,127,0)			GATA-3	RGB(176,23,31)	UNKNOWN	SYBR	None
40	D4	11	RGB(142,56,142)			GATA-3	RGB(176,23,31)	UNKNOWN	SYBR	None
41	D5	14	RGB(238,220,130)			GATA-3	RGB(176,23,31)	UNKNOWN	SYBR	None
42	D6	16	RGB(51,161,201)			GATA-3	RGB(176,23,31)	UNKNOWN	SYBR	None
43	D7	33	RGB(0,0,255)			GATA-3	RGB(176,23,31)	UNKNOWN	SYBR	None
44	D8	36	RGB(139,137,112)			GATA-3	RGB(176,23,31)	UNKNOWN	SYBR	None
45	D9	con-2	RGB(0,0,255)
46	D10	Fe-2	RGB(139,137,112)
47	D11	Ka-2	RGB(198,113,113)
48	D12	L+Ka-1	RGB(238,220,130)
49	E1	2	RGB(0,0,255)			GATA-3	RGB(176,23,31)	UNKNOWN	SYBR	None
50	E2
51	E3	5	RGB(139,137,112)			GATA-3	RGB(176,23,31)	UNKNOWN	SYBR	None
52	E4	11	RGB(142,56,142)			GATA-3	RGB(176,23,31)	UNKNOWN	SYBR	None
53	E5	14	RGB(238,220,130)			GATA-3	RGB(176,23,31)	UNKNOWN	SYBR	None
54	E6	31	RGB(238,18,137)			GATA-3	RGB(176,23,31)	UNKNOWN	SYBR	None
55	E7	33	RGB(0,0,255)			GATA-3	RGB(176,23,31)	UNKNOWN	SYBR	None
56	E8	36	RGB(139,137,112)			GATA-3	RGB(176,23,31)	UNKNOWN	SYBR	None
57	E9	con-3	RGB(0,139,69)
58	E10	Fe-2	RGB(139,137,112)
59	E11	Ka-2	RGB(198,113,113)
60	E12	L+Ka-2	RGB(238,238,0)
61	F1	2	RGB(0,0,255)			GATA-3	RGB(176,23,31)	UNKNOWN	SYBR	None
62	F2
63	F3	5	RGB(139,137,112)			GATA-3	RGB(176,23,31)	UNKNOWN	SYBR	None
64	F4	12	RGB(198,113,113)			GATA-3	RGB(176,23,31)	UNKNOWN	SYBR	None
65	F5	14	RGB(238,220,130)			GATA-3	RGB(176,23,31)	UNKNOWN	SYBR	None
66	F6	31	RGB(238,18,137)			GATA-3	RGB(176,23,31)	UNKNOWN	SYBR	None
67	F7	34	RGB(0,139,69)			GATA-3	RGB(176,23,31)	UNKNOWN	SYBR	None
68	F8	36	RGB(139,137,112)			GATA-3	RGB(176,23,31)	UNKNOWN	SYBR	None
69	F9	con-3	RGB(0,139,69)
70	F10	Fe-3	RGB(238,121,66)
71	F11	Ka-2	RGB(198,113,113)
72	F12	L+Ka-2	RGB(238,238,0)
73	G1	3	RGB(0,139,69)			GATA-3	RGB(176,23,31)	UNKNOWN	SYBR	None
74	G2
75	G3	5	RGB(139,137,112)			GATA-3	RGB(176,23,31)	UNKNOWN	SYBR	None
76	G4	12	RGB(198,113,113)			GATA-3	RGB(176,23,31)	UNKNOWN	SYBR	None
77	G5	15	RGB(238,238,0)			GATA-3	RGB(176,23,31)	UNKNOWN	SYBR	None
78	G6	31	RGB(238,18,137)			GATA-3	RGB(176,23,31)	UNKNOWN	SYBR	None
79	G7	34	RGB(0,139,69)			GATA-3	RGB(176,23,31)	UNKNOWN	SYBR	None
80	G8	con-1	RGB(176,23,31)
81	G9	con-3	RGB(0,139,69)
82	G10	Fe-3	RGB(238,121,66)
83	G11	Ka-3	RGB(0,245,255)
84	G12	L+Ka-2	RGB(238,238,0)
85	H1	3	RGB(0,139,69)			GATA-3	RGB(176,23,31)	UNKNOWN	SYBR	None
86	H2
87	H3	6	RGB(238,121,66)			GATA-3	RGB(176,23,31)	UNKNOWN	SYBR	None
88	H4	12	RGB(198,113,113)			GATA-3	RGB(176,23,31)	UNKNOWN	SYBR	None
89	H5	15	RGB(238,238,0)			GATA-3	RGB(176,23,31)	UNKNOWN	SYBR	None
90	H6	32	RGB(176,23,31)			GATA-3	RGB(176,23,31)	UNKNOWN	SYBR	None
91	H7	34	RGB(0,139,69)			GATA-3	RGB(176,23,31)	UNKNOWN	SYBR	None
92	H8	con-1	RGB(176,23,31)
93	H9	Fe-1	RGB(255,127,0)
94	H10	Fe-3	RGB(238,121,66)
95	H11	Ka-3	RGB(0,245,255)
96	H12	L+Ka-3	RGB(142,142,56)

## Sheet: Amplification Data
Block Type	96-Well 0.2-mL Block
Calibration Background is expired	Yes
Calibration Background performed on	09-25-2019
Calibration Pure Dye ABY is expired	Yes
Calibration Pure Dye ABY performed on	09-25-2019
Calibration Pure Dye FAM is expired	Yes
Calibration Pure Dye FAM performed on	09-25-2019
Calibration Pure Dye JUN is expired	Yes
Calibration Pure Dye JUN performed on	09-25-2019
Calibration Pure Dye ROX is expired	Yes
Calibration Pure Dye ROX performed on	09-25-2019
Calibration Pure Dye SYBR is expired	Yes
Calibration Pure Dye SYBR performed on	09-25-2019
Calibration Pure Dye VIC is expired	Yes
Calibration Pure Dye VIC performed on	09-25-2019
Calibration ROI is expired	Yes
Calibration ROI performed on	09-25-2019
Calibration Uniformity is expired	Yes
Calibration Uniformity performed on	09-25-2019
Chemistry	SYBR_GREEN
Date Created	2024-02-18 23:20:26 PM AFT
Experiment Barcode
Experiment Comment
Experiment File Name	D:\CUIYUCHUAN\2024-02-06_lixinxin rat pi GATA-3 liyali human xibao ACSL-4.eds
Experiment Name	2024-02-06_lixinxin rat pi GATA-3 liyali human xibao ACSL-4
Experiment Run End Time	2024-02-06 14:23:52 PM AFT
Experiment Type	Comparative Cт (ΔΔCт)
Instrument Name	2721219050176
Instrument Serial Number	2721219050176
Instrument Type	QuantStudio™ 1 System
Passive Reference	ROX
Post-read Stage/Step
Pre-read Stage/Step
Quantification Cycle Method	Ct
Signal Smoothing On	true
Stage where Melt Analysis is performed	Stage3
Stage/ Cycle where Ct Analysis is performed	Stage2, Step2
User Name
Well	Well Position	Cycle	Target Name	Rn	Delta Rn
1	A1	1	GATA-3	0.174513	-0.0137888
1	A1	2	GATA-3	0.180007	-0.0112657
1	A1	3	GATA-3	0.192048	-0.00219513
1	A1	4	GATA-3	0.198236	0.00102245
1	A1	5	GATA-3	0.204282	0.00409855
1	A1	6	GATA-3	0.20331	0.000156244
1	A1	7	GATA-3	0.202444	-0.00368119
1	A1	8	GATA-3	0.208869	-0.000225767
1	A1	9	GATA-3	0.213253	0.00118742
1	A1	10	GATA-3	0.216264	0.0012284
1	A1	11	GATA-3	0.217223	-0.000783949
1	A1	12	GATA-3	0.219997	-0.000979984
1	A1	13	GATA-3	0.234565	0.0106174
1	A1	14	GATA-3	0.225674	-0.00124383
1	A1	15	GATA-3	0.221602	-0.00828625
1	A1	16	GATA-3	0.225921	-0.00693769
1	A1	17	GATA-3	0.229799	-0.00603044
1	A1	18	GATA-3	0.244567	0.00576756
1	A1	19	GATA-3	0.248056	0.00628622
1	A1	20	GATA-3	0.253001	0.00826082
1	A1	21	GATA-3	0.274978	0.027267
1	A1	22	GATA-3	0.305445	0.0547636
1	A1	23	GATA-3	0.356603	0.102951
1	A1	24	GATA-3	0.438719	0.182097
1	A1	25	GATA-3	0.608441	0.348848
1	A1	26	GATA-3	0.891163	0.6286
1	A1	27	GATA-3	1.35816	1.09263
1	A1	28	GATA-3	2.02332	1.75481
1	A1	29	GATA-3	2.79311	2.52163
1	A1	30	GATA-3	3.55171	3.27727
1	A1	31	GATA-3	4.20018	3.92276
1	A1	32	GATA-3	4.66147	4.38109
1	A1	33	GATA-3	4.97034	4.68698
1	A1	34	GATA-3	5.21521	4.92888
1	A1	35	GATA-3	5.39846	5.10916
1	A1	36	GATA-3	5.52742	5.23515
1	A1	37	GATA-3	5.60282	5.30758
1	A1	38	GATA-3	5.65429	5.35609
1	A1	39	GATA-3	5.66663	5.36546
1	A1	40	GATA-3	5.66966	5.36551
2	A2	1
2	A2	2
2	A2	3
2	A2	4
2	A2	5
2	A2	6
2	A2	7
2	A2	8
2	A2	9
2	A2	10
2	A2	11
2	A2	12
2	A2	13
2	A2	14
2	A2	15
2	A2	16
2	A2	17
2	A2	18
2	A2	19
2	A2	20
2	A2	21
2	A2	22
2	A2	23
2	A2	24
2	A2	25
2	A2	26
2	A2	27
2	A2	28
2	A2	29
2	A2	30
2	A2	31
2	A2	32
2	A2	33
2	A2	34
2	A2	35
2	A2	36
2	A2	37
2	A2	38
2	A2	39
2	A2	40
3	A3	1	GATA-3	0.134812	-0.00137725
3	A3	2	GATA-3	0.135646	-0.00398921
3	A3	3	GATA-3	0.142084	-0.000997893
3	A3	4	GATA-3	0.145091	-0.00143833
3	A3	5	GATA-3	0.154512	0.00453582
3	A3	6	GATA-3	0.15993	0.00650735
3	A3	7	GATA-3	0.155931	-0.000938287
3	A3	8	GATA-3	0.154527	-0.00578899
3	A3	9	GATA-3	0.160425	-0.00333707
3	A3	10	GATA-3	0.169844	0.00263433
3	A3	11	GATA-3	0.170996	0.000339952
3	A3	12	GATA-3	0.174407	0.00030477
3	A3	13	GATA-3	0.180097	0.00254775
3	A3	14	GATA-3	0.181242	0.00024618
3	A3	15	GATA-3	0.179526	-0.00491625
3	A3	16	GATA-3	0.179815	-0.00807451
3	A3	17	GATA-3	0.186552	-0.00478417
3	A3	18	GATA-3	0.200914	0.00613077
3	A3	19	GATA-3	0.205258	0.00702858
3	A3	20	GATA-3	0.212994	0.011318
3	A3	21	GATA-3	0.226656	0.0215331
3	A3	22	GATA-3	0.256985	0.048415
3	A3	23	GATA-3	0.301647	0.0896309
3	A3	24	GATA-3	0.377118	0.161655
3	A3	25	GATA-3	0.515588	0.296678
3	A3	26	GATA-3	0.765814	0.543458
3	A3	27	GATA-3	1.18241	0.956611
3	A3	28	GATA-3	1.80857	1.57932
3	A3	29	GATA-3	2.61391	2.38121
3	A3	30	GATA-3	3.47117	3.23503
3	A3	31	GATA-3	4.19787	3.95828
3	A3	32	GATA-3	4.77724	4.5342
3	A3	33	GATA-3	5.19617	4.94969
3	A3	34	GATA-3	5.48661	5.23668
3	A3	35	GATA-3	5.68234	5.42896
3	A3	36	GATA-3	5.84115	5.58432
3	A3	37	GATA-3	5.93775	5.67748
3	A3	38	GATA-3	5.98522	5.7215
3	A3	39	GATA-3	6.01755	5.75039
3	A3	40	GATA-3	6.02265	5.75204
4	A4	1	GATA-3	0.101597	-0.00478449
4	A4	2	GATA-3	0.102523	-0.0098857
4	A4	3	GATA-3	0.115344	-0.00309079
4	A4	4	GATA-3	0.123936	-0.000524677
4	A4	5	GATA-3	0.129188	-0.00129984
4	A4	6	GATA-3	0.139135	0.00262103
4	A4	7	GATA-3	0.143981	0.00144094
4	A4	8	GATA-3	0.148982	0.000415636
4	A4	9	GATA-3	0.162678	0.00808483
4	A4	10	GATA-3	0.160874	0.000254903
4	A4	11	GATA-3	0.160907	-0.00573816
4	A4	12	GATA-3	0.174967	0.00229465
4	A4	13	GATA-3	0.17861	-8.81122e-05
4	A4	14	GATA-3	0.177722	-0.00700301
4	A4	15	GATA-3	0.186821	-0.00393042
4	A4	16	GATA-3	0.201201	0.00442357
4	A4	17	GATA-3	0.204943	0.00213945
4	A4	18	GATA-3	0.214904	0.00607408
4	A4	19	GATA-3	0.233378	0.0185212
4	A4	20	GATA-3	0.244636	0.0237528
4	A4	21	GATA-3	0.279403	0.0524941
4	A4	22	GATA-3	0.343938	0.111003
4	A4	23	GATA-3	0.449945	0.210983
4	A4	24	GATA-3	0.643723	0.398735
4	A4	25	GATA-3	0.973791	0.722776
4	A4	26	GATA-3	1.50059	1.24355
4	A4	27	GATA-3	2.26653	2.00347
4	A4	28	GATA-3	3.15344	2.88435
4	A4	29	GATA-3	3.99413	3.71901
4	A4	30	GATA-3	4.68209	4.40094
4	A4	31	GATA-3	5.19563	4.90846
4	A4	32	GATA-3	5.55103	5.25783
4	A4	33	GATA-3	5.78725	5.48802
4	A4	34	GATA-3	5.97587	5.67062
4	A4	35	GATA-3	6.09854	5.78726
4	A4	36	GATA-3	6.20269	5.88539
4	A4	37	GATA-3	6.25798	5.93465
4	A4	38	GATA-3	6.28549	5.95613
4	A4	39	GATA-3	6.27844	5.94305
4	A4	40	GATA-3	6.2338	5.89239
5	A5	1	GATA-3	0.330166	-0.00218697
5	A5	2	GATA-3	0.333104	-0.0025142
5	A5	3	GATA-3	0.33635	-0.00253241
5	A5	4	GATA-3	0.347976	0.00582941
5	A5	5	GATA-3	0.34948	0.00406845
5	A5	6	GATA-3	0.34684	-0.00183631
5	A5	7	GATA-3	0.346524	-0.00541686
5	A5	8	GATA-3	0.352862	-0.00234334
5	A5	9	GATA-3	0.358717	0.000247164
5	A5	10	GATA-3	0.361564	-0.000170069
5	A5	11	GATA-3	0.369223	0.00422396
5	A5	12	GATA-3	0.369011	0.000747097
5	A5	13	GATA-3	0.368987	-0.00254111
5	A5	14	GATA-3	0.376913	0.00212006
5	A5	15	GATA-3	0.379585	0.00152824
5	A5	16	GATA-3	0.377437	-0.00388478
5	A5	17	GATA-3	0.378423	-0.00616284
5	A5	18	GATA-3	0.388997	0.00114594
5	A5	19	GATA-3	0.39218	0.00106443
5	A5	20	GATA-3	0.394381	1.29112e-06
5	A5	21	GATA-3	0.401556	0.00391168
5	A5	22	GATA-3	0.407102	0.00619305
5	A5	23	GATA-3	0.432492	0.0283182
5	A5	24	GATA-3	0.462074	0.0546356
5	A5	25	GATA-3	0.527444	0.116741
5	A5	26	GATA-3	0.638884	0.224916
5	A5	27	GATA-3	0.857463	0.440231
5	A5	28	GATA-3	1.22194	0.801446
5	A5	29	GATA-3	1.78863	1.36487
5	A5	30	GATA-3	2.56768	2.14065
5	A5	31	GATA-3	3.43224	3.00195
5	A5	32	GATA-3	4.21922	3.78566
5	A5	33	GATA-3	4.82275	4.38593
5	A5	34	GATA-3	5.282	4.84192
5	A5	35	GATA-3	5.60125	5.15791
5	A5	36	GATA-3	5.81774	5.37113
5	A5	37	GATA-3	5.97033	5.52045
5	A5	38	GATA-3	6.06787	5.61473
5	A5	39	GATA-3	6.09936	5.64295
5	A5	40	GATA-3	6.08089	5.62122
6	A6	1	GATA-3	0.19124	0.0009738
6	A6	2	GATA-3	0.193092	-0.000349274
6	A6	3	GATA-3	0.196251	-0.000365413
6	A6	4	GATA-3	0.198082	-0.00170962
6	A6	5	GATA-3	0.207309	0.00434311
6	A6	6	GATA-3	0.215182	0.00904054
6	A6	7	GATA-3	0.209748	0.000431946
6	A6	8	GATA-3	0.20747	-0.0050207
6	A6	9	GATA-3	0.213531	-0.00213496
6	A6	10	GATA-3	0.219873	0.00103248
6	A6	11	GATA-3	0.220608	-0.00140774
6	A6	12	GATA-3	0.223608	-0.0015821
6	A6	13	GATA-3	0.224121	-0.00424435
6	A6	14	GATA-3	0.228224	-0.00331643
6	A6	15	GATA-3	0.229729	-0.00498619
6	A6	16	GATA-3	0.239446	0.00155567
6	A6	17	GATA-3	0.241556	0.00049098
6	A6	18	GATA-3	0.243868	-0.000371515
6	A6	19	GATA-3	0.249973	0.00255835
6	A6	20	GATA-3	0.256275	0.00568594
6	A6	21	GATA-3	0.261622	0.00785804
6	A6	22	GATA-3	0.276959	0.0200197
6	A6	23	GATA-3	0.308083	0.0479688
6	A6	24	GATA-3	0.365087	0.101798
6	A6	25	GATA-3	0.477397	0.210933
6	A6	26	GATA-3	0.673551	0.403912
6	A6	27	GATA-3	1.01966	0.746843
6	A6	28	GATA-3	1.57479	1.2988
6	A6	29	GATA-3	2.33031	2.05114
6	A6	30	GATA-3	3.20127	2.91893
6	A6	31	GATA-3	3.99279	3.70728
6	A6	32	GATA-3	4.63352	4.34484
6	A6	33	GATA-3	5.10676	4.8149
6	A6	34	GATA-3	5.43454	5.1395
6	A6	35	GATA-3	5.66681	5.3686
6	A6	36	GATA-3	5.83332	5.53193
6	A6	37	GATA-3	5.94196	5.6374
6	A6	38	GATA-3	5.99468	5.68695
6	A6	39	GATA-3	6.00714	5.69623
6	A6	40	GATA-3	6.01302	5.69893
7	A7	1	GATA-3	0.0624416	0.00403093
7	A7	2	GATA-3	0.0616465	0.00154095
7	A7	3	GATA-3	0.0628783	0.00107778
7	A7	4	GATA-3	0.0698722	0.00637675
7	A7	5	GATA-3	0.0702889	0.00509849
7	A7	6	GATA-3	0.0681603	0.00127502
7	A7	7	GATA-3	0.0672333	-0.00134699
7	A7	8	GATA-3	0.0681386	-0.00213653
7	A7	9	GATA-3	0.0681891	-0.00378101
7	A7	10	GATA-3	0.0696736	-0.00399139
7	A7	11	GATA-3	0.0707399	-0.00462009
7	A7	12	GATA-3	0.0740369	-0.00301801
7	A7	13	GATA-3	0.0749842	-0.00376558
7	A7	14	GATA-3	0.080624	0.000179287
7	A7	15	GATA-3	0.0849882	0.00284851
7	A7	16	GATA-3	0.0798116	-0.00402303
7	A7	17	GATA-3	0.0806691	-0.00486044
7	A7	18	GATA-3	0.0931503	0.00592587
7	A7	19	GATA-3	0.0944831	0.00556367
7	A7	20	GATA-3	0.093812	0.00319769
7	A7	21	GATA-3	0.0968248	0.00451556
7	A7	22	GATA-3	0.118233	0.0242283
7	A7	23	GATA-3	0.139147	0.0434483
7	A7	24	GATA-3	0.169945	0.0725513
7	A7	25	GATA-3	0.230598	0.131509
7	A7	26	GATA-3	0.345824	0.24504
7	A7	27	GATA-3	0.551972	0.449493
7	A7	28	GATA-3	0.91391	0.809736
7	A7	29	GATA-3	1.48667	1.3808
7	A7	30	GATA-3	2.28124	2.17368
7	A7	31	GATA-3	3.16942	3.06016
7	A7	32	GATA-3	3.9726	3.86164
7	A7	33	GATA-3	4.60471	4.49206
7	A7	34	GATA-3	5.06242	4.94808
7	A7	35	GATA-3	5.40019	5.28415
7	A7	36	GATA-3	5.64916	5.53142
7	A7	37	GATA-3	5.8063	5.68688
7	A7	38	GATA-3	5.88731	5.76619
7	A7	39	GATA-3	5.89064	5.76783
7	A7	40	GATA-3	5.86513	5.74062
8	A8	1	GATA-3	0.173665	0.000761451
8	A8	2	GATA-3	0.173402	-0.00060588
8	A8	3	GATA-3	0.176347	0.00123361
8	A8	4	GATA-3	0.179477	0.00325814
8	A8	5	GATA-3	0.178545	0.00122185
8	A8	6	GATA-3	0.177258	-0.00117048
8	A8	7	GATA-3	0.175269	-0.00426469
8	A8	8	GATA-3	0.175324	-0.00531482
8	A8	9	GATA-3	0.176747	-0.00499662
8	A8	10	GATA-3	0.180441	-0.00240798
8	A8	11	GATA-3	0.189198	0.00524456
8	A8	12	GATA-3	0.191166	0.00610711
8	A8	13	GATA-3	0.191966	0.00580231
8	A8	14	GATA-3	0.187461	0.000191753
8	A8	15	GATA-3	0.18647	-0.00190408
8	A8	16	GATA-3	0.190569	0.00108943
8	A8	17	GATA-3	0.189321	-0.00126279
8	A8	18	GATA-3	0.188862	-0.00282728
8	A8	19	GATA-3	0.197749	0.00495478
8	A8	20	GATA-3	0.211818	0.017919
8	A8	21	GATA-3	0.220005	0.025001
8	A8	22	GATA-3	0.234706	0.038597
8	A8	23	GATA-3	0.2784	0.0811852
8	A8	24	GATA-3	0.364812	0.166492
8	A8	25	GATA-3	0.515783	0.316359
8	A8	26	GATA-3	0.779938	0.579408
8	A8	27	GATA-3	1.23513	1.0335
8	A8	28	GATA-3	1.92367	1.72093
8	A8	29	GATA-3	2.77971	2.57586
8	A8	30	GATA-3	3.64303	3.43808
8	A8	31	GATA-3	4.37734	4.17129
8	A8	32	GATA-3	4.92704	4.71988
8	A8	33	GATA-3	5.32468	5.11641
8	A8	34	GATA-3	5.5999	5.39053
8	A8	35	GATA-3	5.79092	5.58045
8	A8	36	GATA-3	5.94711	5.73553
8	A8	37	GATA-3	6.03653	5.82384
8	A8	38	GATA-3	6.06991	5.85612
8	A8	39	GATA-3	6.07027	5.85538
8	A8	40	GATA-3	6.05841	5.84241
9	A9	1
9	A9	2
9	A9	3
9	A9	4
9	A9	5
9	A9	6
9	A9	7
9	A9	8
9	A9	9
9	A9	10
9	A9	11
9	A9	12
9	A9	13
9	A9	14
9	A9	15
9	A9	16
9	A9	17
9	A9	18
9	A9	19
9	A9	20
9	A9	21
9	A9	22
9	A9	23
9	A9	24
9	A9	25
9	A9	26
9	A9	27
9	A9	28
9	A9	29
9	A9	30
9	A9	31
9	A9	32
9	A9	33
9	A9	34
9	A9	35
9	A9	36
9	A9	37
9	A9	38
9	A9	39
9	A9	40
10	A10	1
10	A10	2
10	A10	3
10	A10	4
10	A10	5
10	A10	6
10	A10	7
10	A10	8
10	A10	9
10	A10	10
10	A10	11
10	A10	12
10	A10	13
10	A10	14
10	A10	15
10	A10	16
10	A10	17
10	A10	18
10	A10	19
10	A10	20
10	A10	21
10	A10	22
10	A10	23
10	A10	24
10	A10	25
10	A10	26
10	A10	27
10	A10	28
10	A10	29
10	A10	30
10	A10	31
10	A10	32
10	A10	33
10	A10	34
10	A10	35
10	A10	36
10	A10	37
10	A10	38
10	A10	39
10	A10	40
11	A11	1
11	A11	2
11	A11	3
11	A11	4
11	A11	5
11	A11	6
11	A11	7
11	A11	8
11	A11	9
11	A11	10
11	A11	11
11	A11	12
11	A11	13
11	A11	14
11	A11	15
11	A11	16
11	A11	17
11	A11	18
11	A11	19
11	A11	20
11	A11	21
11	A11	22
11	A11	23
11	A11	24
11	A11	25
11	A11	26
11	A11	27
11	A11	28
11	A11	29
11	A11	30
11	A11	31
11	A11	32
11	A11	33
11	A11	34
11	A11	35
11	A11	36
11	A11	37
11	A11	38
11	A11	39
11	A11	40
12	A12	1
12	A12	2
12	A12	3
12	A12	4
12	A12	5
12	A12	6
12	A12	7
12	A12	8
12	A12	9
12	A12	10
12	A12	11
12	A12	12
12	A12	13
12	A12	14
12	A12	15
12	A12	16
12	A12	17
12	A12	18
12	A12	19
12	A12	20
12	A12	21
12	A12	22
12	A12	23
12	A12	24
12	A12	25
12	A12	26
12	A12	27
12	A12	28
12	A12	29
12	A12	30
12	A12	31
12	A12	32
12	A12	33
12	A12	34
12	A12	35
12	A12	36
12	A12	37
12	A12	38
12	A12	39
12	A12	40
13	B1	1	GATA-3	-0.0128667	0.00186176
13	B1	2	GATA-3	-0.0118585	-0.000938318
13	B1	3	GATA-3	-0.00888706	-0.00177511
13	B1	4	GATA-3	0.00433371	0.00763739
13	B1	5	GATA-3	0.0118354	0.0113309
13	B1	6	GATA-3	0.0111721	0.00685926
13	B1	7	GATA-3	0.00857779	0.000456689
13	B1	8	GATA-3	0.00197927	-0.0099501
13	B1	9	GATA-3	0.00185066	-0.013887
13	B1	10	GATA-3	0.0136739	-0.00587202
13	B1	11	GATA-3	0.0231907	-0.000163458
13	B1	12	GATA-3	0.0286778	0.00151535
13	B1	13	GATA-3	0.0280796	-0.00289111
13	B1	14	GATA-3	0.0313133	-0.00346561
13	B1	15	GATA-3	0.0391341	0.000546944
13	B1	16	GATA-3	0.0389077	-0.00348775
13	B1	17	GATA-3	0.0414918	-0.00471188
13	B1	18	GATA-3	0.0548134	0.00480145
13	B1	19	GATA-3	0.0668763	0.0130561
13	B1	20	GATA-3	0.0768661	0.0192376
13	B1	21	GATA-3	0.0920222	0.0305855
13	B1	22	GATA-3	0.109239	0.0439944
13	B1	23	GATA-3	0.159917	0.0908636
13	B1	24	GATA-3	0.263505	0.190643
13	B1	25	GATA-3	0.436246	0.359576
13	B1	26	GATA-3	0.754264	0.673786
13	B1	27	GATA-3	1.23976	1.15547
13	B1	28	GATA-3	1.95229	1.86419
13	B1	29	GATA-3	2.82102	2.72912
13	B1	30	GATA-3	3.68714	3.59143
13	B1	31	GATA-3	4.36998	4.27046
13	B1	32	GATA-3	4.82314	4.71981
13	B1	33	GATA-3	5.17764	5.0705
13	B1	34	GATA-3	5.43773	5.32679
13	B1	35	GATA-3	5.64591	5.53116
13	B1	36	GATA-3	5.76163	5.64307
13	B1	37	GATA-3	5.83037	5.708
13	B1	38	GATA-3	5.85144	5.72526
13	B1	39	GATA-3	5.82678	5.69679
13	B1	40	GATA-3	5.80819	5.6744
14	B2	1
14	B2	2
14	B2	3
14	B2	4
14	B2	5
14	B2	6
14	B2	7
14	B2	8
14	B2	9
14	B2	10
14	B2	11
14	B2	12
14	B2	13
14	B2	14
14	B2	15
14	B2	16
14	B2	17
14	B2	18
14	B2	19
14	B2	20
14	B2	21
14	B2	22
14	B2	23
14	B2	24
14	B2	25
14	B2	26
14	B2	27
14	B2	28
14	B2	29
14	B2	30
14	B2	31
14	B2	32
14	B2	33
14	B2	34
14	B2	35
14	B2	36
14	B2	37
14	B2	38
14	B2	39
14	B2	40
15	B3	1	GATA-3	0.191634	0.0130851
15	B3	2	GATA-3	0.191677	0.0089242
15	B3	3	GATA-3	0.192627	0.00566904
15	B3	4	GATA-3	0.194494	0.00333177
15	B3	5	GATA-3	0.200482	0.0051145
15	B3	6	GATA-3	0.201282	0.00171016
15	B3	7	GATA-3	0.201988	-0.00178902
15	B3	8	GATA-3	0.208683	0.000702073
15	B3	9	GATA-3	0.215523	0.00333662
15	B3	10	GATA-3	0.218791	0.00240057
15	B3	11	GATA-3	0.2133	-0.00729477
15	B3	12	GATA-3	0.212186	-0.0126142
15	B3	13	GATA-3	0.218521	-0.0104836
15	B3	14	GATA-3	0.225525	-0.00768465
15	B3	15	GATA-3	0.232666	-0.00474834
15	B3	16	GATA-3	0.238419	-0.00319935
15	B3	17	GATA-3	0.247904	0.00208041
15	B3	18	GATA-3	0.255819	0.00579087
15	B3	19	GATA-3	0.262791	0.00855817
15	B3	20	GATA-3	0.267557	0.00911978
15	B3	21	GATA-3	0.282411	0.0197685
15	B3	22	GATA-3	0.313864	0.0470168
15	B3	23	GATA-3	0.357794	0.0867422
15	B3	24	GATA-3	0.425468	0.150212
15	B3	25	GATA-3	0.554598	0.275137
15	B3	26	GATA-3	0.784774	0.501109
15	B3	27	GATA-3	1.17955	0.891675
15	B3	28	GATA-3	1.81014	1.51807
15	B3	29	GATA-3	2.65928	2.363
15	B3	30	GATA-3	3.58237	3.28189
15	B3	31	GATA-3	4.43865	4.13396
15	B3	32	GATA-3	5.13872	4.82982
15	B3	33	GATA-3	5.64135	5.32825
15	B3	34	GATA-3	5.98563	5.66832
15	B3	35	GATA-3	6.23232	5.91082
15	B3	36	GATA-3	6.39373	6.06801
15	B3	37	GATA-3	6.54567	6.21575
15	B3	38	GATA-3	6.63048	6.29636
15	B3	39	GATA-3	6.6688	6.33047
15	B3	40	GATA-3	6.67841	6.33588
16	B4	1	GATA-3	0.124962	-0.000885728
16	B4	2	GATA-3	0.126195	-0.00488526
16	B4	3	GATA-3	0.136295	-1.80108e-05
16	B4	4	GATA-3	0.141626	8.03703e-05
16	B4	5	GATA-3	0.144082	-0.00269637
16	B4	6	GATA-3	0.156832	0.00482205
16	B4	7	GATA-3	0.158141	0.000898336
16	B4	8	GATA-3	0.158487	-0.00398875
16	B4	9	GATA-3	0.168004	0.000295696
16	B4	10	GATA-3	0.173375	0.000434385
16	B4	11	GATA-3	0.17673	-0.00144322
16	B4	12	GATA-3	0.183399	-6.38441e-06
16	B4	13	GATA-3	0.191853	0.00321525
16	B4	14	GATA-3	0.192716	-0.00115454
16	B4	15	GATA-3	0.198866	-0.000236969
16	B4	16	GATA-3	0.204134	-0.000201843
16	B4	17	GATA-3	0.219322	0.00975384
16	B4	18	GATA-3	0.234114	0.0193131
16	B4	19	GATA-3	0.247386	0.0273529
16	B4	20	GATA-3	0.265943	0.0406773
16	B4	21	GATA-3	0.296611	0.0661129
16	B4	22	GATA-3	0.354149	0.118418
16	B4	23	GATA-3	0.465248	0.224285
16	B4	24	GATA-3	0.656757	0.410561
16	B4	25	GATA-3	0.996494	0.745065
16	B4	26	GATA-3	1.54602	1.28936
16	B4	27	GATA-3	2.31633	2.05444
16	B4	28	GATA-3	3.23847	2.97135
16	B4	29	GATA-3	4.14237	3.87002
16	B4	30	GATA-3	4.87242	4.59483
16	B4	31	GATA-3	5.40428	5.12146
16	B4	32	GATA-3	5.78183	5.49377
16	B4	33	GATA-3	6.04252	5.74923
16	B4	34	GATA-3	6.23945	5.94093
16	B4	35	GATA-3	6.40692	6.10316
16	B4	36	GATA-3	6.49335	6.18436
16	B4	37	GATA-3	6.52771	6.21349
16	B4	38	GATA-3	6.54823	6.22878
16	B4	39	GATA-3	6.55642	6.23173
16	B4	40	GATA-3	6.56516	6.23525
17	B5	1	GATA-3	0.201367	-0.000282263
17	B5	2	GATA-3	0.201581	-0.00230731
17	B5	3	GATA-3	0.20683	0.000702725
17	B5	4	GATA-3	0.211645	0.00327823
17	B5	5	GATA-3	0.211795	0.00118907
17	B5	6	GATA-3	0.213959	0.00111404
17	B5	7	GATA-3	0.216716	0.0016323
17	B5	8	GATA-3	0.215165	-0.0021573
17	B5	9	GATA-3	0.214896	-0.00466595
17	B5	10	GATA-3	0.220669	-0.00113205
17	B5	11	GATA-3	0.225847	0.00180669
17	B5	12	GATA-3	0.22911	0.0028311
17	B5	13	GATA-3	0.228644	0.000125783
17	B5	14	GATA-3	0.229263	-0.0014944
17	B5	15	GATA-3	0.224747	-0.00824987
17	B5	16	GATA-3	0.225907	-0.00932853
17	B5	17	GATA-3	0.239699	0.00222453
17	B5	18	GATA-3	0.243163	0.0034488
17	B5	19	GATA-3	0.245605	0.00365222
17	B5	20	GATA-3	0.249215	0.00502261
17	B5	21	GATA-3	0.254387	0.00795607
17	B5	22	GATA-3	0.273637	0.0249667
17	B5	23	GATA-3	0.285776	0.0348667
17	B5	24	GATA-3	0.322458	0.0693093
17	B5	25	GATA-3	0.385753	0.130366
17	B5	26	GATA-3	0.498378	0.240751
17	B5	27	GATA-3	0.704534	0.444669
17	B5	28	GATA-3	1.06479	0.802687
17	B5	29	GATA-3	1.65291	1.38857
17	B5	30	GATA-3	2.4666	2.20002
17	B5	31	GATA-3	3.3992	3.13037
17	B5	32	GATA-3	4.25484	3.98378
17	B5	33	GATA-3	4.95403	4.68073
17	B5	34	GATA-3	5.47977	5.20423
17	B5	35	GATA-3	5.86208	5.5843
17	B5	36	GATA-3	6.11603	5.83601
17	B5	37	GATA-3	6.27357	5.99131
17	B5	38	GATA-3	6.37018	6.08569
17	B5	39	GATA-3	6.41603	6.1293
17	B5	40	GATA-3	6.41578	6.12681
18	B6	1	GATA-3	0.135254	-0.00135057
18	B6	2	GATA-3	0.13616	-0.00622532
18	B6	3	GATA-3	0.14665	-0.00151581
18	B6	4	GATA-3	0.157277	0.00333082
18	B6	5	GATA-3	0.165303	0.00557659
18	B6	6	GATA-3	0.167913	0.00240566
18	B6	7	GATA-3	0.171392	0.000103519
18	B6	8	GATA-3	0.178784	0.00171536
18	B6	9	GATA-3	0.178365	-0.00448469
18	B6	10	GATA-3	0.180454	-0.00817635
18	B6	11	GATA-3	0.191489	-0.00292143
18	B6	12	GATA-3	0.19469	-0.00550162
18	B6	13	GATA-3	0.20615	0.000178599
18	B6	14	GATA-3	0.215128	0.00337557
18	B6	15	GATA-3	0.219767	0.00223405
18	B6	16	GATA-3	0.219843	-0.00347041
18	B6	17	GATA-3	0.23062	0.0015258
18	B6	18	GATA-3	0.240499	0.00562433
18	B6	19	GATA-3	0.249693	0.00903745
18	B6	20	GATA-3	0.27316	0.0267239
18	B6	21	GATA-3	0.313813	0.0615959
18	B6	22	GATA-3	0.383172	0.125174
18	B6	23	GATA-3	0.505057	0.241279
18	B6	24	GATA-3	0.726569	0.45701
18	B6	25	GATA-3	1.09902	0.823685
18	B6	26	GATA-3	1.68878	1.40766
18	B6	27	GATA-3	2.51687	2.22997
18	B6	28	GATA-3	3.45405	3.16137
18	B6	29	GATA-3	4.30373	4.00527
18	B6	30	GATA-3	4.93842	4.63418
18	B6	31	GATA-3	5.41064	5.10061
18	B6	32	GATA-3	5.74498	5.42917
18	B6	33	GATA-3	5.99777	5.67619
18	B6	34	GATA-3	6.18146	5.85409
18	B6	35	GATA-3	6.30108	5.96793
18	B6	36	GATA-3	6.36284	6.02392
18	B6	37	GATA-3	6.38117	6.03647
18	B6	38	GATA-3	6.39649	6.046
18	B6	39	GATA-3	6.40114	6.04487
18	B6	40	GATA-3	6.37505	6.013
19	B7	1	GATA-3	0.176283	0.00880519
19	B7	2	GATA-3	0.176437	0.0069921
19	B7	3	GATA-3	0.17618	0.00476937
19	B7	4	GATA-3	0.175442	0.00206533
19	B7	5	GATA-3	0.175929	0.000585616
19	B7	6	GATA-3	0.178623	0.00131403
19	B7	7	GATA-3	0.180422	0.00114702
19	B7	8	GATA-3	0.176313	-0.00492896
19	B7	9	GATA-3	0.176788	-0.00641938
19	B7	10	GATA-3	0.183417	-0.00175717
19	B7	11	GATA-3	0.188191	0.00105124
19	B7	12	GATA-3	0.188311	-0.000794904
19	B7	13	GATA-3	0.189204	-0.00186805
19	B7	14	GATA-3	0.192815	-0.000223977
19	B7	15	GATA-3	0.193257	-0.00174813
19	B7	16	GATA-3	0.194647	-0.00232359
19	B7	17	GATA-3	0.203248	0.00431117
19	B7	18	GATA-3	0.203619	0.0027153
19	B7	19	GATA-3	0.204975	0.00210508
19	B7	20	GATA-3	0.212665	0.00782929
19	B7	21	GATA-3	0.220501	0.0136996
19	B7	22	GATA-3	0.228837	0.0200694
19	B7	23	GATA-3	0.244746	0.0340114
19	B7	24	GATA-3	0.275919	0.0632191
19	B7	25	GATA-3	0.331702	0.117036
19	B7	26	GATA-3	0.439423	0.222791
19	B7	27	GATA-3	0.642843	0.424244
19	B7	28	GATA-3	0.992685	0.77212
19	B7	29	GATA-3	1.55293	1.3304
19	B7	30	GATA-3	2.32039	2.0959
19	B7	31	GATA-3	3.18542	2.95895
19	B7	32	GATA-3	3.99004	3.76161
19	B7	33	GATA-3	4.64545	4.41506
19	B7	34	GATA-3	5.11708	4.88472
19	B7	35	GATA-3	5.44369	5.20936
19	B7	36	GATA-3	5.67093	5.43464
19	B7	37	GATA-3	5.8311	5.59284
19	B7	38	GATA-3	5.93471	5.69449
19	B7	39	GATA-3	5.98369	5.74149
19	B7	40	GATA-3	5.991	5.74685
20	B8	1	GATA-3	0.332524	0.00798682
20	B8	2	GATA-3	0.334383	0.00775144
20	B8	3	GATA-3	0.33621	0.00748403
20	B8	4	GATA-3	0.334327	0.00350679
20	B8	5	GATA-3	0.334814	0.00189967
20	B8	6	GATA-3	0.337414	0.00240542
20	B8	7	GATA-3	0.335911	-0.00119199
20	B8	8	GATA-3	0.335075	-0.00412218
20	B8	9	GATA-3	0.335532	-0.00575922
20	B8	10	GATA-3	0.339517	-0.00386865
20	B8	11	GATA-3	0.342181	-0.0032993
20	B8	12	GATA-3	0.342049	-0.00552464
20	B8	13	GATA-3	0.347736	-0.00193262
20	B8	14	GATA-3	0.358687	0.00692472
20	B8	15	GATA-3	0.347622	-0.00623518
20	B8	16	GATA-3	0.347522	-0.00842893
20	B8	17	GATA-3	0.362314	0.00426895
20	B8	18	GATA-3	0.365714	0.0055742
20	B8	19	GATA-3	0.370533	0.00829891
20	B8	20	GATA-3	0.375632	0.0113042
20	B8	21	GATA-3	0.390473	0.024051
20	B8	22	GATA-3	0.417776	0.04926
20	B8	23	GATA-3	0.45738	0.0867694
20	B8	24	GATA-3	0.546445	0.17374
20	B8	25	GATA-3	0.713675	0.338876
20	B8	26	GATA-3	1.01302	0.63613
20	B8	27	GATA-3	1.51469	1.13571
20	B8	28	GATA-3	2.25266	1.87158
20	B8	29	GATA-3	3.1755	2.79232
20	B8	30	GATA-3	4.10033	3.71506
20	B8	31	GATA-3	4.86793	4.48057
20	B8	32	GATA-3	5.40122	5.01177
20	B8	33	GATA-3	5.80305	5.41149
20	B8	34	GATA-3	6.09625	5.7026
20	B8	35	GATA-3	6.32609	5.93035
20	B8	36	GATA-3	6.46748	6.06965
20	B8	37	GATA-3	6.52262	6.12269
20	B8	38	GATA-3	6.54801	6.14599
20	B8	39	GATA-3	6.55636	6.15224
20	B8	40	GATA-3	6.55299	6.14678
21	B9	1
21	B9	2
21	B9	3
21	B9	4
21	B9	5
21	B9	6
21	B9	7
21	B9	8
21	B9	9
21	B9	10
21	B9	11
21	B9	12
21	B9	13
21	B9	14
21	B9	15
21	B9	16
21	B9	17
21	B9	18
21	B9	19
21	B9	20
21	B9	21
21	B9	22
21	B9	23
21	B9	24
21	B9	25
21	B9	26
21	B9	27
21	B9	28
21	B9	29
21	B9	30
21	B9	31
21	B9	32
21	B9	33
21	B9	34
21	B9	35
21	B9	36
21	B9	37
21	B9	38
21	B9	39
21	B9	40
22	B10	1
22	B10	2
22	B10	3
22	B10	4
22	B10	5
22	B10	6
22	B10	7
22	B10	8
22	B10	9
22	B10	10
22	B10	11
22	B10	12
22	B10	13
22	B10	14
22	B10	15
22	B10	16
22	B10	17
22	B10	18
22	B10	19
22	B10	20
22	B10	21
22	B10	22
22	B10	23
22	B10	24
22	B10	25
22	B10	26
22	B10	27
22	B10	28
22	B10	29
22	B10	30
22	B10	31
22	B10	32
22	B10	33
22	B10	34
22	B10	35
22	B10	36
22	B10	37
22	B10	38
22	B10	39
22	B10	40
23	B11	1
23	B11	2
23	B11	3
23	B11	4
23	B11	5
23	B11	6
23	B11	7
23	B11	8
23	B11	9
23	B11	10
23	B11	11
23	B11	12
23	B11	13
23	B11	14
23	B11	15
23	B11	16
23	B11	17
23	B11	18
23	B11	19
23	B11	20
23	B11	21
23	B11	22
23	B11	23
23	B11	24
23	B11	25
23	B11	26
23	B11	27
23	B11	28
23	B11	29
23	B11	30
23	B11	31
23	B11	32
23	B11	33
23	B11	34
23	B11	35
23	B11	36
23	B11	37
23	B11	38
23	B11	39
23	B11	40
24	B12	1
24	B12	2
24	B12	3
24	B12	4
24	B12	5
24	B12	6
24	B12	7
24	B12	8
24	B12	9
24	B12	10
24	B12	11
24	B12	12
24	B12	13
24	B12	14
24	B12	15
24	B12	16
24	B12	17
24	B12	18
24	B12	19
24	B12	20
24	B12	21
24	B12	22
24	B12	23
24	B12	24
24	B12	25
24	B12	26
24	B12	27
24	B12	28
24	B12	29
24	B12	30
24	B12	31
24	B12	32
24	B12	33
24	B12	34
24	B12	35
24	B12	36
24	B12	37
24	B12	38
24	B12	39
24	B12	40
25	C1	1	GATA-3	0.0952494	-0.000226171
25	C1	2	GATA-3	0.0957719	-0.00355564
25	C1	3	GATA-3	0.100231	-0.00294821
25	C1	4	GATA-3	0.108199	0.00116713
25	C1	5	GATA-3	0.116666	0.00578231
25	C1	6	GATA-3	0.120505	0.00576949
25	C1	7	GATA-3	0.120065	0.00147809
25	C1	8	GATA-3	0.123299	0.000860053
25	C1	9	GATA-3	0.127442	0.00115105
25	C1	10	GATA-3	0.127726	-0.00241701
25	C1	11	GATA-3	0.131996	-0.00199952
25	C1	12	GATA-3	0.132906	-0.0049414
25	C1	13	GATA-3	0.132223	-0.00947603
25	C1	14	GATA-3	0.13874	-0.00681142
25	C1	15	GATA-3	0.14486	-0.00454283
25	C1	16	GATA-3	0.152806	-0.000448377
25	C1	17	GATA-3	0.163453	0.00634637
25	C1	18	GATA-3	0.166035	0.00507664
25	C1	19	GATA-3	0.170764	0.00595366
25	C1	20	GATA-3	0.182825	0.0141622
25	C1	21	GATA-3	0.196877	0.024362
25	C1	22	GATA-3	0.217732	0.0413654
25	C1	23	GATA-3	0.267015	0.0867968
25	C1	24	GATA-3	0.358692	0.174621
25	C1	25	GATA-3	0.538121	0.350199
25	C1	26	GATA-3	0.830243	0.638469
25	C1	27	GATA-3	1.29625	1.10062
25	C1	28	GATA-3	1.99996	1.80048
25	C1	29	GATA-3	2.86343	2.6601
25	C1	30	GATA-3	3.68382	3.47664
25	C1	31	GATA-3	4.36719	4.15615
25	C1	32	GATA-3	4.88263	4.66774
25	C1	33	GATA-3	5.22714	5.0084
25	C1	34	GATA-3	5.49332	5.27073
25	C1	35	GATA-3	5.6814	5.45496
25	C1	36	GATA-3	5.78295	5.55266
25	C1	37	GATA-3	5.84953	5.61538
25	C1	38	GATA-3	5.88573	5.64774
25	C1	39	GATA-3	5.90458	5.66273
25	C1	40	GATA-3	5.91157	5.66587
26	C2	1
26	C2	2
26	C2	3
26	C2	4
26	C2	5
26	C2	6
26	C2	7
26	C2	8
26	C2	9
26	C2	10
26	C2	11
26	C2	12
26	C2	13
26	C2	14
26	C2	15
26	C2	16
26	C2	17
26	C2	18
26	C2	19
26	C2	20
26	C2	21
26	C2	22
26	C2	23
26	C2	24
26	C2	25
26	C2	26
26	C2	27
26	C2	28
26	C2	29
26	C2	30
26	C2	31
26	C2	32
26	C2	33
26	C2	34
26	C2	35
26	C2	36
26	C2	37
26	C2	38
26	C2	39
26	C2	40
27	C3	1	GATA-3	0.177579	0.0149251
27	C3	2	GATA-3	0.177295	0.0106529
27	C3	3	GATA-3	0.181881	0.0112513
27	C3	4	GATA-3	0.19005	0.0154331
27	C3	5	GATA-3	0.185279	0.00667355
27	C3	6	GATA-3	0.168108	-0.0144852
27	C3	7	GATA-3	0.16973	-0.0168509
27	C3	8	GATA-3	0.19305	0.00248133
27	C3	9	GATA-3	0.197972	0.00341596
27	C3	10	GATA-3	0.195731	-0.00281252
27	C3	11	GATA-3	0.19453	-0.00800131
27	C3	12	GATA-3	0.196616	-0.0099032
27	C3	13	GATA-3	0.211847	0.00134009
27	C3	14	GATA-3	0.214641	0.000146029
27	C3	15	GATA-3	0.217491	-0.000992313
27	C3	16	GATA-3	0.218956	-0.00351523
27	C3	17	GATA-3	0.226213	-0.000245225
27	C3	18	GATA-3	0.229546	-0.000900293
27	C3	19	GATA-3	0.241297	0.00686265
27	C3	20	GATA-3	0.248524	0.0101022
27	C3	21	GATA-3	0.257092	0.0146819
27	C3	22	GATA-3	0.282693	0.0362954
27	C3	23	GATA-3	0.318872	0.0684865
27	C3	24	GATA-3	0.386197	0.131823
27	C3	25	GATA-3	0.503546	0.245185
27	C3	26	GATA-3	0.722167	0.459818
27	C3	27	GATA-3	1.09608	0.829743
27	C3	28	GATA-3	1.67918	1.40886
27	C3	29	GATA-3	2.49658	2.22227
27	C3	30	GATA-3	3.40183	3.12353
27	C3	31	GATA-3	4.23673	3.95445
27	C3	32	GATA-3	4.87662	4.59035
27	C3	33	GATA-3	5.32648	5.03622
27	C3	34	GATA-3	5.6573	5.36304
27	C3	35	GATA-3	5.89707	5.59883
27	C3	36	GATA-3	6.04642	5.74419
27	C3	37	GATA-3	6.14363	5.83741
27	C3	38	GATA-3	6.20319	5.89299
27	C3	39	GATA-3	6.24124	5.92705
27	C3	40	GATA-3	6.25253	5.93435
28	C4	1	GATA-3	0.212675	-0.000406855
28	C4	2	GATA-3	0.214863	-0.00114018
28	C4	3	GATA-3	0.221426	0.00250179
28	C4	4	GATA-3	0.22304	0.00119456
28	C4	5	GATA-3	0.226825	0.00205837
28	C4	6	GATA-3	0.230088	0.002401
28	C4	7	GATA-3	0.234098	0.00348918
28	C4	8	GATA-3	0.238468	0.00493818
28	C4	9	GATA-3	0.23863	0.00217894
28	C4	10	GATA-3	0.23736	-0.00201199
28	C4	11	GATA-3	0.238003	-0.00429025
28	C4	12	GATA-3	0.237695	-0.00751981
28	C4	13	GATA-3	0.240571	-0.0075647
28	C4	14	GATA-3	0.241651	-0.00940594
28	C4	15	GATA-3	0.247145	-0.00683333
28	C4	16	GATA-3	0.254702	-0.00219691
28	C4	17	GATA-3	0.261769	0.00194904
28	C4	18	GATA-3	0.264567	0.00182588
28	C4	19	GATA-3	0.272678	0.00701565
28	C4	20	GATA-3	0.278854	0.0102703
28	C4	21	GATA-3	0.280658	0.00915303
28	C4	22	GATA-3	0.297694	0.0232678
28	C4	23	GATA-3	0.326454	0.0491064
28	C4	24	GATA-3	0.362144	0.0818756
28	C4	25	GATA-3	0.44533	0.16214
28	C4	26	GATA-3	0.579696	0.293585
28	C4	27	GATA-3	0.825069	0.536037
28	C4	28	GATA-3	1.25578	0.963827
28	C4	29	GATA-3	1.92078	1.6259
28	C4	30	GATA-3	2.78393	2.48613
28	C4	31	GATA-3	3.72194	3.42122
28	C4	32	GATA-3	4.54274	4.2391
28	C4	33	GATA-3	5.16	4.85344
28	C4	34	GATA-3	5.60493	5.29545
28	C4	35	GATA-3	5.91469	5.60229
28	C4	36	GATA-3	6.119	5.80368
28	C4	37	GATA-3	6.24508	5.92683
28	C4	38	GATA-3	6.33821	6.01705
28	C4	39	GATA-3	6.40029	6.0762
28	C4	40	GATA-3	6.41105	6.08404
29	C5	1	GATA-3	0.668777	-0.0367407
29	C5	2	GATA-3	0.678335	-0.0294969
29	C5	3	GATA-3	0.693894	-0.0162527
29	C5	4	GATA-3	0.711387	-0.00107401
29	C5	5	GATA-3	0.723718	0.00894255
29	C5	6	GATA-3	0.718891	0.00180103
29	C5	7	GATA-3	0.715087	-0.00431733
29	C5	8	GATA-3	0.726072	0.00435324
29	C5	9	GATA-3	0.728222	0.00418969
29	C5	10	GATA-3	0.726059	-0.000287687
29	C5	11	GATA-3	0.730243	0.00158194
29	C5	12	GATA-3	0.730184	-0.000791459
29	C5	13	GATA-3	0.734557	0.00126699
29	C5	14	GATA-3	0.744148	0.00854413
29	C5	15	GATA-3	0.74546	0.00754146
29	C5	16	GATA-3	0.744332	0.00409906
29	C5	17	GATA-3	0.738538	-0.0040092
29	C5	18	GATA-3	0.738255	-0.00660653
29	C5	19	GATA-3	0.745078	-0.00209833
29	C5	20	GATA-3	0.742607	-0.00688285
29	C5	21	GATA-3	0.744771	-0.00703323
29	C5	22	GATA-3	0.76013	0.0060109
29	C5	23	GATA-3	0.779283	0.0228498
29	C5	24	GATA-3	0.814503	0.0557554
29	C5	25	GATA-3	0.882945	0.121883
29	C5	26	GATA-3	1.01133	0.247957
29	C5	27	GATA-3	1.21823	0.452543
29	C5	28	GATA-3	1.60194	0.833931
29	C5	29	GATA-3	2.1993	1.42898
29	C5	30	GATA-3	3.0181	2.24547
29	C5	31	GATA-3	3.93105	3.15611
29	C5	32	GATA-3	4.76543	3.98816
29	C5	33	GATA-3	5.43468	4.6551
29	C5	34	GATA-3	5.91306	5.13117
29	C5	35	GATA-3	6.24514	5.46093
29	C5	36	GATA-3	6.45473	5.66821
29	C5	37	GATA-3	6.57414	5.78531
29	C5	38	GATA-3	6.62116	5.83002
29	C5	39	GATA-3	6.60519	5.81173
29	C5	40	GATA-3	6.57288	5.7771
30	C6	1	GATA-3	0.345257	-0.00360721
30	C6	2	GATA-3	0.348955	-0.00605796
30	C6	3	GATA-3	0.355139	-0.00602284
30	C6	4	GATA-3	0.364469	-0.00284217
30	C6	5	GATA-3	0.379383	0.00592313
30	C6	6	GATA-3	0.386669	0.00706094
30	C6	7	GATA-3	0.388199	0.00244157
30	C6	8	GATA-3	0.39659	0.00468442
30	C6	9	GATA-3	0.400294	0.00223957
30	C6	10	GATA-3	0.400881	-0.00332302
30	C6	11	GATA-3	0.409525	-0.000827444
30	C6	12	GATA-3	0.410685	-0.00581592
30	C6	13	GATA-3	0.41505	-0.00759981
30	C6	14	GATA-3	0.421691	-0.00710728
30	C6	15	GATA-3	0.430738	-0.00420946
30	C6	16	GATA-3	0.449124	0.00802715
30	C6	17	GATA-3	0.452063	0.00481745
30	C6	18	GATA-3	0.455948	0.00255372
30	C6	19	GATA-3	0.469975	0.010432
30	C6	20	GATA-3	0.495606	0.0299145
30	C6	21	GATA-3	0.528849	0.0570087
30	C6	22	GATA-3	0.584553	0.106564
30	C6	23	GATA-3	0.697747	0.213609
30	C6	24	GATA-3	0.905067	0.41478
30	C6	25	GATA-3	1.28045	0.784016
30	C6	26	GATA-3	1.86855	1.36597
30	C6	27	GATA-3	2.65793	2.1492
30	C6	28	GATA-3	3.56979	3.05491
30	C6	29	GATA-3	4.40552	3.88449
30	C6	30	GATA-3	5.08719	4.56001
30	C6	31	GATA-3	5.59958	5.06625
30	C6	32	GATA-3	5.95204	5.41256
30	C6	33	GATA-3	6.18994	5.64432
30	C6	34	GATA-3	6.37215	5.82038
30	C6	35	GATA-3	6.49795	5.94003
30	C6	36	GATA-3	6.56295	5.99888
30	C6	37	GATA-3	6.57967	6.00945
30	C6	38	GATA-3	6.61697	6.0406
30	C6	39	GATA-3	6.62232	6.03981
30	C6	40	GATA-3	6.60739	6.01873
31	C7	1	GATA-3	0.0278257	0.00647452
31	C7	2	GATA-3	0.024801	0.000500644
31	C7	3	GATA-3	0.0255541	-0.00169544
31	C7	4	GATA-3	0.0346086	0.00440993
31	C7	5	GATA-3	0.0367203	0.00357248
31	C7	6	GATA-3	0.0404632	0.00436614
31	C7	7	GATA-3	0.0407164	0.0016702
31	C7	8	GATA-3	0.0440849	0.00208951
31	C7	9	GATA-3	0.0475205	0.00257595
31	C7	10	GATA-3	0.0469537	-0.000940007
31	C7	11	GATA-3	0.0491509	-0.00169197
31	C7	12	GATA-3	0.0478062	-0.00598585
31	C7	13	GATA-3	0.0474935	-0.00924771
31	C7	14	GATA-3	0.0508483	-0.00884207
31	C7	15	GATA-3	0.0508811	-0.0117585
31	C7	16	GATA-3	0.0585538	-0.00703492
31	C7	17	GATA-3	0.0759048	0.00736693
31	C7	18	GATA-3	0.0792725	0.00778545
31	C7	19	GATA-3	0.0824257	0.00798956
31	C7	20	GATA-3	0.0827556	0.00537028
31	C7	21	GATA-3	0.087547	0.00721246
31	C7	22	GATA-3	0.100703	0.0174192
31	C7	23	GATA-3	0.128395	0.0421623
31	C7	24	GATA-3	0.159202	0.0700205
31	C7	25	GATA-3	0.223753	0.131622
31	C7	26	GATA-3	0.32526	0.23018
31	C7	27	GATA-3	0.520136	0.422107
31	C7	28	GATA-3	0.8603	0.759321
31	C7	29	GATA-3	1.44156	1.33763
31	C7	30	GATA-3	2.26973	2.16285
31	C7	31	GATA-3	3.25266	3.14284
31	C7	32	GATA-3	4.20897	4.09619
31	C7	33	GATA-3	5.00144	4.88572
31	C7	34	GATA-3	5.58614	5.46747
31	C7	35	GATA-3	5.99409	5.87246
31	C7	36	GATA-3	6.26977	6.14519
31	C7	37	GATA-3	6.41619	6.28867
31	C7	38	GATA-3	6.53421	6.40374
31	C7	39	GATA-3	6.5896	6.45618
31	C7	40	GATA-3	6.59937	6.463
32	C8	1	GATA-3	0.607157	-0.0136709
32	C8	2	GATA-3	0.606735	-0.0133552
32	C8	3	GATA-3	0.609709	-0.00964435
32	C8	4	GATA-3	0.620508	0.00189256
32	C8	5	GATA-3	0.625852	0.00797408
32	C8	6	GATA-3	0.623966	0.00682533
32	C8	7	GATA-3	0.620964	0.00456078
32	C8	8	GATA-3	0.61742	0.00175394
32	C8	9	GATA-3	0.6096	-0.00532881
32	C8	10	GATA-3	0.607486	-0.00670538
32	C8	11	GATA-3	0.611759	-0.00169435
32	C8	12	GATA-3	0.610636	-0.00207981
32	C8	13	GATA-3	0.609637	-0.00234141
32	C8	14	GATA-3	0.609146	-0.00209565
32	C8	15	GATA-3	0.611081	0.000577267
32	C8	16	GATA-3	0.613253	0.00348681
32	C8	17	GATA-3	0.611833	0.00280411
32	C8	18	GATA-3	0.607723	-0.000568972
32	C8	19	GATA-3	0.608138	0.000583847
32	C8	20	GATA-3	0.614165	0.00734785
32	C8	21	GATA-3	0.62148	0.0154007
32	C8	22	GATA-3	0.636404	0.0310625
32	C8	23	GATA-3	0.675933	0.0713286
32	C8	24	GATA-3	0.740116	0.136249
32	C8	25	GATA-3	0.865894	0.262764
32	C8	26	GATA-3	1.09948	0.497086
32	C8	27	GATA-3	1.48613	0.884479
32	C8	28	GATA-3	2.05903	1.45811
32	C8	29	GATA-3	2.7744	2.17422
32	C8	30	GATA-3	3.49279	2.89335
32	C8	31	GATA-3	4.11344	3.51474
32	C8	32	GATA-3	4.60307	4.0051
32	C8	33	GATA-3	4.95526	4.35803
32	C8	34	GATA-3	5.22464	4.62815
32	C8	35	GATA-3	5.41802	4.82226
32	C8	36	GATA-3	5.55281	4.95779
32	C8	37	GATA-3	5.6305	5.03622
32	C8	38	GATA-3	5.67877	5.08523
32	C8	39	GATA-3	5.6784	5.0856
32	C8	40	GATA-3	5.67368	5.08162
33	C9	1
33	C9	2
33	C9	3
33	C9	4
33	C9	5
33	C9	6
33	C9	7
33	C9	8
33	C9	9
33	C9	10
33	C9	11
33	C9	12
33	C9	13
33	C9	14
33	C9	15
33	C9	16
33	C9	17
33	C9	18
33	C9	19
33	C9	20
33	C9	21
33	C9	22
33	C9	23
33	C9	24
33	C9	25
33	C9	26
33	C9	27
33	C9	28
33	C9	29
33	C9	30
33	C9	31
33	C9	32
33	C9	33
33	C9	34
33	C9	35
33	C9	36
33	C9	37
33	C9	38
33	C9	39
33	C9	40
34	C10	1
34	C10	2
34	C10	3
34	C10	4
34	C10	5
34	C10	6
34	C10	7
34	C10	8
34	C10	9
34	C10	10
34	C10	11
34	C10	12
34	C10	13
34	C10	14
34	C10	15
34	C10	16
34	C10	17
34	C10	18
34	C10	19
34	C10	20
34	C10	21
34	C10	22
34	C10	23
34	C10	24
34	C10	25
34	C10	26
34	C10	27
34	C10	28
34	C10	29
34	C10	30
34	C10	31
34	C10	32
34	C10	33
34	C10	34
34	C10	35
34	C10	36
34	C10	37
34	C10	38
34	C10	39
34	C10	40
35	C11	1
35	C11	2
35	C11	3
35	C11	4
35	C11	5
35	C11	6
35	C11	7
35	C11	8
35	C11	9
35	C11	10
35	C11	11
35	C11	12
35	C11	13
35	C11	14
35	C11	15
35	C11	16
35	C11	17
35	C11	18
35	C11	19
35	C11	20
35	C11	21
35	C11	22
35	C11	23
35	C11	24
35	C11	25
35	C11	26
35	C11	27
35	C11	28
35	C11	29
35	C11	30
35	C11	31
35	C11	32
35	C11	33
35	C11	34
35	C11	35
35	C11	36
35	C11	37
35	C11	38
35	C11	39
35	C11	40
36	C12	1
36	C12	2
36	C12	3
36	C12	4
36	C12	5
36	C12	6
36	C12	7
36	C12	8
36	C12	9
36	C12	10
36	C12	11
36	C12	12
36	C12	13
36	C12	14
36	C12	15
36	C12	16
36	C12	17
36	C12	18
36	C12	19
36	C12	20
36	C12	21
36	C12	22
36	C12	23
36	C12	24
36	C12	25
36	C12	26
36	C12	27
36	C12	28
36	C12	29
36	C12	30
36	C12	31
36	C12	32
36	C12	33
36	C12	34
36	C12	35
36	C12	36
36	C12	37
36	C12	38
36	C12	39
36	C12	40
37	D1	1	GATA-3	0.0864748	0.0113165
37	D1	2	GATA-3	0.0841013	0.00512697
37	D1	3	GATA-3	0.0851598	0.0023695
37	D1	4	GATA-3	0.0935708	0.00696455
37	D1	5	GATA-3	0.0917293	0.00130699
37	D1	6	GATA-3	0.0922102	-0.00202809
37	D1	7	GATA-3	0.101695	0.003641
37	D1	8	GATA-3	0.106293	0.00442313
37	D1	9	GATA-3	0.103534	-0.00215276
37	D1	10	GATA-3	0.10136	-0.00814188
37	D1	11	GATA-3	0.105451	-0.00786741
37	D1	12	GATA-3	0.12075	0.00361564
37	D1	13	GATA-3	0.122519	0.0015689
37	D1	14	GATA-3	0.12001	-0.00475602
37	D1	15	GATA-3	0.119837	-0.00874555
37	D1	16	GATA-3	0.128251	-0.00414738
37	D1	17	GATA-3	0.130589	-0.00562556
37	D1	18	GATA-3	0.140352	0.00032181
37	D1	19	GATA-3	0.150292	0.00644533
37	D1	20	GATA-3	0.151773	0.00411089
37	D1	21	GATA-3	0.160175	0.00869691
37	D1	22	GATA-3	0.170728	0.0154337
37	D1	23	GATA-3	0.190079	0.0309687
37	D1	24	GATA-3	0.215091	0.0521647
37	D1	25	GATA-3	0.269501	0.102759
37	D1	26	GATA-3	0.358554	0.187995
37	D1	27	GATA-3	0.490638	0.316263
37	D1	28	GATA-3	0.747453	0.569263
37	D1	29	GATA-3	1.18387	1.00187
37	D1	30	GATA-3	1.83042	1.6446
37	D1	31	GATA-3	2.63548	2.44585
37	D1	32	GATA-3	3.45604	3.26258
37	D1	33	GATA-3	4.17057	3.9733
37	D1	34	GATA-3	4.69644	4.49535
37	D1	35	GATA-3	5.09897	4.89406
37	D1	36	GATA-3	5.38865	5.17993
37	D1	37	GATA-3	5.59382	5.38129
37	D1	38	GATA-3	5.72629	5.50994
37	D1	39	GATA-3	5.82355	5.60338
37	D1	40	GATA-3	5.84777	5.62379
38	D2	1
38	D2	2
38	D2	3
38	D2	4
38	D2	5
38	D2	6
38	D2	7
38	D2	8
38	D2	9
38	D2	10
38	D2	11
38	D2	12
38	D2	13
38	D2	14
38	D2	15
38	D2	16
38	D2	17
38	D2	18
38	D2	19
38	D2	20
38	D2	21
38	D2	22
38	D2	23
38	D2	24
38	D2	25
38	D2	26
38	D2	27
38	D2	28
38	D2	29
38	D2	30
38	D2	31
38	D2	32
38	D2	33
38	D2	34
38	D2	35
38	D2	36
38	D2	37
38	D2	38
38	D2	39
38	D2	40
39	D3	1	GATA-3	0.301957	0.00804334
39	D3	2	GATA-3	0.302535	0.00937012
39	D3	3	GATA-3	0.298878	0.00646195
39	D3	4	GATA-3	0.296477	0.00480983
39	D3	5	GATA-3	0.296677	0.00575776
39	D3	6	GATA-3	0.29283	0.00265969
39	D3	7	GATA-3	0.28729	-0.00213177
39	D3	8	GATA-3	0.279905	-0.00876812
39	D3	9	GATA-3	0.280564	-0.00735992
39	D3	10	GATA-3	0.287516	0.00034106
39	D3	11	GATA-3	0.280123	-0.00630327
39	D3	12	GATA-3	0.278391	-0.00728699
39	D3	13	GATA-3	0.281407	-0.00352196
39	D3	14	GATA-3	0.279986	-0.00419472
39	D3	15	GATA-3	0.281809	-0.00162292
39	D3	16	GATA-3	0.292233	0.00955027
39	D3	17	GATA-3	0.293543	0.0116091
39	D3	18	GATA-3	0.300488	0.0193027
39	D3	19	GATA-3	0.307801	0.027364
39	D3	20	GATA-3	0.313729	0.0340406
39	D3	21	GATA-3	0.323052	0.0441125
39	D3	22	GATA-3	0.336056	0.0578654
39	D3	23	GATA-3	0.354541	0.0770987
39	D3	24	GATA-3	0.399985	0.123292
39	D3	25	GATA-3	0.46204	0.186095
39	D3	26	GATA-3	0.574871	0.299675
39	D3	27	GATA-3	0.767041	0.492594
39	D3	28	GATA-3	1.03182	0.758125
39	D3	29	GATA-3	1.38857	1.11562
39	D3	30	GATA-3	1.80359	1.53139
39	D3	31	GATA-3	2.2169	1.94545
39	D3	32	GATA-3	2.57849	2.30779
39	D3	33	GATA-3	2.89157	2.62161
39	D3	34	GATA-3	3.13947	2.87027
39	D3	35	GATA-3	3.36572	3.09726
39	D3	36	GATA-3	3.55694	3.28924
39	D3	37	GATA-3	3.72675	3.45979
39	D3	38	GATA-3	3.86776	3.60155
39	D3	39	GATA-3	4.00416	3.7387
39	D3	40	GATA-3	4.09385	3.82914
40	D4	1	GATA-3	0.101458	0.00752205
40	D4	2	GATA-3	0.100954	0.00389293
40	D4	3	GATA-3	0.0998493	-0.000336338
40	D4	4	GATA-3	0.100374	-0.00293627
40	D4	5	GATA-3	0.105482	-0.000953891
40	D4	6	GATA-3	0.116093	0.00653258
40	D4	7	GATA-3	0.116834	0.00414869
40	D4	8	GATA-3	0.116717	0.000906971
40	D4	9	GATA-3	0.121318	0.00238299
40	D4	10	GATA-3	0.122719	0.000659041
40	D4	11	GATA-3	0.122204	-0.00298139
40	D4	12	GATA-3	0.125738	-0.00257243
40	D4	13	GATA-3	0.125313	-0.00612202
40	D4	14	GATA-3	0.127528	-0.00703164
40	D4	15	GATA-3	0.136464	-0.00122053
40	D4	16	GATA-3	0.14351	0.00269976
40	D4	17	GATA-3	0.144492	0.000556986
40	D4	18	GATA-3	0.147369	0.00030939
40	D4	19	GATA-3	0.153585	0.00340024
40	D4	20	GATA-3	0.155867	0.00255787
40	D4	21	GATA-3	0.170635	0.0142005
40	D4	22	GATA-3	0.188946	0.0293869
40	D4	23	GATA-3	0.212842	0.0501573
40	D4	24	GATA-3	0.253169	0.0873593
40	D4	25	GATA-3	0.325053	0.156119
40	D4	26	GATA-3	0.47912	0.307061
40	D4	27	GATA-3	0.746906	0.571722
40	D4	28	GATA-3	1.18723	1.00893
40	D4	29	GATA-3	1.87422	1.69279
40	D4	30	GATA-3	2.77548	2.59092
40	D4	31	GATA-3	3.72786	3.54017
40	D4	32	GATA-3	4.55069	4.35988
40	D4	33	GATA-3	5.16784	4.97391
40	D4	34	GATA-3	5.60757	5.41051
40	D4	35	GATA-3	5.92469	5.72451
40	D4	36	GATA-3	6.1426	5.93929
40	D4	37	GATA-3	6.2996	6.09317
40	D4	38	GATA-3	6.37394	6.16439
40	D4	39	GATA-3	6.37838	6.16569
40	D4	40	GATA-3	6.37576	6.15995
41	D5	1	GATA-3	0.26785	-0.00822433
41	D5	2	GATA-3	0.267965	-0.0114668
41	D5	3	GATA-3	0.274845	-0.00794507
41	D5	4	GATA-3	0.278062	-0.00808574
41	D5	5	GATA-3	0.287301	-0.00220399
41	D5	6	GATA-3	0.297868	0.00500504
41	D5	7	GATA-3	0.306912	0.0106905
41	D5	8	GATA-3	0.307026	0.00744733
41	D5	9	GATA-3	0.305899	0.00296193
41	D5	10	GATA-3	0.311354	0.00505926
41	D5	11	GATA-3	0.307405	-0.00224753
41	D5	12	GATA-3	0.305495	-0.00751596
41	D5	13	GATA-3	0.315784	-0.000584359
41	D5	14	GATA-3	0.320321	0.000594914
41	D5	15	GATA-3	0.322213	-0.000871336
41	D5	16	GATA-3	0.330515	0.00407295
41	D5	17	GATA-3	0.327406	-0.00239371
41	D5	18	GATA-3	0.329174	-0.00398423
41	D5	19	GATA-3	0.344517	0.00800083
41	D5	20	GATA-3	0.352843	0.0129689
41	D5	21	GATA-3	0.373401	0.0301698
41	D5	22	GATA-3	0.39662	0.0500301
41	D5	23	GATA-3	0.455661	0.105714
41	D5	24	GATA-3	0.570669	0.217364
41	D5	25	GATA-3	0.77121	0.414547
41	D5	26	GATA-3	1.13604	0.776017
41	D5	27	GATA-3	1.72463	1.36125
41	D5	28	GATA-3	2.55873	2.19199
41	D5	29	GATA-3	3.5538	3.1837
41	D5	30	GATA-3	4.4918	4.11835
41	D5	31	GATA-3	5.2342	4.85739
41	D5	32	GATA-3	5.77814	5.39797
41	D5	33	GATA-3	6.17201	5.78848
41	D5	34	GATA-3	6.44434	6.05745
41	D5	35	GATA-3	6.60202	6.21178
41	D5	36	GATA-3	6.75059	6.35699
41	D5	37	GATA-3	6.86891	6.47195
41	D5	38	GATA-3	6.89407	6.49375
41	D5	39	GATA-3	6.8756	6.47192
41	D5	40	GATA-3	6.87265	6.46562
42	D6	1	GATA-3	0.416123	-0.00481914
42	D6	2	GATA-3	0.418162	-0.00864766
42	D6	3	GATA-3	0.426343	-0.00633446
42	D6	4	GATA-3	0.435158	-0.00338772
42	D6	5	GATA-3	0.447497	0.00308333
42	D6	6	GATA-3	0.454751	0.00447036
42	D6	7	GATA-3	0.456301	0.000152517
42	D6	8	GATA-3	0.466166	0.00414931
42	D6	9	GATA-3	0.467716	-0.000168383
42	D6	10	GATA-3	0.474547	0.000795341
42	D6	11	GATA-3	0.482562	0.00294195
42	D6	12	GATA-3	0.485411	-7.66343e-05
42	D6	13	GATA-3	0.494407	0.00305118
42	D6	14	GATA-3	0.493559	-0.00366446
42	D6	15	GATA-3	0.494684	-0.00840726
42	D6	16	GATA-3	0.510753	0.0017942
42	D6	17	GATA-3	0.516427	0.00160073
42	D6	18	GATA-3	0.528834	0.00814002
42	D6	19	GATA-3	0.547754	0.0211924
42	D6	20	GATA-3	0.564162	0.0317326
42	D6	21	GATA-3	0.594377	0.0560798
42	D6	22	GATA-3	0.661329	0.117164
42	D6	23	GATA-3	0.777363	0.22733
42	D6	24	GATA-3	0.98155	0.425649
42	D6	25	GATA-3	1.3455	0.783732
42	D6	26	GATA-3	1.93357	1.36593
42	D6	27	GATA-3	2.72646	2.15296
42	D6	28	GATA-3	3.61639	3.03702
42	D6	29	GATA-3	4.43746	3.85222
42	D6	30	GATA-3	5.10034	4.50924
42	D6	31	GATA-3	5.57173	4.97475
42	D6	32	GATA-3	5.8799	5.27706
42	D6	33	GATA-3	6.08976	5.48105
42	D6	34	GATA-3	6.25603	5.64145
42	D6	35	GATA-3	6.37916	5.75872
42	D6	36	GATA-3	6.45381	5.8275
42	D6	37	GATA-3	6.49786	5.86568
42	D6	38	GATA-3	6.49172	5.85367
42	D6	39	GATA-3	6.46081	5.81689
42	D6	40	GATA-3	6.44227	5.79248
43	D7	1	GATA-3	0.140663	0.00806723
43	D7	2	GATA-3	0.14095	0.00457415
43	D7	3	GATA-3	0.142734	0.00257656
43	D7	4	GATA-3	0.144049	0.000110376
43	D7	5	GATA-3	0.148638	0.000918561
43	D7	6	GATA-3	0.155643	0.00414336
43	D7	7	GATA-3	0.154455	-0.000826382
43	D7	8	GATA-3	0.15607	-0.00299227
43	D7	9	GATA-3	0.167478	0.00463552
43	D7	10	GATA-3	0.164451	-0.00217225
43	D7	11	GATA-3	0.163154	-0.00725098
43	D7	12	GATA-3	0.170999	-0.00318665
43	D7	13	GATA-3	0.179586	0.00161993
43	D7	14	GATA-3	0.182815	0.00106723
43	D7	15	GATA-3	0.181562	-0.00396635
43	D7	16	GATA-3	0.185887	-0.00342276
43	D7	17	GATA-3	0.191797	-0.00129279
43	D7	18	GATA-3	0.199913	0.00304236
43	D7	19	GATA-3	0.205007	0.00435474
43	D7	20	GATA-3	0.207075	0.00264181
43	D7	21	GATA-3	0.217884	0.00967016
43	D7	22	GATA-3	0.22985	0.0178549
43	D7	23	GATA-3	0.245205	0.0294288
43	D7	24	GATA-3	0.283792	0.0642351
43	D7	25	GATA-3	0.341781	0.118444
43	D7	26	GATA-3	0.452334	0.225215
43	D7	27	GATA-3	0.654915	0.424016
43	D7	28	GATA-3	1.00411	0.769429
43	D7	29	GATA-3	1.58693	1.34847
43	D7	30	GATA-3	2.4139	2.17166
43	D7	31	GATA-3	3.37801	3.13199
43	D7	32	GATA-3	4.28584	4.03603
43	D7	33	GATA-3	5.02611	4.77253
43	D7	34	GATA-3	5.55005	5.29268
43	D7	35	GATA-3	5.92027	5.65913
43	D7	36	GATA-3	6.19382	5.9289
43	D7	37	GATA-3	6.36912	6.10042
43	D7	38	GATA-3	6.44699	6.1745
43	D7	39	GATA-3	6.43296	6.15669
43	D7	40	GATA-3	6.4205	6.14044
44	D8	1	GATA-3	0.700837	-0.00815374
44	D8	2	GATA-3	0.702466	-0.0103596
44	D8	3	GATA-3	0.713268	-0.00339381
44	D8	4	GATA-3	0.715077	-0.00541974
44	D8	5	GATA-3	0.716811	-0.00752172
44	D8	6	GATA-3	0.727033	-0.0011345
44	D8	7	GATA-3	0.732543	0.000539769
44	D8	8	GATA-3	0.741801	0.00596264
44	D8	9	GATA-3	0.745328	0.00565357
44	D8	10	GATA-3	0.753032	0.00952213
44	D8	11	GATA-3	0.757857	0.0105115
44	D8	12	GATA-3	0.75524	0.00405938
44	D8	13	GATA-3	0.758148	0.00313232
44	D8	14	GATA-3	0.75841	-0.000441651
44	D8	15	GATA-3	0.756188	-0.0064987
44	D8	16	GATA-3	0.758262	-0.00826003
44	D8	17	GATA-3	0.758096	-0.0122619
44	D8	18	GATA-3	0.767551	-0.00664241
44	D8	19	GATA-3	0.784419	0.00638971
44	D8	20	GATA-3	0.787668	0.00580348
44	D8	21	GATA-3	0.803494	0.0177943
44	D8	22	GATA-3	0.841286	0.0517507
44	D8	23	GATA-3	0.907785	0.114415
44	D8	24	GATA-3	1.0277	0.230495
44	D8	25	GATA-3	1.25216	0.451122
44	D8	26	GATA-3	1.6371	0.83222
44	D8	27	GATA-3	2.24057	1.43186
44	D8	28	GATA-3	3.06346	2.25091
44	D8	29	GATA-3	3.97474	3.15835
44	D8	30	GATA-3	4.81603	3.99581
44	D8	31	GATA-3	5.47376	4.6497
44	D8	32	GATA-3	5.94864	5.12075
44	D8	33	GATA-3	6.26527	5.43355
44	D8	34	GATA-3	6.50512	5.66956
44	D8	35	GATA-3	6.70465	5.86526
44	D8	36	GATA-3	6.81289	5.96966
44	D8	37	GATA-3	6.83878	5.99171
44	D8	38	GATA-3	6.84166	5.99076
44	D8	39	GATA-3	6.81872	5.96398
44	D8	40	GATA-3	6.8128	5.95422
45	D9	1
45	D9	2
45	D9	3
45	D9	4
45	D9	5
45	D9	6
45	D9	7
45	D9	8
45	D9	9
45	D9	10
45	D9	11
45	D9	12
45	D9	13
45	D9	14
45	D9	15
45	D9	16
45	D9	17
45	D9	18
45	D9	19
45	D9	20
45	D9	21
45	D9	22
45	D9	23
45	D9	24
45	D9	25
45	D9	26
45	D9	27
45	D9	28
45	D9	29
45	D9	30
45	D9	31
45	D9	32
45	D9	33
45	D9	34
45	D9	35
45	D9	36
45	D9	37
45	D9	38
45	D9	39
45	D9	40
46	D10	1
46	D10	2
46	D10	3
46	D10	4
46	D10	5
46	D10	6
46	D10	7
46	D10	8
46	D10	9
46	D10	10
46	D10	11
46	D10	12
46	D10	13
46	D10	14
46	D10	15
46	D10	16
46	D10	17
46	D10	18
46	D10	19
46	D10	20
46	D10	21
46	D10	22
46	D10	23
46	D10	24
46	D10	25
46	D10	26
46	D10	27
46	D10	28
46	D10	29
46	D10	30
46	D10	31
46	D10	32
46	D10	33
46	D10	34
46	D10	35
46	D10	36
46	D10	37
46	D10	38
46	D10	39
46	D10	40
47	D11	1
47	D11	2
47	D11	3
47	D11	4
47	D11	5
47	D11	6
47	D11	7
47	D11	8
47	D11	9
47	D11	10
47	D11	11
47	D11	12
47	D11	13
47	D11	14
47	D11	15
47	D11	16
47	D11	17
47	D11	18
47	D11	19
47	D11	20
47	D11	21
47	D11	22
47	D11	23
47	D11	24
47	D11	25
47	D11	26
47	D11	27
47	D11	28
47	D11	29
47	D11	30
47	D11	31
47	D11	32
47	D11	33
47	D11	34
47	D11	35
47	D11	36
47	D11	37
47	D11	38
47	D11	39
47	D11	40
48	D12	1
48	D12	2
48	D12	3
48	D12	4
48	D12	5
48	D12	6
48	D12	7
48	D12	8
48	D12	9
48	D12	10
48	D12	11
48	D12	12
48	D12	13
48	D12	14
48	D12	15
48	D12	16
48	D12	17
48	D12	18
48	D12	19
48	D12	20
48	D12	21
48	D12	22
48	D12	23
48	D12	24
48	D12	25
48	D12	26
48	D12	27
48	D12	28
48	D12	29
48	D12	30
48	D12	31
48	D12	32
48	D12	33
48	D12	34
48	D12	35
48	D12	36
48	D12	37
48	D12	38
48	D12	39
48	D12	40
49	E1	1	GATA-3	0.129821	0.00177895
49	E1	2	GATA-3	0.129929	-0.00155578
49	E1	3	GATA-3	0.135601	0.000674309
49	E1	4	GATA-3	0.13477	-0.0035989
49	E1	5	GATA-3	0.133916	-0.00789526
49	E1	6	GATA-3	0.140384	-0.00487008
49	E1	7	GATA-3	0.153043	0.00434659
49	E1	8	GATA-3	0.15578	0.00364133
49	E1	9	GATA-3	0.15926	0.00367911
49	E1	10	GATA-3	0.16056	0.00153662
49	E1	11	GATA-3	0.169843	0.0073768
49	E1	12	GATA-3	0.176204	0.0102957
49	E1	13	GATA-3	0.168197	-0.00115387
49	E1	14	GATA-3	0.164174	-0.00861884
49	E1	15	GATA-3	0.16777	-0.00846569
49	E1	16	GATA-3	0.182838	0.00315985
49	E1	17	GATA-3	0.186228	0.00310835
49	E1	18	GATA-3	0.190811	0.00424851
49	E1	19	GATA-3	0.189597	-0.000408258
49	E1	20	GATA-3	0.186391	-0.00705623
49	E1	21	GATA-3	0.190899	-0.00599095
49	E1	22	GATA-3	0.209812	0.00948038
49	E1	23	GATA-3	0.218776	0.015002
49	E1	24	GATA-3	0.243533	0.0363159
49	E1	25	GATA-3	0.287291	0.0766317
49	E1	26	GATA-3	0.359738	0.145637
49	E1	27	GATA-3	0.509338	0.291794
49	E1	28	GATA-3	0.747643	0.526656
49	E1	29	GATA-3	1.14835	0.923924
49	E1	30	GATA-3	1.76722	1.53935
49	E1	31	GATA-3	2.56115	2.32984
49	E1	32	GATA-3	3.38303	3.14828
49	E1	33	GATA-3	4.08326	3.84506
49	E1	34	GATA-3	4.61417	4.37253
49	E1	35	GATA-3	5.01939	4.77431
49	E1	36	GATA-3	5.29608	5.04756
49	E1	37	GATA-3	5.48469	5.23273
49	E1	38	GATA-3	5.57249	5.31708
49	E1	39	GATA-3	5.62034	5.36149
49	E1	40	GATA-3	5.61183	5.34954
50	E2	1
[truncated: 1,879 more rows]

## Sheet: Results
Block Type	96-Well 0.2-mL Block
Calibration Background is expired	Yes
Calibration Background performed on	09-25-2019
Calibration Pure Dye ABY is expired	Yes
Calibration Pure Dye ABY performed on	09-25-2019
Calibration Pure Dye FAM is expired	Yes
Calibration Pure Dye FAM performed on	09-25-2019
Calibration Pure Dye JUN is expired	Yes
Calibration Pure Dye JUN performed on	09-25-2019
Calibration Pure Dye ROX is expired	Yes
Calibration Pure Dye ROX performed on	09-25-2019
Calibration Pure Dye SYBR is expired	Yes
Calibration Pure Dye SYBR performed on	09-25-2019
Calibration Pure Dye VIC is expired	Yes
Calibration Pure Dye VIC performed on	09-25-2019
Calibration ROI is expired	Yes
Calibration ROI performed on	09-25-2019
Calibration Uniformity is expired	Yes
Calibration Uniformity performed on	09-25-2019
Chemistry	SYBR_GREEN
Date Created	2024-02-18 23:20:26 PM AFT
Experiment Barcode
Experiment Comment
Experiment File Name	D:\CUIYUCHUAN\2024-02-06_lixinxin rat pi GATA-3 liyali human xibao ACSL-4.eds
Experiment Name	2024-02-06_lixinxin rat pi GATA-3 liyali human xibao ACSL-4
Experiment Run End Time	2024-02-06 14:23:52 PM AFT
Experiment Type	Comparative Cт (ΔΔCт)
Instrument Name	2721219050176
Instrument Serial Number	2721219050176
Instrument Type	QuantStudio™ 1 System
Passive Reference	ROX
Post-read Stage/Step
Pre-read Stage/Step
Quantification Cycle Method	Ct
Signal Smoothing On	true
Stage where Melt Analysis is performed	Stage3
Stage/ Cycle where Ct Analysis is performed	Stage2, Step2
User Name
Well	Well Position	Omit	Sample Name	Target Name	Task	Reporter	Quencher	Quantity	Quantity Mean	Quantity SD	RQ	RQ Min	RQ Max	CT	Ct Mean	Ct SD	Delta Ct	Delta Ct Mean	Delta Ct SD	Delta Ct SE	Delta Delta Ct	Automatic Ct Threshold	Ct Threshold	Automatic Baseline	Baseline Start	Baseline End	Amp Status	Comments	Cq Conf	MTP	HIGHSD	Tm1	Tm2	Tm3	Tm4
1	A1	FALSE	1	GATA-3	UNKNOWN	SYBR	None							25.4851	25.4557	0.0510858						TRUE	0.467327	TRUE	3	19	Amp		0.965553	N	N	83.5032
13	B1	FALSE	1	GATA-3	UNKNOWN	SYBR	None							25.3968	25.4557	0.0510858						TRUE	0.467327	TRUE	3	19	Amp		0.978628	N	N	83.5032
25	C1	FALSE	1	GATA-3	UNKNOWN	SYBR	None							25.4854	25.4557	0.0510858						TRUE	0.467327	TRUE	3	19	Amp		0.970968	N	N	83.3505
37	D1	FALSE	2	GATA-3	UNKNOWN	SYBR	None							27.7501	27.7746	0.0250353						TRUE	0.467327	TRUE	3	21	Amp		0.978778	N	N	83.1979
49	E1	FALSE	2	GATA-3	UNKNOWN	SYBR	None							27.8001	27.7746	0.0250353						TRUE	0.467327	TRUE	3	20	Amp		0.980275	N	N	83.3505
61	F1	FALSE	2	GATA-3	UNKNOWN	SYBR	None							27.7735	27.7746	0.0250353						TRUE	0.467327	TRUE	3	21	Amp		0.976556	N	N	83.3505
3	A3	FALSE	3	GATA-3	UNKNOWN	SYBR	None							25.744	25.7026	0.0363403						TRUE	0.467327	TRUE	3	19	Amp		0.972038	N	N	83.3505
73	G1	FALSE	3	GATA-3	UNKNOWN	SYBR	None							25.676	25.7026	0.0363403						TRUE	0.467327	TRUE	3	17	Amp		0.966915	N	N	83.5032
85	H1	FALSE	3	GATA-3	UNKNOWN	SYBR	None							25.6878	25.7026	0.0363403						TRUE	0.467327	TRUE	3	19	Amp		0.965519	N	N	83.5032
15	B3	FALSE	4	GATA-3	UNKNOWN	SYBR	None							25.9886	26.034	0.0555266						TRUE	0.467327	TRUE	3	20	Amp		0.981957	N	Y	83.5032
27	C3	FALSE	4	GATA-3	UNKNOWN	SYBR	None							26.0174	26.034	0.0555266						TRUE	0.467327	TRUE	3	20	Amp		0.971059	N	Y	83.3505
39	D3	FALSE	4	GATA-3	UNKNOWN	SYBR	None							26.0959	26.034	0.0555266						TRUE	0.467327	TRUE	3	17	Amp		0.9803	Y	Y	83.3505
51	E3	FALSE	5	GATA-3	UNKNOWN	SYBR	None							25.3487	25.3369	0.0628097						TRUE	0.467327	TRUE	3	17	Amp		0.979372	N	N	83.5032
63	F3	FALSE	5	GATA-3	UNKNOWN	SYBR	None							25.269	25.3369	0.0628097						TRUE	0.467327	TRUE	3	18	Amp		0.977645	N	N	83.5032
75	G3	FALSE	5	GATA-3	UNKNOWN	SYBR	None							25.3929	25.3369	0.0628097						TRUE	0.467327	TRUE	3	18	Amp		0.981482	N	N	83.5032
4	A4	FALSE	6	GATA-3	UNKNOWN	SYBR	None							24.2614	24.2267	0.0316047						TRUE	0.467327	TRUE	3	17	Amp		0.955526	N	N	83.6558
16	B4	FALSE	6	GATA-3	UNKNOWN	SYBR	None							24.1996	24.2267	0.0316047						TRUE	0.467327	TRUE	3	16	Amp		0.960858	N	N	83.5032
87	H3	FALSE	6	GATA-3	UNKNOWN	SYBR	None							24.219	24.2267	0.0316047						TRUE	0.467327	TRUE	3	19	Amp		0.951884	N	N	83.5032
28	C4	FALSE	11	GATA-3	UNKNOWN	SYBR	None							27.7672	27.7686	0.0121271						TRUE	0.467327	TRUE	3	20	Amp		0.978146	N	N	83.5032
40	D4	FALSE	11	GATA-3	UNKNOWN	SYBR	None							27.7814	27.7686	0.0121271						TRUE	0.467327	TRUE	3	20	Amp		0.985238	N	N	83.5032
52	E4	FALSE	11	GATA-3	UNKNOWN	SYBR	None							27.7572	27.7686	0.0121271						TRUE	0.467327	TRUE	3	20	Amp		0.986911	N	N	83.6558
64	F4	FALSE	12	GATA-3	UNKNOWN	SYBR	None							27.7417	27.7552	0.0298431						TRUE	0.467327	TRUE	3	22	Amp		0.937872	N	N	83.6558
76	G4	FALSE	12	GATA-3	UNKNOWN	SYBR	None							27.7344	27.7552	0.0298431						TRUE	0.467327	TRUE	3	21	Amp		0.974032	N	N	83.5032
88	H4	FALSE	12	GATA-3	UNKNOWN	SYBR	None							27.7894	27.7552	0.0298431						TRUE	0.467327	TRUE	3	20	Amp		0.984349	N	N	83.5032
5	A5	FALSE	13	GATA-3	UNKNOWN	SYBR	None							27.0857	27.0579	0.0361707						TRUE	0.467327	TRUE	3	21	Amp		0.971809	N	N	83.6161
17	B5	FALSE	13	GATA-3	UNKNOWN	SYBR	None							27.071	27.0579	0.0361707						TRUE	0.467327	TRUE	3	20	Amp		0.980692	N	N	83.4637
29	C5	FALSE	13	GATA-3	UNKNOWN	SYBR	None							27.017	27.0579	0.0361707						TRUE	0.467327	TRUE	3	20	Amp		0.963633	N	N	83.3114
41	D5	FALSE	14	GATA-3	UNKNOWN	SYBR	None							25.2705	25.2857	0.0146476						TRUE	0.467327	TRUE	3	18	Amp		0.973233	N	N	83.4637
53	E5	FALSE	14	GATA-3	UNKNOWN	SYBR	None							25.2998	25.2857	0.0146476						TRUE	0.467327	TRUE	3	20	Amp		0.974109	N	N	83.4637
65	F5	FALSE	14	GATA-3	UNKNOWN	SYBR	None							25.2869	25.2857	0.0146476						TRUE	0.467327	TRUE	3	19	Amp		0.97446	N	N	83.3114
6	A6	FALSE	15	GATA-3	UNKNOWN	SYBR	None							27.0088	26.9582	0.0635478						TRUE	0.467327	TRUE	3	20	Amp		0.975789	N	N	83.4637
77	G5	FALSE	15	GATA-3	UNKNOWN	SYBR	None							26.8869	26.9582	0.0635478						TRUE	0.467327	TRUE	3	20	Amp		0.976861	N	N	83.4637
89	H5	FALSE	15	GATA-3	UNKNOWN	SYBR	None							26.9791	26.9582	0.0635478						TRUE	0.467327	TRUE	3	20	Amp		0.985973	N	N	83.4637
18	B6	FALSE	16	GATA-3	UNKNOWN	SYBR	None							24.5346	24.6019	0.0596689						TRUE	0.467327	TRUE	3	18	Amp		0.959755	N	N	83.4637
30	C6	FALSE	16	GATA-3	UNKNOWN	SYBR	None							24.6485	24.6019	0.0596689						TRUE	0.467327	TRUE	3	18	Amp		0.958969	N	N	83.4637
42	D6	FALSE	16	GATA-3	UNKNOWN	SYBR	None							24.6225	24.6019	0.0596689						TRUE	0.467327	TRUE	3	17	Amp		0.958334	N	N	83.4637
54	E6	FALSE	31	GATA-3	UNKNOWN	SYBR	None							26.6737	26.6702	0.0197051						TRUE	0.467327	TRUE	3	20	Amp		0.962961	N	N	83.4637
66	F6	FALSE	31	GATA-3	UNKNOWN	SYBR	None							26.6879	26.6702	0.0197051						TRUE	0.467327	TRUE	3	20	Amp		0.982811	N	N	83.4637
78	G6	FALSE	31	GATA-3	UNKNOWN	SYBR	None							26.649	26.6702	0.0197051						TRUE	0.467327	TRUE	3	21	Amp		0.979413	N	N	83.3114
7	A7	FALSE	32	GATA-3	UNKNOWN	SYBR	None							27.0496	27.0869	0.0498695						TRUE	0.467327	TRUE	3	20	Amp		0.98401	N	N	83.4637
19	B7	FALSE	32	GATA-3	UNKNOWN	SYBR	None							27.1435	27.0869	0.0498695						TRUE	0.467327	TRUE	3	19	Amp		0.989532	N	N	83.4637
90	H6	FALSE	32	GATA-3	UNKNOWN	SYBR	None							27.0675	27.0869	0.0498695						TRUE	0.467327	TRUE	3	21	Amp		0.983487	N	N	83.4637
31	C7	FALSE	33	GATA-3	UNKNOWN	SYBR	None							27.3708	27.3824	0.0291316						TRUE	0.467327	TRUE	3	20	Amp		0.97941	N	N	83.4637
43	D7	FALSE	33	GATA-3	UNKNOWN	SYBR	None							27.3608	27.3824	0.0291316						TRUE	0.467327	TRUE	3	20	Amp		0.982268	N	N	83.3114
55	E7	FALSE	33	GATA-3	UNKNOWN	SYBR	None							27.4155	27.3824	0.0291316						TRUE	0.467327	TRUE	3	20	Amp		0.982947	N	N	83.4637
67	F7	FALSE	34	GATA-3	UNKNOWN	SYBR	None							24.2982	24.3349	0.0398603						TRUE	0.467327	TRUE	3	19	Amp		0.975593	N	N	83.4637
79	G7	FALSE	34	GATA-3	UNKNOWN	SYBR	None							24.3773	24.3349	0.0398603						TRUE	0.467327	TRUE	3	18	Amp		0.965807	N	N	83.3114
91	H7	FALSE	34	GATA-3	UNKNOWN	SYBR	None							24.3292	24.3349	0.0398603						TRUE	0.467327	TRUE	3	19	Amp		0.970433	N	N	83.4637
8	A8	FALSE	35	GATA-3	UNKNOWN	SYBR	None							25.9403	25.9113	0.0252182						TRUE	0.467327	TRUE	3	18	Amp		0.992239	N	N	83.4637
20	B8	FALSE	35	GATA-3	UNKNOWN	SYBR	None							25.8992	25.9113	0.0252182						TRUE	0.467327	TRUE	3	19	Amp		0.989117	N	N	83.4637
32	C8	FALSE	35	GATA-3	UNKNOWN	SYBR	None							25.8945	25.9113	0.0252182						TRUE	0.467327	TRUE	3	19	Amp		0.993419	N	N	83.0066
44	D8	FALSE	36	GATA-3	UNKNOWN	SYBR	None							24.3064	24.2772	0.0345235						TRUE	0.467327	TRUE	3	20	Amp		0.96894	N	N	83.6161
56	E8	FALSE	36	GATA-3	UNKNOWN	SYBR	None							24.2391	24.2772	0.0345235						TRUE	0.467327	TRUE	3	18	Amp		0.978021	N	N	83.4637
68	F8	FALSE	36	GATA-3	UNKNOWN	SYBR	None							24.2863	24.2772	0.0345235						TRUE	0.467327	TRUE	3	19	Amp		0.970142	N	N	83.4637
Analysis Type	Singleplex
Endogenous Control	GATA-3
RQ Min/Max Confidence Level	95.0
Reference Sample	1

## Sheet: Melt Curve Raw Data
Block Type	96-Well 0.2-mL Block
Calibration Background is expired	Yes
Calibration Background performed on	09-25-2019
Calibration Pure Dye ABY is expired	Yes
Calibration Pure Dye ABY performed on	09-25-2019
Calibration Pure Dye FAM is expired	Yes
Calibration Pure Dye FAM performed on	09-25-2019
Calibration Pure Dye JUN is expired	Yes
Calibration Pure Dye JUN performed on	09-25-2019
Calibration Pure Dye ROX is expired	Yes
Calibration Pure Dye ROX performed on	09-25-2019
Calibration Pure Dye SYBR is expired	Yes
Calibration Pure Dye SYBR performed on	09-25-2019
Calibration Pure Dye VIC is expired	Yes
Calibration Pure Dye VIC performed on	09-25-2019
Calibration ROI is expired	Yes
Calibration ROI performed on	09-25-2019
Calibration Uniformity is expired	Yes
Calibration Uniformity performed on	09-25-2019
Chemistry	SYBR_GREEN
Date Created	2024-02-18 23:20:26 PM AFT
Experiment Barcode
Experiment Comment
Experiment File Name	D:\CUIYUCHUAN\2024-02-06_lixinxin rat pi GATA-3 liyali human xibao ACSL-4.eds
Experiment Name	2024-02-06_lixinxin rat pi GATA-3 liyali human xibao ACSL-4
Experiment Run End Time	2024-02-06 14:23:52 PM AFT
Experiment Type	Comparative Cт (ΔΔCт)
Instrument Name	2721219050176
Instrument Serial Number	2721219050176
Instrument Type	QuantStudio™ 1 System
Passive Reference	ROX
Post-read Stage/Step
Pre-read Stage/Step
Quantification Cycle Method	Ct
Signal Smoothing On	true
Stage where Melt Analysis is performed	Stage3
Stage/ Cycle where Ct Analysis is performed	Stage2, Step2
User Name
Well	Well Position	Reading	Temperature	Fluorescence	Derivative	Target Name
1	A1	1	59.9994	422947	10707.6	GATA-3
1	A1	2	60.3046	422723	10918.6	GATA-3
1	A1	3	60.6099	419823	11148.6	GATA-3
1	A1	4	60.9151	417370	11366.8	GATA-3
1	A1	5	61.2204	413417	11550.3	GATA-3
1	A1	6	61.5256	410280	11693	GATA-3
1	A1	7	61.8309	405263	11798.2	GATA-3
1	A1	8	62.1361	403552	11872.4	GATA-3
1	A1	9	62.4413	399203	11922.4	GATA-3
1	A1	10	62.7466	394789	11957.2	GATA-3
1	A1	11	63.0518	390282	11990.4	GATA-3
1	A1	12	63.3571	387620	12037.9	GATA-3
1	A1	13	63.6623	383923	12109.4	GATA-3
1	A1	14	63.9676	379409	12201.4	GATA-3
1	A1	15	64.2728	376048	12296.3	GATA-3
1	A1	16	64.5781	372913	12369.4	GATA-3
1	A1	17	64.8833	368405	12400.8	GATA-3
1	A1	18	65.1885	364653	12383.8	GATA-3
1	A1	19	65.4938	359688	12324.9	GATA-3
1	A1	20	65.799	356119	12235.9	GATA-3
1	A1	21	66.1043	352941	12127.1	GATA-3
1	A1	22	66.4095	349356	12007	GATA-3
1	A1	23	66.7148	344502	11888.9	GATA-3
1	A1	24	67.02	340444	11795.2	GATA-3
1	A1	25	67.3252	336884	11750.6	GATA-3
1	A1	26	67.6305	333473	11767.6	GATA-3
1	A1	27	67.9357	330111	11833	GATA-3
1	A1	28	68.241	326439	11907.4	GATA-3
1	A1	29	68.5462	322379	11939.9	GATA-3
1	A1	30	68.8515	318581	11892.8	GATA-3
1	A1	31	69.1567	313941	11759.8	GATA-3
1	A1	32	69.462	309379	11570	GATA-3
1	A1	33	69.7672	306110	11372.7	GATA-3
1	A1	34	70.0724	303228	11214.2	GATA-3
1	A1	35	70.3777	300474	11122.6	GATA-3
1	A1	36	70.6829	296660	11101.6	GATA-3
1	A1	37	70.9882	292039	11135.7	GATA-3
1	A1	38	71.2934	290736	11200.5	GATA-3
1	A1	39	71.5987	285308	11269.4	GATA-3
1	A1	40	71.9039	282838	11318.6	GATA-3
1	A1	41	72.2091	278323	11331.5	GATA-3
1	A1	42	72.5144	275039	11302.1	GATA-3
1	A1	43	72.8196	270096	11236	GATA-3
1	A1	44	73.1249	267260	11150	GATA-3
1	A1	45	73.4301	263377	11066.4	GATA-3
1	A1	46	73.7354	260055	11008.4	GATA-3
1	A1	47	74.0406	255888	10996.7	GATA-3
1	A1	48	74.3459	253509	11047.1	GATA-3
1	A1	49	74.6511	249247	11166.6	GATA-3
1	A1	50	74.9563	245729	11347.8	GATA-3
1	A1	51	75.2616	242885	11563.1	GATA-3
1	A1	52	75.5668	239181	11769.7	GATA-3
1	A1	53	75.8721	234839	11916.1	GATA-3
1	A1	54	76.1773	230514	11959	GATA-3
1	A1	55	76.4826	225714	11877.9	GATA-3
1	A1	56	76.7878	222696	11682.3	GATA-3
1	A1	57	77.093	218445	11407.5	GATA-3
1	A1	58	77.3983	214061	11102.2	GATA-3
1	A1	59	77.7035	211746	10818.6	GATA-3
1	A1	60	78.0088	208047	10598.8	GATA-3
1	A1	61	78.314	204827	10467.4	GATA-3
1	A1	62	78.6193	202354	10435.8	GATA-3
1	A1	63	78.9245	198154	10510.7	GATA-3
1	A1	64	79.2298	194567	10706.1	GATA-3
1	A1	65	79.535	192273	11052	GATA-3
1	A1	66	79.8402	188386	11599.1	GATA-3
1	A1	67	80.1455	185717	12429.1	GATA-3
1	A1	68	80.4507	180187	13667.5	GATA-3
1	A1	69	80.756	176944	15480.9	GATA-3
1	A1	70	81.0612	173092	18065.4	GATA-3
1	A1	71	81.3665	167533	21604.8	GATA-3
1	A1	72	81.6717	163179	26202.3	GATA-3
1	A1	73	81.9769	154313	31793.6	GATA-3
1	A1	74	82.2822	142004	38062.7	GATA-3
1	A1	75	82.5874	129696	44389.9	GATA-3
1	A1	76	82.8927	112556	49878.4	GATA-3
1	A1	77	83.1979	89466.3	53500.8	GATA-3
1	A1	78	83.5032	60521.1	54361.8	GATA-3
1	A1	79	83.8084	32057	52002.1	GATA-3
1	A1	80	84.1136	16627.2	46604.4	GATA-3
1	A1	81	84.4189	8637.52	38986.7	GATA-3
1	A1	82	84.7241	3404.23	30366.3	GATA-3
1	A1	83	85.0294	3806.47	21995.7	GATA-3
1	A1	84	85.3346	3298.35	14833	GATA-3
1	A1	85	85.6399	3058.15	9351.41	GATA-3
1	A1	86	85.9451	3403.92	5583.14	GATA-3
1	A1	87	86.2504	2741.27	3266.99	GATA-3
1	A1	88	86.5556	844.457	1971.78	GATA-3
1	A1	89	86.8608	1075.34	1281.29	GATA-3
1	A1	90	87.1661	419.924	886.167	GATA-3
1	A1	91	87.4713	241.545	609.382	GATA-3
1	A1	92	87.7766	1067.24	382.212	GATA-3
1	A1	93	88.0818	1050.47	197.644	GATA-3
1	A1	94	88.3871	-1314.46	66.5986	GATA-3
1	A1	95	88.6923	1318.66	-8.14941	GATA-3
1	A1	96	88.9975	375.405	-39.0635	GATA-3
1	A1	97	89.3028	-716.839	-48.626	GATA-3
1	A1	98	89.608	-808.241	-59.0781	GATA-3
1	A1	99	89.9133	-363.499	-82.4141	GATA-3
1	A1	100	90.2185	-617.591	-115.362	GATA-3
1	A1	101	90.5238	-83.7867	-142.98	GATA-3
1	A1	102	90.829	-1118.98	-149.915	GATA-3
1	A1	103	91.1342	-720.679	-132.511	GATA-3
1	A1	104	91.4395	-818.803	-103.62	GATA-3
1	A1	105	91.7447	-2010.01	-86.5791	GATA-3
1	A1	106	92.05	-1726.25	-101.957	GATA-3
1	A1	107	92.3552	-1321.76	-154.941	GATA-3
1	A1	108	92.6605	-1734.31	-230.991	GATA-3
1	A1	109	92.9657	-694.24	-302.673	GATA-3
1	A1	110	93.271	-1910.53	-343.954	GATA-3
1	A1	111	93.5762	-1539.39	-343.382	GATA-3
1	A1	112	93.8814	-1842.22	-308.399	GATA-3
1	A1	113	94.1867	-1494.52	-259.261	GATA-3
1	A1	114	94.4919	-2451.41	-217.627	GATA-3
1	A1	115	94.7972	-2249.35	-197.093	GATA-3
3	A3	1	59.9994	463092	11647	GATA-3
3	A3	2	60.3046	462449	11808.5	GATA-3
3	A3	3	60.6099	459468	11979.1	GATA-3
3	A3	4	60.9151	455683	12139.1	GATA-3
3	A3	5	61.2204	452237	12277	GATA-3
3	A3	6	61.5256	448901	12393	GATA-3
3	A3	7	61.8309	445468	12494.9	GATA-3
3	A3	8	62.1361	441282	12593.2	GATA-3
3	A3	9	62.4413	436756	12700.2	GATA-3
3	A3	10	62.7466	433332	12819.6	GATA-3
3	A3	11	63.0518	429038	12939.2	GATA-3
3	A3	12	63.3571	424759	13044.8	GATA-3
3	A3	13	63.6623	421758	13123.5	GATA-3
3	A3	14	63.9676	417516	13173.2	GATA-3
3	A3	15	64.2728	411668	13205.3	GATA-3
3	A3	16	64.5781	408286	13236.8	GATA-3
3	A3	17	64.8833	404662	13275.7	GATA-3
3	A3	18	65.1885	401027	13313	GATA-3
3	A3	19	65.4938	396861	13328.1	GATA-3
3	A3	20	65.799	392470	13303.1	GATA-3
3	A3	21	66.1043	387284	13234.7	GATA-3
3	A3	22	66.4095	383546	13135	GATA-3
3	A3	23	66.7148	379536	13023.7	GATA-3
3	A3	24	67.02	375489	12918.4	GATA-3
3	A3	25	67.3252	371224	12830.8	GATA-3
3	A3	26	67.6305	367200	12766.8	GATA-3
3	A3	27	67.9357	362809	12725.8	GATA-3
3	A3	28	68.241	358804	12701.6	GATA-3
3	A3	29	68.5462	355776	12685	GATA-3
3	A3	30	68.8515	350728	12670.1	GATA-3
3	A3	31	69.1567	346697	12660.7	GATA-3
3	A3	32	69.462	342544	12667.7	GATA-3
3	A3	33	69.7672	338241	12698.1	GATA-3
3	A3	34	70.0724	335678	12742.1	GATA-3
3	A3	35	70.3777	331450	12772.3	GATA-3
3	A3	36	70.6829	328200	12758.1	GATA-3
3	A3	37	70.9882	322746	12687.4	GATA-3
3	A3	38	71.2934	317850	12583.8	GATA-3
3	A3	39	71.5987	314824	12484	GATA-3
3	A3	40	71.9039	311492	12421.6	GATA-3
3	A3	41	72.2091	307221	12415	GATA-3
3	A3	42	72.5144	303193	12457.4	GATA-3
3	A3	43	72.8196	299171	12524.6	GATA-3
3	A3	44	73.1249	294987	12589	GATA-3
3	A3	45	73.4301	290784	12633.4	GATA-3
3	A3	46	73.7354	286492	12659.2	GATA-3
3	A3	47	74.0406	282336	12686.2	GATA-3
3	A3	48	74.3459	278466	12742.4	GATA-3
3	A3	49	74.6511	274380	12852.4	GATA-3
3	A3	50	74.9563	271017	13021.4	GATA-3
3	A3	51	75.2616	267226	13228.4	GATA-3
3	A3	52	75.5668	261831	13429.2	GATA-3
3	A3	53	75.8721	258146	13569.4	GATA-3
3	A3	54	76.1773	253704	13601.6	GATA-3
3	A3	55	76.4826	248638	13502.2	GATA-3
3	A3	56	76.7878	243513	13280.8	GATA-3
3	A3	57	77.093	239237	12976.1	GATA-3
3	A3	58	77.3983	235500	12640.6	GATA-3
3	A3	59	77.7035	232821	12344.2	GATA-3
3	A3	60	78.0088	227957	12088.7	GATA-3
3	A3	61	78.314	223830	11893.1	GATA-3
3	A3	62	78.6193	220324	11779.2	GATA-3
3	A3	63	78.9245	217094	11780.2	GATA-3
3	A3	64	79.2298	213185	11939.8	GATA-3
3	A3	65	79.535	211173	12309.3	GATA-3
3	A3	66	79.8402	206490	12979	GATA-3
3	A3	67	80.1455	201582	14077.3	GATA-3
3	A3	68	80.4507	197801	15722.9	GATA-3
3	A3	69	80.756	194070	18116.3	GATA-3
3	A3	70	81.0612	189546	21484.7	GATA-3
3	A3	71	81.3665	183220	26027.9	GATA-3
3	A3	72	81.6717	175709	31836.7	GATA-3
3	A3	73	81.9769	167824	38789.8	GATA-3
3	A3	74	82.2822	153959	46449.5	GATA-3
3	A3	75	82.5874	137237	53999.8	GATA-3
3	A3	76	82.8927	120076	60295.1	GATA-3
3	A3	77	83.1979	90951.3	64071.7	GATA-3
3	A3	78	83.5032	57973.7	64302.2	GATA-3
3	A3	79	83.8084	27607.4	60570.4	GATA-3
3	A3	80	84.1136	13303.8	53286	GATA-3
3	A3	81	84.4189	5573.61	43607.2	GATA-3
3	A3	82	84.7241	2489.35	33087	GATA-3
3	A3	83	85.0294	2900.5	23204.4	GATA-3
3	A3	84	85.3346	1230.04	14990.1	GATA-3
3	A3	85	85.6399	1688.83	9183.42	GATA-3
3	A3	86	85.9451	1917.21	5417.86	GATA-3
3	A3	87	86.2504	924.2	3132.1	GATA-3
3	A3	88	86.5556	-40.8335	1861.38	GATA-3
3	A3	89	86.8608	-133.472	1191.87	GATA-3
3	A3	90	87.1661	127.363	829.298	GATA-3
3	A3	91	87.4713	-771.2	605.309	GATA-3
3	A3	92	87.7766	-406.202	446.878	GATA-3
3	A3	93	88.0818	41.9583	333.76	GATA-3
3	A3	94	88.3871	-1034.55	262.585	GATA-3
3	A3	95	88.6923	-517.033	226.681	GATA-3
3	A3	96	88.9975	-1682.01	211.431	GATA-3
3	A3	97	89.3028	-618.349	198.923	GATA-3
3	A3	98	89.608	-1600.78	174.673	GATA-3
3	A3	99	89.9133	-1747	132.35	GATA-3
3	A3	100	90.2185	-1861.51	75.5938	GATA-3
3	A3	101	90.5238	-1173.58	16.9561	GATA-3
3	A3	102	90.829	-1457.91	-26.7822	GATA-3
3	A3	103	91.1342	-1793.95	-42.6406	GATA-3
3	A3	104	91.4395	-1452.02	-29.5723	GATA-3
3	A3	105	91.7447	-2048.06	-1.45312	GATA-3
3	A3	106	92.05	-2458.92	18.3369	GATA-3
3	A3	107	92.3552	-2466.07	8.80957	GATA-3
3	A3	108	92.6605	-2309.17	-36.8242	GATA-3
3	A3	109	92.9657	-1936.93	-106.6	GATA-3
3	A3	110	93.271	-2036.87	-175.754	GATA-3
3	A3	111	93.5762	-1906.56	-219.974	GATA-3
3	A3	112	93.8814	-2102.36	-227.997	GATA-3
3	A3	113	94.1867	-2700.08	-206.111	GATA-3
3	A3	114	94.4919	-1585.39	-172.508	GATA-3
3	A3	115	94.7972	-3006.46	-146.104	GATA-3
4	A4	1	59.9994	413293	10075.5	GATA-3
4	A4	2	60.3046	411323	10222.5	GATA-3
4	A4	3	60.6099	409847	10406.7	GATA-3
4	A4	4	60.9151	407326	10620.7	GATA-3
4	A4	5	61.2204	403781	10853.5	GATA-3
4	A4	6	61.5256	401167	11090.6	GATA-3
4	A4	7	61.8309	397431	11300.2	GATA-3
4	A4	8	62.1361	394700	11467.1	GATA-3
4	A4	9	62.4413	390834	11574.8	GATA-3
4	A4	10	62.7466	386779	11618.5	GATA-3
4	A4	11	63.0518	382062	11612.9	GATA-3
4	A4	12	63.3571	379096	11587.2	GATA-3
4	A4	13	63.6623	375773	11572.8	GATA-3
4	A4	14	63.9676	371705	11589.8	GATA-3
4	A4	15	64.2728	368547	11640	GATA-3
4	A4	16	64.5781	365447	11708.8	GATA-3
4	A4	17	64.8833	361324	11772.3	GATA-3
4	A4	18	65.1885	357922	11807.6	GATA-3
4	A4	19	65.4938	353948	11801.6	GATA-3
4	A4	20	65.799	350392	11755.8	GATA-3
4	A4	21	66.1043	346266	11685.7	GATA-3
4	A4	22	66.4095	342643	11614.9	GATA-3
4	A4	23	66.7148	338754	11565.6	GATA-3
4	A4	24	67.02	335532	11549.7	GATA-3
4	A4	25	67.3252	332194	11563.5	GATA-3
4	A4	26	67.6305	327899	11589	GATA-3
4	A4	27	67.9357	325159	11601.1	GATA-3
4	A4	28	68.241	320421	11578.1	GATA-3
4	A4	29	68.5462	317348	11511.6	GATA-3
4	A4	30	68.8515	312695	11411.5	GATA-3
4	A4	31	69.1567	309443	11301.7	GATA-3
4	A4	32	69.462	305591	11210.1	GATA-3
4	A4	33	69.7672	302221	11155	GATA-3
4	A4	34	70.0724	300012	11137.3	GATA-3
4	A4	35	70.3777	296065	11144.2	GATA-3
4	A4	36	70.6829	292617	11155.9	GATA-3
4	A4	37	70.9882	288584	11158.6	GATA-3
4	A4	38	71.2934	285432	11148.1	GATA-3
4	A4	39	71.5987	282102	11126.7	GATA-3
4	A4	40	71.9039	278459	11100.3	GATA-3
4	A4	41	72.2091	274594	11073.8	GATA-3
4	A4	42	72.5144	271477	11048.4	GATA-3
4	A4	43	72.8196	267028	11023.9	GATA-3
4	A4	44	73.1249	264375	10999.7	GATA-3
4	A4	45	73.4301	260356	10979.3	GATA-3
4	A4	46	73.7354	256707	10971	GATA-3
4	A4	47	74.0406	253280	10987.9	GATA-3
4	A4	48	74.3459	249831	11042.7	GATA-3
4	A4	49	74.6511	246759	11141.5	GATA-3
4	A4	50	74.9563	243522	11270.6	GATA-3
4	A4	51	75.2616	239723	11421.4	GATA-3
4	A4	52	75.5668	235306	11571.8	GATA-3
4	A4	53	75.8721	232496	11696.7	GATA-3
4	A4	54	76.1773	228531	11771.4	GATA-3
4	A4	55	76.4826	224348	11777.3	GATA-3
4	A4	56	76.7878	220096	11708.1	GATA-3
4	A4	57	77.093	215946	11574.1	GATA-3
4	A4	58	77.3983	212749	11399.3	GATA-3
4	A4	59	77.7035	208869	11212.1	GATA-3
4	A4	60	78.0088	206019	11028.9	GATA-3
4	A4	61	78.314	202507	10867.1	GATA-3
4	A4	62	78.6193	198789	10740.4	GATA-3
4	A4	63	78.9245	195065	10662.2	GATA-3
4	A4	64	79.2298	192461	10659.2	GATA-3
4	A4	65	79.535	189337	10775.6	GATA-3
4	A4	66	79.8402	186020	11073.7	GATA-3
4	A4	67	80.1455	182451	11604.8	GATA-3
4	A4	68	80.4507	179198	12477.9	GATA-3
4	A4	69	80.756	176079	13822.3	GATA-3
4	A4	70	81.0612	171839	15788.5	GATA-3
4	A4	71	81.3665	167172	18540.3	GATA-3
4	A4	72	81.6717	161787	22223.2	GATA-3
4	A4	73	81.9769	155783	26903.9	GATA-3
4	A4	74	82.2822	146439	32480.9	GATA-3
4	A4	75	82.5874	134892	38589.3	GATA-3
4	A4	76	82.8927	120778	44544.8	GATA-3
4	A4	77	83.1979	102003	49394.1	GATA-3
4	A4	78	83.5032	76368.6	52111.2	GATA-3
4	A4	79	83.8084	42435.7	51907.6	GATA-3
4	A4	80	84.1136	19926.2	48535.5	GATA-3
4	A4	81	84.4189	7444.44	42432	GATA-3
4	A4	82	84.7241	2145.33	34609.6	GATA-3
4	A4	83	85.0294	440.968	26333.5	GATA-3
4	A4	84	85.3346	-539.064	18738.1	GATA-3
4	A4	85	85.6399	-603.589	12550.6	GATA-3
4	A4	86	85.9451	-1064.62	7803.4	GATA-3
4	A4	87	86.2504	-1675.13	4568.83	GATA-3
4	A4	88	86.5556	-2386.33	2570.32	GATA-3
4	A4	89	86.8608	-1918.21	1402.42	GATA-3
4	A4	90	87.1661	-1787.39	737.57	GATA-3
4	A4	91	87.4713	-2586	360.303	GATA-3
4	A4	92	87.7766	-1636.4	149.538	GATA-3
4	A4	93	88.0818	-2098.4	42.5137	GATA-3
4	A4	94	88.3871	-2477.35	3.65137	GATA-3
4	A4	95	88.6923	-2142.27	6.87402	GATA-3
4	A4	96	88.9975	-2463.36	29.2158	GATA-3
4	A4	97	89.3028	-2610.21	50.2109	GATA-3
4	A4	98	89.608	-2838.52	53.3496	GATA-3
4	A4	99	89.9133	-2849.78	28.4805	GATA-3
4	A4	100	90.2185	-3449.67	-25.2656	GATA-3
4	A4	101	90.5238	-2559.28	-97.6641	GATA-3
4	A4	102	90.829	-2612.47	-169.144	GATA-3
4	A4	103	91.1342	-2912.75	-217.102	GATA-3
4	A4	104	91.4395	-2834.22	-224.93	GATA-3
4	A4	105	91.7447	-1889.91	-189.775	GATA-3
4	A4	106	92.05	-3689.98	-125.072	GATA-3
4	A4	107	92.3552	-2972.96	-55.9541	GATA-3
4	A4	108	92.6605	-3788.96	-8.79395	GATA-3
4	A4	109	92.9657	-3161.6	0.512695	GATA-3
4	A4	110	93.271	-3424.14	-26.6338	GATA-3
4	A4	111	93.5762	-3152.02	-73.6279	GATA-3
4	A4	112	93.8814	-3338.42	-118.306	GATA-3
4	A4	113	94.1867	-3189.33	-144.083	GATA-3
4	A4	114	94.4919	-3208.83	-146.162	GATA-3
4	A4	115	94.7972	-3742.36	-130.417	GATA-3
5	A5	1	59.9993	481770	11699	GATA-3
5	A5	2	60.304	480357	11882.5	GATA-3
5	A5	3	60.6088	477768	12116.1	GATA-3
5	A5	4	60.9135	474129	12386	GATA-3
5	A5	5	61.2182	470946	12667	GATA-3
5	A5	6	61.523	468195	12930.3	GATA-3
5	A5	7	61.8277	463465	13145.8	GATA-3
5	A5	8	62.1324	459307	13293.7	GATA-3
5	A5	9	62.4372	454958	13374.8	GATA-3
5	A5	10	62.7419	450319	13408.1	GATA-3
5	A5	11	63.0466	445630	13421.9	GATA-3
5	A5	12	63.3514	442232	13441.1	GATA-3
5	A5	13	63.6561	438251	13476.6	GATA-3
5	A5	14	63.9608	433333	13522.5	GATA-3
5	A5	15	64.2656	430281	13561.4	GATA-3
5	A5	16	64.5703	425379	13574.6	GATA-3
5	A5	17	64.875	420538	13551.1	GATA-3
5	A5	18	65.1798	417415	13492.2	GATA-3
5	A5	19	65.4845	412683	13411.3	GATA-3
5	A5	20	65.7892	408052	13326.4	GATA-3
5	A5	21	66.0939	403713	13251.2	GATA-3
5	A5	22	66.3987	400509	13189.2	GATA-3
5	A5	23	66.7034	396262	13135	GATA-3
5	A5	24	67.0081	392053	13080.4	GATA-3
5	A5	25	67.3129	386687	13021	GATA-3
5	A5	26	67.6176	383437	12957.5	GATA-3
5	A5	27	67.9223	379408	12891.6	GATA-3
5	A5	28	68.2271	375141	12823.7	GATA-3
5	A5	29	68.5318	370965	12754.1	GATA-3
5	A5	30	68.8365	366929	12687.5	GATA-3
5	A5	31	69.1413	362800	12633.4	GATA-3
5	A5	32	69.446	358285	12604	GATA-3
5	A5	33	69.7507	355103	12605.3	GATA-3
5	A5	34	70.0555	351313	12630.2	GATA-3
5	A5	35	70.3602	348009	12661.2	GATA-3
5	A5	36	70.6649	343685	12679.7	GATA-3
5	A5	37	70.9697	338843	12678.1	GATA-3
5	A5	38	71.2744	335674	12664.9	GATA-3
5	A5	39	71.5791	331134	12659.5	GATA-3
5	A5	40	71.8839	327723	12681.2	GATA-3
5	A5	41	72.1886	323144	12736	GATA-3
5	A5	42	72.4933	319401	12812.8	GATA-3
5	A5	43	72.7981	315655	12888.2	GATA-3
5	A5	44	73.1028	311114	12939.1	GATA-3
5	A5	45	73.4075	306324	12959.7	GATA-3
5	A5	46	73.7123	301716	12964.1	GATA-3
5	A5	47	74.017	297991	12977.4	GATA-3
5	A5	48	74.3217	294766	13019.3	GATA-3
5	A5	49	74.6265	290404	13092.3	GATA-3
5	A5	50	74.9312	286516	13182.1	GATA-3
5	A5	51	75.2359	281609	13266.7	GATA-3
5	A5	52	75.5407	277335	13326.4	GATA-3
5	A5	53	75.8454	273344	13347.9	GATA-3
5	A5	54	76.1501	269326	13322.3	GATA-3
5	A5	55	76.4549	264311	13242.9	GATA-3
5	A5	56	76.7596	260159	13106.4	GATA-3
5	A5	57	77.0643	256065	12916.5	GATA-3
5	A5	58	77.3691	251389	12687.9	GATA-3
5	A5	59	77.6738	247016	12443.4	GATA-3
5	A5	60	77.9785	244372	12205	GATA-3
5	A5	61	78.2833	239395	11995.8	GATA-3
5	A5	62	78.588	236852	11837.4	GATA-3
5	A5	63	78.8927	232645	11754.5	GATA-3
5	A5	64	79.1975	228310	11780.9	GATA-3
5	A5	65	79.5022	226133	11964.8	GATA-3
5	A5	66	79.8069	221893	12370.7	GATA-3
5	A5	67	80.1117	218550	13087.7	GATA-3
5	A5	68	80.4164	214662	14233.1	GATA-3
5	A5	69	80.7211	211096	15941.8	GATA-3
5	A5	70	81.0259	205952	18386.8	GATA-3
5	A5	71	81.3306	201493	21755.3	GATA-3
5	A5	72	81.6353	196056	26204.4	GATA-3
5	A5	73	81.9401	188887	31784.3	GATA-3
5	A5	74	82.2448	180155	38333.8	GATA-3
5	A5	75	82.5495	166751	45375.7	GATA-3
5	A5	76	82.8543	153352	52068.5	GATA-3
5	A5	77	83.159	133637	57287.1	GATA-3
5	A5	78	83.4637	109924	59870.7	GATA-3
5	A5	79	83.7684	72289.9	58989.9	GATA-3
5	A5	80	84.0732	43562.7	54482.4	GATA-3
5	A5	81	84.3779	25785.6	46981.2	GATA-3
5	A5	82	84.6826	18062.4	37742.6	GATA-3
5	A5	83	84.9874	15910.3	28244.7	GATA-3
5	A5	84	85.2921	14576.9	19745.4	GATA-3
5	A5	85	85.5968	14074.4	12993.1	GATA-3
5	A5	86	85.9016	13248.9	8251.56	GATA-3
5	A5	87	86.2063	13043.8	5188.07	GATA-3
5	A5	88	86.511	12165.7	3373.77	GATA-3
5	A5	89	86.8158	11269	2371.73	GATA-3
5	A5	90	87.1205	11860.2	1838.52	GATA-3
5	A5	91	87.4252	10715.3	1550.91	GATA-3
5	A5	92	87.73	10297.3	1385.19	GATA-3
5	A5	93	88.0347	10764.1	1281	GATA-3
5	A5	94	88.3394	9507.44	1210.26	GATA-3
5	A5	95	88.6442	9880.79	1158.09	GATA-3
5	A5	96	88.9489	8834.63	1114.43	GATA-3
5	A5	97	89.2536	9155.85	1071.9	GATA-3
5	A5	98	89.5584	8470.04	1026.02	GATA-3
5	A5	99	89.8631	8348.16	975.659	GATA-3
5	A5	100	90.1678	7761.62	922.835	GATA-3
5	A5	101	90.4726	7912.03	871.398	GATA-3
5	A5	102	90.7773	7858.02	824.785	GATA-3
5	A5	103	91.082	6978.31	783.707	GATA-3
5	A5	104	91.3868	7239.27	745.31	GATA-3
5	A5	105	91.6915	7029.61	704.687	GATA-3
5	A5	106	91.9962	6406.17	658.138	GATA-3
5	A5	107	92.301	6876.47	606.338	GATA-3
5	A5	108	92.6057	6053.89	555.508	GATA-3
5	A5	109	92.9104	6582.66	515.529	GATA-3
5	A5	110	93.2152	6523.62	495.381	GATA-3
5	A5	111	93.5199	6087.74	497.944	GATA-3
5	A5	112	93.8246	5981.46	517.25	GATA-3
5	A5	113	94.1294	5823.01	540.34	GATA-3
5	A5	114	94.4341	5227.17	553.133	GATA-3
5	A5	115	94.7388	5366.5	546.943	GATA-3
6	A6	1	59.9993	389794	9352.14	GATA-3
6	A6	2	60.304	389379	9574.35	GATA-3
6	A6	3	60.6088	387376	9833.34	GATA-3
6	A6	4	60.9135	385304	10101.4	GATA-3
6	A6	5	61.2182	381208	10347.3	GATA-3
6	A6	6	61.523	378823	10551.2	GATA-3
6	A6	7	61.8277	375828	10705.3	GATA-3
6	A6	8	62.1324	371648	10811.5	GATA-3
6	A6	9	62.4372	368636	10890	GATA-3
6	A6	10	62.7419	364740	10963.9	GATA-3
6	A6	11	63.0466	361433	11049.5	GATA-3
6	A6	12	63.3514	358502	11149.6	GATA-3
6	A6	13	63.6561	355421	11253.2	GATA-3
6	A6	14	63.9608	351318	11342.3	GATA-3
6	A6	15	64.2656	347956	11399.2	GATA-3
6	A6	16	64.5703	344430	11412.7	GATA-3
6	A6	17	64.875	340498	11380.5	GATA-3
6	A6	18	65.1798	337755	11309.8	GATA-3
6	A6	19	65.4845	333977	11217.7	GATA-3
6	A6	20	65.7892	329704	11128.7	GATA-3
6	A6	21	66.0939	326868	11065.9	GATA-3
6	A6	22	66.3987	323235	11039.9	GATA-3
6	A6	23	66.7034	320118	11041.3	GATA-3
6	A6	24	67.0081	316768	11043.7	GATA-3
6	A6	25	67.3129	313995	11017.1	GATA-3
6	A6	26	67.6176	309223	10944.7	GATA-3
6	A6	27	67.9223	305164	10830.7	GATA-3
6	A6	28	68.2271	302661	10697.3	GATA-3
6	A6	29	68.5318	299049	10572.1	GATA-3
6	A6	30	68.8365	295520	10477.8	GATA-3
6	A6	31	69.1413	292642	10428.8	GATA-3
6	A6	32	69.446	289514	10423.7	GATA-3
6	A6	33	69.7507	285772	10456.5	GATA-3
6	A6	34	70.0555	282781	10515.2	GATA-3
6	A6	35	70.3602	280086	10580.2	GATA-3
6	A6	36	70.6649	277312	10630.1	GATA-3
6	A6	37	70.9697	273052	10653	GATA-3
6	A6	38	71.2744	269481	10649.7	GATA-3
6	A6	39	71.5791	266191	10630.9	GATA-3
6	A6	40	71.8839	263368	10607.5	GATA-3
6	A6	41	72.1886	260154	10582.5	GATA-3
6	A6	42	72.4933	256020	10550.2	GATA-3
6	A6	43	72.7981	252860	10502.8	GATA-3
6	A6	44	73.1028	249687	10441.1	GATA-3
6	A6	45	73.4075	245583	10375.3	GATA-3
6	A6	46	73.7123	242506	10323.5	GATA-3
6	A6	47	74.017	239190	10306.3	GATA-3
6	A6	48	74.3217	237013	10338.3	GATA-3
6	A6	49	74.6265	233351	10422.7	GATA-3
6	A6	50	74.9312	229379	10553.5	GATA-3
6	A6	51	75.2359	226867	10709.1	GATA-3
6	A6	52	75.5407	223602	10852.9	GATA-3
6	A6	53	75.8454	219961	10944.6	GATA-3
6	A6	54	76.1501	216375	10950	GATA-3
6	A6	55	76.4549	212195	10854.5	GATA-3
6	A6	56	76.7596	208532	10672	GATA-3
6	A6	57	77.0643	204761	10442.5	GATA-3
6	A6	58	77.3691	201980	10219.2	GATA-3
6	A6	59	77.6738	199233	10029.1	GATA-3
6	A6	60	77.9785	196342	9888.93	GATA-3
6	A6	61	78.2833	192739	9800.75	GATA-3
6	A6	62	78.588	189429	9762.48	GATA-3
6	A6	63	78.8927	186682	9778.68	GATA-3
6	A6	64	79.1975	184243	9866.47	GATA-3
6	A6	65	79.5022	180849	10058.9	GATA-3
6	A6	66	79.8069	177795	10409.8	GATA-3
6	A6	67	80.1117	174308	11024.8	GATA-3
6	A6	68	80.4164	171698	12014.4	GATA-3
6	A6	69	80.7211	168344	13529.4	GATA-3
6	A6	70	81.0259	165002	15745.5	GATA-3
6	A6	71	81.3306	160824	18833.8	GATA-3
6	A6	72	81.6353	156175	22917.7	GATA-3
6	A6	73	81.9401	151034	28006.3	GATA-3
6	A6	74	82.2448	142160	33911.2	GATA-3
6	A6	75	82.5495	131657	40164.6	GATA-3
6	A6	76	82.8543	119620	45989.7	GATA-3
6	A6	77	83.159	103132	50384.2	GATA-3
6	A6	78	83.4637	82507.6	52347.3	GATA-3
6	A6	79	83.7684	51964.2	51202.4	GATA-3
6	A6	80	84.0732	28007	46880.7	GATA-3
6	A6	81	84.3779	14476.4	40010.9	GATA-3
6	A6	82	84.6826	9031.11	31744	GATA-3
6	A6	83	84.9874	7642.31	23385.3	GATA-3
6	A6	84	85.2921	6486.58	16007.7	GATA-3
6	A6	85	85.5968	6083.14	10226	GATA-3
6	A6	86	85.9016	5725.3	6307.72	GATA-3
6	A6	87	86.2063	4784.41	3781.26	GATA-3
6	A6	88	86.511	4646.12	2275.22	GATA-3
6	A6	89	86.8158	4083.14	1430.21	GATA-3
6	A6	90	87.1205	4441.04	976.694	GATA-3
6	A6	91	87.4252	3829.78	743.602	GATA-3
6	A6	92	87.73	4226.89	630.43	GATA-3
6	A6	93	88.0347	3786.63	575.384	GATA-3
6	A6	94	88.3394	2591.93	537.11	GATA-3
6	A6	95	88.6442	2622.65	490.16	GATA-3
6	A6	96	88.9489	2962.98	424.946	GATA-3
6	A6	97	89.2536	3016.21	344.677	GATA-3
6	A6	98	89.5584	2271.87	259.327	GATA-3
6	A6	99	89.8631	1598.48	180.78	GATA-3
6	A6	100	90.1678	2734.57	120.655	GATA-3
6	A6	101	90.4726	2369.4	88.0283	GATA-3
6	A6	102	90.7773	2381.48	84.9873	GATA-3
6	A6	103	91.082	2023.07	102.664	GATA-3
6	A6	104	91.3868	1353.88	122.592	GATA-3
6	A6	105	91.6915	1812.47	124.416	GATA-3
6	A6	106	91.9962	1585.75	95.7061	GATA-3
6	A6	107	92.301	1176.67	38.0225	GATA-3
6	A6	108	92.6057	1376.84	-33.6006	GATA-3
6	A6	109	92.9104	1331.02	-97.2334	GATA-3
6	A6	110	93.2152	2061.35	-133.956	GATA-3
6	A6	111	93.5199	1615.49	-137.053	GATA-3
6	A6	112	93.8246	1290.04	-115.622	GATA-3
6	A6	113	94.1294	822.967	-89.6699	GATA-3
6	A6	114	94.4341	1038.02	-79.0176	GATA-3
6	A6	115	94.7388	1279.19	-93.0889	GATA-3
7	A7	1	59.9993	430632	11549.7	GATA-3
7	A7	2	60.304	430220	11714.6	GATA-3
7	A7	3	60.6088	427432	11892.9	GATA-3
7	A7	4	60.9135	423811	12062.4	GATA-3
7	A7	5	61.2182	420206	12214.8	GATA-3
7	A7	6	61.523	416817	12348.9	GATA-3
7	A7	7	61.8277	412790	12472.7	GATA-3
7	A7	8	62.1324	409384	12591.7	GATA-3
7	A7	9	62.4372	405182	12701.5	GATA-3
7	A7	10	62.7419	401782	12791.4	GATA-3
7	A7	11	63.0466	397233	12853.1	GATA-3
7	A7	12	63.3514	393006	12887.4	GATA-3
7	A7	13	63.6561	389031	12904.8	GATA-3
7	A7	14	63.9608	385510	12919.3	GATA-3
7	A7	15	64.2656	380998	12941	GATA-3
7	A7	16	64.5703	377607	12970	GATA-3
7	A7	17	64.875	373462	12996.4	GATA-3
7	A7	18	65.1798	369610	13003.9	GATA-3
7	A7	19	65.4845	365629	12978	GATA-3
7	A7	20	65.7892	361402	12914.1	GATA-3
7	A7	21	66.0939	357670	12822.3	GATA-3
7	A7	22	66.3987	352685	12724.5	GATA-3
7	A7	23	66.7034	349198	12644.5	GATA-3
7	A7	24	67.0081	345259	12594.2	GATA-3
7	A7	25	67.3129	341411	12566.7	GATA-3
7	A7	26	67.6176	338370	12539.1	GATA-3
7	A7	27	67.9223	333527	12485.2	GATA-3
7	A7	28	68.2271	329317	12389.4	GATA-3
7	A7	29	68.5318	325432	12254.6	GATA-3
7	A7	30	68.8365	321241	12100	GATA-3
7	A7	31	69.1413	317749	11956.5	GATA-3
7	A7	32	69.446	314134	11842.3	GATA-3
7	A7	33	69.7507	310276	11771.1	GATA-3
7	A7	34	70.0555	306996	11744.2	GATA-3
7	A7	35	70.3602	303644	11752.5	GATA-3
7	A7	36	70.6649	300004	11780.1	GATA-3
7	A7	37	70.9697	296450	11811.1	GATA-3
7	A7	38	71.2744	292662	11836	GATA-3
7	A7	39	71.5791	288990	11853	GATA-3
7	A7	40	71.8839	284951	11867.5	GATA-3
7	A7	41	72.1886	281140	11887	GATA-3
7	A7	42	72.4933	278109	11918.5	GATA-3
7	A7	43	72.7981	273624	11966.9	GATA-3
7	A7	44	73.1028	269158	12036	GATA-3
7	A7	45	73.4075	266383	12128.9	GATA-3
7	A7	46	73.7123	262308	12248.7	GATA-3
7	A7	47	74.017	258643	12392.4	GATA-3
7	A7	48	74.3217	254309	12558	GATA-3
7	A7	49	74.6265	250458	12741.2	GATA-3
7	A7	50	74.9312	246788	12932.9	GATA-3
7	A7	51	75.2359	243028	13115.6	GATA-3
7	A7	52	75.5407	238454	13264.2	GATA-3
7	A7	53	75.8454	233941	13348.8	GATA-3
7	A7	54	76.1501	230112	13341.6	GATA-3
7	A7	55	76.4549	225172	13225	GATA-3
7	A7	56	76.7596	221217	12999.7	GATA-3
7	A7	57	77.0643	216509	12688.9	GATA-3
7	A7	58	77.3691	211801	12336.4	GATA-3
7	A7	59	77.6738	208958	11999.1	GATA-3
7	A7	60	77.9785	205290	11726.3	GATA-3
7	A7	61	78.2833	201860	11538	GATA-3
7	A7	62	78.588	198856	11442.5	GATA-3
7	A7	63	78.8927	194539	11438.3	GATA-3
7	A7	64	79.1975	191674	11531.8	GATA-3
7	A7	65	79.5022	187377	11753.7	GATA-3
7	A7	66	79.8069	184516	12172.3	GATA-3
7	A7	67	80.1117	180853	12913.8	GATA-3
7	A7	68	80.4164	177020	14115.8	GATA-3
7	A7	69	80.7211	173300	15956.7	GATA-3
7	A7	70	81.0259	169468	18622.8	GATA-3
7	A7	71	81.3306	165334	22271.7	GATA-3
7	A7	72	81.6353	159061	26980	GATA-3
7	A7	73	81.9401	151895	32672.3	GATA-3
7	A7	74	82.2448	142501	39040.2	GATA-3
7	A7	75	82.5495	129057	45477.5	GATA-3
7	A7	76	82.8543	113785	51083.5	GATA-3
7	A7	77	83.159	95981.1	54791.9	GATA-3
7	A7	78	83.4637	70935.1	55640.6	GATA-3
7	A7	79	83.7684	37800.2	53107.9	GATA-3
7	A7	80	84.0732	14440.2	47362.9	GATA-3
7	A7	81	84.3779	3708.52	39279.6	GATA-3
7	A7	82	84.6826	652.987	30179.5	GATA-3
7	A7	83	84.9874	-683.806	21415.9	GATA-3
7	A7	84	85.2921	-1378.9	13996.3	GATA-3
7	A7	85	85.5968	-930.585	8519.66	GATA-3
7	A7	86	85.9016	-1362.32	4852.79	GATA-3
7	A7	87	86.2063	-1096.74	2616.21	GATA-3
7	A7	88	86.511	-1402.14	1386.56	GATA-3
7	A7	89	86.8158	-1858.12	777.288	GATA-3
7	A7	90	87.1205	-1763.92	503.566	GATA-3
7	A7	91	87.4252	-1841	386.798	GATA-3
7	A7	92	87.73	-2219.79	328.918	GATA-3
7	A7	93	88.0347	-1801.66	282.095	GATA-3
7	A7	94	88.3394	-2732.87	227.086	GATA-3
7	A7	95	88.6442	-2803.55	161.743	GATA-3
7	A7	96	88.9489	-2325.7	94.375	GATA-3
7	A7	97	89.2536	-1994.88	36.7676	GATA-3
7	A7	98	89.5584	-2538.63	-3.33105	GATA-3
7	A7	99	89.8631	-2555.85	-26.4238	GATA-3
7	A7	100	90.1678	-2673.54	-39.3896	GATA-3
7	A7	101	90.4726	-2302.79	-49.4287	GATA-3
7	A7	102	90.7773	-2834.01	-58.9121	GATA-3
7	A7	103	91.082	-2557.85	-64.8896	GATA-3
7	A7	104	91.3868	-2276.01	-62.9092	GATA-3
7	A7	105	91.6915	-2328.99	-51.5654	GATA-3
7	A7	106	91.9962	-3152.61	-34.1055	GATA-3
7	A7	107	92.301	-2446.03	-15.9678	GATA-3
7	A7	108	92.6057	-2846.36	-0.5	GATA-3
7	A7	109	92.9104	-2825.24	13.4082	GATA-3
7	A7	110	93.2152	-2435.61	29.7539	GATA-3
7	A7	111	93.5199	-3021.6	51.3184	GATA-3
7	A7	112	93.8246	-2923.37	76.6719	GATA-3
7	A7	113	94.1294	-3003.25	100.729	GATA-3
7	A7	114	94.4341	-3734.56	118.204	GATA-3
7	A7	115	94.7388	-2795.86	127.023	GATA-3
8	A8	1	59.9993	359647	9035.28	GATA-3
8	A8	2	60.304	359523	9221.27	GATA-3
8	A8	3	60.6088	357230	9433.75	GATA-3
8	A8	4	60.9135	355203	9643.75	GATA-3
8	A8	5	61.2182	352173	9826.14	GATA-3
8	A8	6	61.523	348764	9970.68	GATA-3
8	A8	7	61.8277	345695	10084.8	GATA-3
8	A8	8	62.1324	342520	10179.9	GATA-3
8	A8	9	62.4372	339806	10263.7	GATA-3
8	A8	10	62.7419	336547	10336.6	GATA-3
8	A8	11	63.0466	332946	10395.4	GATA-3
8	A8	12	63.3514	330071	10439.8	GATA-3
8	A8	13	63.6561	326387	10472.2	GATA-3
8	A8	14	63.9608	322935	10495.1	GATA-3
8	A8	15	64.2656	320370	10506.8	GATA-3
8	A8	16	64.5703	317536	10502.5	GATA-3
8	A8	17	64.875	313170	10478.6	GATA-3
8	A8	18	65.1798	310587	10438	GATA-3
8	A8	19	65.4845	307053	10390.7	GATA-3
8	A8	20	65.7892	303618	10348.2	GATA-3
8	A8	21	66.0939	301141	10317.3	GATA-3
8	A8	22	66.3987	297427	10296.1	GATA-3
8	A8	23	66.7034	294407	10275	GATA-3
8	A8	24	67.0081	291342	10243	GATA-3
8	A8	25	67.3129	287556	10193.7	GATA-3
8	A8	26	67.6176	284749	10128.1	GATA-3
8	A8	27	67.9223	280850	10052.9	GATA-3
8	A8	28	68.2271	278345	9975.6	GATA-3
8	A8	29	68.5318	274848	9901.19	GATA-3
8	A8	30	68.8365	271767	9833.15	GATA-3
8	A8	31	69.1413	269056	9777.38	GATA-3
8	A8	32	69.446	265568	9743.24	GATA-3
8	A8	33	69.7507	262001	9740.39	GATA-3
8	A8	34	70.0555	259342	9768.76	GATA-3
8	A8	35	70.3602	257971	9814.06	GATA-3
8	A8	36	70.6649	254404	9853.07	GATA-3
8	A8	37	70.9697	250324	9865.7	GATA-3
8	A8	38	71.2744	247363	9845.66	GATA-3
8	A8	39	71.5791	244695	9803.11	GATA-3
8	A8	40	71.8839	241217	9757.82	GATA-3
8	A8	41	72.1886	238385	9729.82	GATA-3
8	A8	42	72.4933	235008	9730.29	GATA-3
8	A8	43	72.7981	232301	9758.04	GATA-3
8	A8	44	73.1028	228553	9801.04	GATA-3
8	A8	45	73.4075	226378	9843.03	GATA-3
8	A8	46	73.7123	222560	9872.52	GATA-3
8	A8	47	74.017	219311	9888.07	GATA-3
8	A8	48	74.3217	216145	9898.74	GATA-3
8	A8	49	74.6265	212772	9916.22	GATA-3
8	A8	50	74.9312	210749	9944.35	GATA-3
8	A8	51	75.2359	207126	9973.09	GATA-3
8	A8	52	75.5407	204173	9981.17	GATA-3
8	A8	53	75.8454	200397	9946.21	GATA-3
8	A8	54	76.1501	197295	9855.59	GATA-3
8	A8	55	76.4549	194105	9711.71	GATA-3
8	A8	56	76.7596	190838	9532.54	GATA-3
8	A8	57	77.0643	187545	9346.29	GATA-3
8	A8	58	77.3691	185407	9181.02	GATA-3
8	A8	59	77.6738	181690	9057.08	GATA-3
8	A8	60	77.9785	179208	8982.34	GATA-3
8	A8	61	78.2833	177660	8953.21	GATA-3
8	A8	62	78.588	173493	8962.09	GATA-3
8	A8	63	78.8927	170671	9008.87	GATA-3
8	A8	64	79.1975	168247	9110.57	GATA-3
8	A8	65	79.5022	165446	9306.32	GATA-3
8	A8	66	79.8069	162684	9657.56	GATA-3
8	A8	67	80.1117	159820	10241.9	GATA-3
8	A8	68	80.4164	156832	11163.5	GATA-3
8	A8	69	80.7211	153992	12549.5	GATA-3
8	A8	70	81.0259	150970	14547	GATA-3
8	A8	71	81.3306	146523	17310.9	GATA-3
8	A8	72	81.6353	142194	20969.1	GATA-3
8	A8	73	81.9401	137171	25558.3	GATA-3
8	A8	74	82.2448	129811	30934.2	GATA-3
8	A8	75	82.5495	120354	36683.5	GATA-3
8	A8	76	82.8543	109231	42093.2	GATA-3
8	A8	77	83.159	93176.3	46231.5	GATA-3
8	A8	78	83.4637	73272.4	48166.5	GATA-3
8	A8	79	83.7684	45186.7	47265.3	GATA-3
8	A8	80	84.0732	22979	43450.1	GATA-3
8	A8	81	84.3779	9998.98	37274.5	GATA-3
8	A8	82	84.6826	4584.39	29764.8	GATA-3
8	A8	83	84.9874	1828.08	22094.6	GATA-3
8	A8	84	85.2921	1037.01	15243	GATA-3
8	A8	85	85.5968	1108.27	9782.14	GATA-3
8	A8	86	85.9016	321.588	5804.44	GATA-3
8	A8	87	86.2063	158.404	3183.94	GATA-3
8	A8	88	86.511	191.256	1583.46	GATA-3
8	A8	89	86.8158	-209.039	661.836	GATA-3
8	A8	90	87.1205	-125.491	155.428	GATA-3
8	A8	91	87.4252	-332.862	-103.999	GATA-3
8	A8	92	87.73	278.051	-211.14	GATA-3
8	A8	93	88.0347	652.179	-220.964	GATA-3
8	A8	94	88.3394	-694.032	-174.505	GATA-3
8	A8	95	88.6442	-533.917	-108.84	GATA-3
8	A8	96	88.9489	-607.134	-54.708	GATA-3
8	A8	97	89.2536	-472.241	-30.3477	GATA-3
8	A8	98	89.5584	-1445.49	-38.5762	GATA-3
8	A8	99	89.8631	-1178.51	-69.2695	GATA-3
8	A8	100	90.1678	-1198.43	-105.788	GATA-3
8	A8	101	90.4726	-694.962	-132.569	GATA-3
8	A8	102	90.7773	-1548.49	-140.731	GATA-3
8	A8	103	91.082	-1800.95	-129.468	GATA-3
8	A8	104	91.3868	-1686.16	-103.771	GATA-3
8	A8	105	91.6915	-1107.98	-71.7393	GATA-3
8	A8	106	91.9962	-1989.4	-44.0225	GATA-3
8	A8	107	92.301	-2472.39	-34.1348	GATA-3
8	A8	108	92.6057	-2175.56	-56.1895	GATA-3
8	A8	109	92.9104	-2742.84	-119.031	GATA-3
8	A8	110	93.2152	-2505.99	-220.18	GATA-3
8	A8	111	93.5199	-2513.74	-344.351	GATA-3
8	A8	112	93.8246	-2380.72	-468.407	GATA-3
8	A8	113	94.1294	-2102.18	-570.342	GATA-3
8	A8	114	94.4341	-2079.56	-637.634	GATA-3
8	A8	115	94.7388	-1945.95	-671.003	GATA-3
13	B1	1	59.9994	372814	10215.9	GATA-3
13	B1	2	60.3046	372235	10337.4	GATA-3
13	B1	3	60.6099	369732	10472.2	GATA-3
13	B1	4	60.9151	366933	10596.6	GATA-3
13	B1	5	61.2204	363571	10696.6	GATA-3
13	B1	6	61.5256	359850	10774.7	GATA-3
13	B1	7	61.8309	357261	10833.4	GATA-3
13	B1	8	62.1361	354082	10875.7	GATA-3
13	B1	9	62.4413	350163	10902.8	GATA-3
13	B1	10	62.7466	345947	10916.5	GATA-3
13	B1	11	63.0518	342967	10921.4	GATA-3
13	B1	12	63.3571	339763	10926	GATA-3
13	B1	13	63.6623	336315	10939.3	GATA-3
13	B1	14	63.9676	331718	10966	GATA-3
13	B1	15	64.2728	329158	11002.2	GATA-3
13	B1	16	64.5781	326544	11033.5	GATA-3
13	B1	17	64.8833	322001	11040.2	GATA-3
13	B1	18	65.1885	318771	11007.8	GATA-3
13	B1	19	65.4938	315314	10937.2	GATA-3
13	B1	20	65.799	311583	10848.1	GATA-3
13	B1	21	66.1043	307508	10771.5	GATA-3
13	B1	22	66.4095	304111	10734.3	GATA-3
13	B1	23	66.7148	301845	10744.4	GATA-3
13	B1	24	67.02	297833	10786.3	GATA-3
13	B1	25	67.3252	295191	10829	GATA-3
13	B1	26	67.6305	290724	10842.8	GATA-3
13	B1	27	67.9357	287250	10814	GATA-3
13	B1	28	68.241	283288	10749.6	GATA-3
13	B1	29	68.5462	280189	10671.4	GATA-3
13	B1	30	68.8515	276020	10603.2	GATA-3
13	B1	31	69.1567	273821	10561.3	GATA-3
13	B1	32	69.462	269766	10550.1	GATA-3
13	B1	33	69.7672	266630	10564.9	GATA-3
13	B1	34	70.0724	263678	10596.5	GATA-3
13	B1	35	70.3777	259866	10634	GATA-3
13	B1	36	70.6829	256523	10664.1	GATA-3
13	B1	37	70.9882	253151	10670.2	GATA-3
13	B1	38	71.2934	251413	10637.8	GATA-3
13	B1	39	71.5987	245749	10561.7	GATA-3
13	B1	40	71.9039	242059	10444.9	GATA-3
13	B1	41	72.2091	239737	10315.6	GATA-3
13	B1	42	72.5144	235684	10201.8	GATA-3
13	B1	43	72.8196	232675	10121.4	GATA-3
13	B1	44	73.1249	229506	10078	GATA-3
13	B1	45	73.4301	226489	10064.1	GATA-3
13	B1	46	73.7354	222368	10071.5	GATA-3
13	B1	47	74.0406	219038	10099.2	GATA-3
13	B1	48	74.3459	216887	10155.3	GATA-3
13	B1	49	74.6511	212909	10251.8	GATA-3
13	B1	50	74.9563	209177	10395	GATA-3
13	B1	51	75.2616	207091	10574.1	GATA-3
13	B1	52	75.5668	203185	10751.7	GATA-3
13	B1	53	75.8721	200134	10897.8	GATA-3
13	B1	54	76.1773	195644	10971.2	GATA-3
13	B1	55	76.4826	191303	10944.3	GATA-3
13	B1	56	76.7878	187927	10812.1	GATA-3
13	B1	57	77.093	184983	10594.2	GATA-3
13	B1	58	77.3983	180405	10313.2	GATA-3
13	B1	59	77.7035	176921	10028.4	GATA-3
13	B1	60	78.0088	175634	9790.42	GATA-3
13	B1	61	78.314	171081	9634.04	GATA-3
13	B1	62	78.6193	169067	9575.58	GATA-3
13	B1	63	78.9245	165972	9616.35	GATA-3
13	B1	64	79.2298	163698	9755.66	GATA-3
13	B1	65	79.535	158456	10008.4	GATA-3
13	B1	66	79.8402	156034	10419	GATA-3
13	B1	67	80.1455	154382	11032.4	GATA-3
13	B1	68	80.4507	149735	11960.2	GATA-3
13	B1	69	80.756	146701	13336.7	GATA-3
13	B1	70	81.0612	143105	15306.6	GATA-3
13	B1	71	81.3665	137512	18019	GATA-3
13	B1	72	81.6717	132617	21588.3	GATA-3
13	B1	73	81.9769	126962	26021.6	GATA-3
13	B1	74	82.2822	118101	31124.2	GATA-3
13	B1	75	82.5874	106533	36423.2	GATA-3
13	B1	76	82.8927	91255	41166.8	GATA-3
13	B1	77	83.1979	72413.1	44445.8	GATA-3
13	B1	78	83.5032	46542.9	45436	GATA-3
13	B1	79	83.8084	18778.5	43684.3	GATA-3
13	B1	80	84.1136	5181.78	39308.1	GATA-3
13	B1	81	84.4189	-1422.91	32997.4	GATA-3
13	B1	82	84.7241	-4857.13	25801.8	GATA-3
13	B1	83	85.0294	-4614.95	18797.6	GATA-3
13	B1	84	85.3346	-5534.46	12791.6	GATA-3
13	B1	85	85.6399	-5724.09	8013.86	GATA-3
13	B1	86	85.9451	-7071.18	4579.13	GATA-3
13	B1	87	86.2504	-5250.39	2389.88	GATA-3
13	B1	88	86.5556	-6118.95	1101.05	GATA-3
13	B1	89	86.8608	-6715.47	394.773	GATA-3
13	B1	90	87.1661	-6131.43	35.2197	GATA-3
13	B1	91	87.4713	-6393.44	-126.778	GATA-3
13	B1	92	87.7766	-6166.99	-175.389	GATA-3
13	B1	93	88.0818	-6202.7	-158.835	GATA-3
13	B1	94	88.3871	-6013.62	-113.139	GATA-3
13	B1	95	88.6923	-7587.06	-72.5498	GATA-3
13	B1	96	88.9975	-7461.82	-65.4385	GATA-3
13	B1	97	89.3028	-6934.05	-103.076	GATA-3
13	B1	98	89.608	-7106.91	-173.523	GATA-3
13	B1	99	89.9133	-6825.6	-248.466	GATA-3
13	B1	100	90.2185	-6824.29	-300.234	GATA-3
13	B1	101	90.5238	-6520.38	-317.666	GATA-3
13	B1	102	90.829	-8371.74	-310.034	GATA-3
13	B1	103	91.1342	-6955.91	-297.142	GATA-3
13	B1	104	91.4395	-7102.92	-293.728	GATA-3
13	B1	105	91.7447	-7865.72	-299.902	GATA-3
13	B1	106	92.05	-6318.56	-304.072	GATA-3
13	B1	107	92.3552	-7559.12	-295.024	GATA-3
13	B1	108	92.6605	-7667.8	-273.101	GATA-3
13	B1	109	92.9657	-7820.83	-251.741	GATA-3
13	B1	110	93.271	-7848.49	-248.597	GATA-3
13	B1	111	93.5762	-7596.53	-273.312	GATA-3
13	B1	112	93.8814	-7419.08	-320.982	GATA-3
13	B1	113	94.1867	-8118.45	-375.251	GATA-3
13	B1	114	94.4919	-6732.19	-417.872	GATA-3
13	B1	115	94.7972	-7567.91	-437.853	GATA-3
15	B3	1	59.9994	532473	12503.1	GATA-3
15	B3	2	60.3046	530136	12718.9	GATA-3
15	B3	3	60.6099	528530	12964.4	GATA-3
15	B3	4	60.9151	524795	13218	GATA-3
15	B3	5	61.2204	521389	13462.6	GATA-3
15	B3	6	61.5256	516287	13690	GATA-3
15	B3	7	61.8309	513050	13898.5	GATA-3
15	B3	8	62.1361	509202	14086.8	GATA-3
15	B3	9	62.4413	503636	14251.5	GATA-3
15	B3	10	62.7466	499838	14389.9	GATA-3
15	B3	11	63.0518	494978	14499.1	GATA-3
15	B3	12	63.3571	489851	14580.7	GATA-3
15	B3	13	63.6623	486182	14641.2	GATA-3
15	B3	14	63.9676	481715	14690.9	GATA-3
15	B3	15	64.2728	476772	14742.3	GATA-3
15	B3	16	64.5781	471063	14804.5	GATA-3
15	B3	17	64.8833	468363	14876.3	GATA-3
15	B3	18	65.1885	463382	14942.5	GATA-3
15	B3	19	65.4938	458611	14979.3	GATA-3
15	B3	20	65.799	454324	14966.6	GATA-3
15	B3	21	66.1043	448618	14899.9	GATA-3
15	B3	22	66.4095	444054	14794	GATA-3
15	B3	23	66.7148	439416	14675.5	GATA-3
15	B3	24	67.02	434244	14569.2	GATA-3
15	B3	25	67.3252	430615	14488	GATA-3
15	B3	26	67.6305	425910	14430	GATA-3
15	B3	27	67.9357	421006	14384.7	GATA-3
15	B3	28	68.241	416450	14342.8	GATA-3
15	B3	29	68.5462	412147	14301.6	GATA-3
15	B3	30	68.8515	406578	14265.8	GATA-3
15	B3	31	69.1567	402629	14241.8	GATA-3
15	B3	32	69.462	399193	14232.4	GATA-3
15	B3	33	69.7672	393452	14237.2	GATA-3
15	B3	34	70.0724	389375	14253.5	GATA-3
15	B3	35	70.3777	385534	14279.1	GATA-3
15	B3	36	70.6829	380898	14311.7	GATA-3
15	B3	37	70.9882	376092	14343.6	GATA-3
15	B3	38	71.2934	372250	14361	GATA-3
15	B3	39	71.5987	367345	14345.7	GATA-3
15	B3	40	71.9039	363395	14284	GATA-3
15	B3	41	72.2091	357809	14179.5	GATA-3
15	B3	42	72.5144	352656	14054	GATA-3
15	B3	43	72.8196	348335	13943.1	GATA-3
15	B3	44	73.1249	344133	13880.4	GATA-3
15	B3	45	73.4301	340494	13883.6	GATA-3
15	B3	46	73.7354	335772	13952.6	GATA-3
15	B3	47	74.0406	330946	14080.4	GATA-3
15	B3	48	74.3459	326513	14266.8	GATA-3
15	B3	49	74.6511	322250	14527	GATA-3
15	B3	50	74.9563	317448	14873.4	GATA-3
15	B3	51	75.2616	313107	15304.8	GATA-3
15	B3	52	75.5668	309382	15786.2	GATA-3
15	B3	53	75.8721	303281	16248.3	GATA-3
15	B3	54	76.1773	298795	16603.3	GATA-3
15	B3	55	76.4826	291321	16773.7	GATA-3
15	B3	56	76.7878	285517	16718.9	GATA-3
15	B3	57	77.093	280379	16446.2	GATA-3
15	B3	58	77.3983	274949	16004.6	GATA-3
15	B3	59	77.7035	269545	15467.7	GATA-3
15	B3	60	78.0088	265134	14913.2	GATA-3
15	B3	61	78.314	260986	14409.3	GATA-3
15	B3	62	78.6193	256487	14011.2	GATA-3
15	B3	63	78.9245	252824	13752.5	GATA-3
15	B3	64	79.2298	248412	13662.4	GATA-3
15	B3	65	79.535	244130	13779.1	GATA-3
15	B3	66	79.8402	240586	14162.3	GATA-3
15	B3	67	80.1455	235856	14913.7	GATA-3
15	B3	68	80.4507	231584	16168	GATA-3
15	B3	69	80.756	227614	18103.1	GATA-3
15	B3	70	81.0612	222194	20932.2	GATA-3
15	B3	71	81.3665	216173	24874.3	GATA-3
15	B3	72	81.6717	209441	30097.7	GATA-3
15	B3	73	81.9769	201508	36630	GATA-3
15	B3	74	82.2822	188508	44239.4	GATA-3
15	B3	75	82.5874	173162	52326.5	GATA-3
15	B3	76	82.8927	154781	59892.9	GATA-3
15	B3	77	83.1979	129849	65663.6	GATA-3
15	B3	78	83.5032	94480.6	68388.3	GATA-3
15	B3	79	83.8084	55123.5	67245.1	GATA-3
15	B3	80	84.1136	31227.7	62170.9	GATA-3
15	B3	81	84.4189	19413.5	53936.3	GATA-3
15	B3	82	84.7241	13595.9	43904.9	GATA-3
15	B3	83	85.0294	8915.38	33591.1	GATA-3
15	B3	84	85.3346	5033.37	24231.9	GATA-3
15	B3	85	85.6399	3307.01	16550.1	GATA-3
15	B3	86	85.9451	2991.15	10798.6	GATA-3
15	B3	87	86.2504	3016.33	6780.4	GATA-3
15	B3	88	86.5556	3277.39	4133.74	GATA-3
15	B3	89	86.8608	2504.23	2490.23	GATA-3
15	B3	90	87.1661	1780.56	1522.79	GATA-3
15	B3	91	87.4713	2235.49	977.069	GATA-3
15	B3	92	87.7766	1582.14	676.599	GATA-3
15	B3	93	88.0818	1796.89	512.3	GATA-3
15	B3	94	88.3871	2193.57	422.809	GATA-3
15	B3	95	88.6923	936.277	373.368	GATA-3
15	B3	96	88.9975	925.538	341.494	GATA-3
15	B3	97	89.3028	1208.79	312.359	GATA-3
15	B3	98	89.608	586.692	279.657	GATA-3
15	B3	99	89.9133	1020.14	244.977	GATA-3
15	B3	100	90.2185	972.756	212.778	GATA-3
15	B3	101	90.5238	169.094	184.107	GATA-3
15	B3	102	90.829	303.185	154.405	GATA-3
15	B3	103	91.1342	241.594	117.272	GATA-3
15	B3	104	91.4395	291.971	70.7539	GATA-3
15	B3	105	91.7447	312.598	20.7373	GATA-3
15	B3	106	92.05	336.334	-21.1523	GATA-3
15	B3	107	92.3552	210.212	-43.2988	GATA-3
15	B3	108	92.6605	32.404	-39.4756	GATA-3
15	B3	109	92.9657	414.899	-11.1943	GATA-3
15	B3	110	93.271	-247.399	33.1387	GATA-3
15	B3	111	93.5762	-406.11	81.1787	GATA-3
15	B3	112	93.8814	-480.376	120.714	GATA-3
15	B3	113	94.1867	-187.439	143.738	GATA-3
15	B3	114	94.4919	-493	148.931	GATA-3
15	B3	115	94.7972	-743.291	141.187	GATA-3
16	B4	1	59.9994	495134	12093.9	GATA-3
16	B4	2	60.3046	494217	12318.6	GATA-3
16	B4	3	60.6099	492257	12574.9	GATA-3
16	B4	4	60.9151	488623	12833.2	GATA-3
16	B4	5	61.2204	484933	13068.1	GATA-3
16	B4	6	61.5256	480303	13267.8	GATA-3
16	B4	7	61.8309	477113	13433.6	GATA-3
16	B4	8	62.1361	472936	13573.8	GATA-3
16	B4	9	62.4413	467876	13692.8	GATA-3
16	B4	10	62.7466	464032	13790.4	GATA-3
16	B4	11	63.0518	459627	13863.9	GATA-3
16	B4	12	63.3571	455301	13912.7	GATA-3
16	B4	13	63.6623	451273	13942.2	GATA-3
16	B4	14	63.9676	445970	13963	GATA-3
16	B4	15	64.2728	442107	13985.2	GATA-3
16	B4	16	64.5781	437621	14010.2	GATA-3
16	B4	17	64.8833	434449	14029.8	GATA-3
16	B4	18	65.1885	429508	14030.9	GATA-3
16	B4	19	65.4938	424713	14005.5	GATA-3
16	B4	20	65.799	420053	13958.2	GATA-3
16	B4	21	66.1043	416706	13905.2	GATA-3
16	B4	22	66.4095	411150	13865.4	GATA-3
16	B4	23	66.7148	407386	13848.1	GATA-3
16	B4	24	67.02	402892	13845.4	GATA-3
16	B4	25	67.3252	398718	13834.3	GATA-3
16	B4	26	67.6305	395430	13789.6	GATA-3
16	B4	27	67.9357	389246	13702.3	GATA-3
16	B4	28	68.241	384798	13587.4	GATA-3
16	B4	29	68.5462	380236	13478	GATA-3
16	B4	30	68.8515	376830	13408	GATA-3
16	B4	31	69.1567	372598	13391.8	GATA-3
16	B4	32	69.462	368530	13421.9	GATA-3
16	B4	33	69.7672	364487	13475.6	GATA-3
16	B4	34	70.0724	360177	13529.1	GATA-3
16	B4	35	70.3777	355780	13566.2	GATA-3
16	B4	36	70.6829	351656	13580.2	GATA-3
16	B4	37	70.9882	347081	13568.6	GATA-3
16	B4	38	71.2934	343980	13528.2	GATA-3
16	B4	39	71.5987	338965	13457.1	GATA-3
16	B4	40	71.9039	334717	13361.9	GATA-3
16	B4	41	72.2091	329524	13260.1	GATA-3
16	B4	42	72.5144	325828	13177.2	GATA-3
16	B4	43	72.8196	321514	13135.1	GATA-3
16	B4	44	73.1249	317694	13141.9	GATA-3
16	B4	45	73.4301	313774	13190.6	GATA-3
16	B4	46	73.7354	308972	13266.2	GATA-3
16	B4	47	74.0406	304176	13355.6	GATA-3
16	B4	48	74.3459	300934	13454.1	GATA-3
16	B4	49	74.6511	296520	13565.2	GATA-3
16	B4	50	74.9563	292041	13693.2	GATA-3
16	B4	51	75.2616	287462	13838.6	GATA-3
16	B4	52	75.5668	283329	13991.4	GATA-3
16	B4	53	75.8721	279233	14128.7	GATA-3
16	B4	54	76.1773	274983	14219	GATA-3
16	B4	55	76.4826	269013	14232.8	GATA-3
16	B4	56	76.7878	264100	14155.6	GATA-3
16	B4	57	77.093	260064	13993.7	GATA-3
16	B4	58	77.3983	255592	13770.9	GATA-3
16	B4	59	77.7035	250974	13520.6	GATA-3
16	B4	60	78.0088	246868	13279.4	GATA-3
16	B4	61	78.314	242931	13077.9	GATA-3
16	B4	62	78.6193	238625	12945.5	GATA-3
16	B4	63	78.9245	234853	12909.5	GATA-3
16	B4	64	79.2298	231705	12996.1	GATA-3
16	B4	65	79.535	227297	13237	GATA-3
16	B4	66	79.8402	222735	13683.5	GATA-3
16	B4	67	80.1455	218860	14422.2	GATA-3
16	B4	68	80.4507	214691	15582.9	GATA-3
16	B4	69	80.756	210112	17349.1	GATA-3
16	B4	70	81.0612	205528	19943.9	GATA-3
16	B4	71	81.3665	200186	23597.9	GATA-3
16	B4	72	81.6717	193701	28492.2	GATA-3
16	B4	73	81.9769	185441	34669.5	GATA-3
16	B4	74	82.2822	174572	41921.1	GATA-3
16	B4	75	82.5874	159267	49677.7	GATA-3
16	B4	76	82.8927	142894	56971.4	GATA-3
16	B4	77	83.1979	118382	62545.2	GATA-3
16	B4	78	83.5032	86200.3	65144.4	GATA-3
16	B4	79	83.8084	46778.6	63922.4	GATA-3
16	B4	80	84.1136	24924.2	58790.4	GATA-3
16	B4	81	84.4189	12172.7	50521.6	GATA-3
16	B4	82	84.7241	7480.14	40530.5	GATA-3
16	B4	83	85.0294	5504.62	30418	GATA-3
16	B4	84	85.3346	5185.05	21497.4	GATA-3
16	B4	85	85.6399	3348.84	14501.3	GATA-3
16	B4	86	85.9451	1847.56	9592.3	GATA-3
16	B4	87	86.2504	344.398	6408.88	GATA-3
16	B4	88	86.5556	-813.316	4445.33	GATA-3
16	B4	89	86.8608	-657.121	3226.64	GATA-3
16	B4	90	87.1661	-2093.81	2405.99	GATA-3
16	B4	91	87.4713	-1837.82	1782.56	GATA-3
16	B4	92	87.7766	-2672.58	1266.98	GATA-3
16	B4	93	88.0818	-2066.61	832.974	GATA-3
16	B4	94	88.3871	-2112.05	477.971	GATA-3
16	B4	95	88.6923	-2545.23	200.18	GATA-3
16	B4	96	88.9975	-2546.14	-9.11621	GATA-3
16	B4	97	89.3028	-2454.79	-162.685	GATA-3
16	B4	98	89.608	-2256.24	-270.389	GATA-3
16	B4	99	89.9133	-2444.7	-334.898	GATA-3
16	B4	100	90.2185	-2069.14	-353.989	GATA-3
16	B4	101	90.5238	-1572.79	-328.258	GATA-3
16	B4	102	90.829	-2585.95	-268.437	GATA-3
16	B4	103	91.1342	-3185.18	-196.018	GATA-3
16	B4	104	91.4395	-2145.62	-135.379	GATA-3
16	B4	105	91.7447	-3121.12	-102.211	GATA-3
16	B4	106	92.05	-2747.62	-96.4795	GATA-3
16	B4	107	92.3552	-2485.23	-105.228	GATA-3
16	B4	108	92.6605	-2439.84	-113.091	GATA-3
16	B4	109	92.9657	-3531.45	-112.649	GATA-3
16	B4	110	93.271	-3131.84	-107.276	GATA-3
16	B4	111	93.5762	-3058.42	-105.461	GATA-3
16	B4	112	93.8814	-2865.26	-112.181	GATA-3
16	B4	113	94.1867	-4031.86	-124.39	GATA-3
16	B4	114	94.4919	-2926.1	-133.396	GATA-3
16	B4	115	94.7972	-2657.96	-131.122	GATA-3
17	B5	1	59.9993	578736	14532	GATA-3
17	B5	2	60.304	578210	14775.6	GATA-3
17	B5	3	60.6088	574945	15068.2	GATA-3
17	B5	4	60.9135	570860	15378.5	GATA-3
17	B5	5	61.2182	566024	15673.8	GATA-3
17	B5	6	61.523	562372	15932.9	GATA-3
17	B5	7	61.8277	556775	16150.4	GATA-3
17	B5	8	62.1324	551452	16317.5	GATA-3
17	B5	9	62.4372	546906	16434.7	GATA-3
17	B5	10	62.7419	542001	16504.9	GATA-3
17	B5	11	63.0466	536310	16537.9	GATA-3
17	B5	12	63.3514	530866	16550.9	GATA-3
17	B5	13	63.6561	525780	16562.8	GATA-3
17	B5	14	63.9608	521118	16584.6	GATA-3
17	B5	15	64.2656	516368	16612.5	GATA-3
17	B5	16	64.5703	511128	16630.2	GATA-3
17	B5	17	64.875	505939	16620	GATA-3
17	B5	18	65.1798	501317	16574.4	GATA-3
17	B5	19	65.4845	495273	16501.6	GATA-3
17	B5	20	65.7892	490188	16420.6	GATA-3
17	B5	21	66.0939	485869	16349.3	GATA-3
17	B5	22	66.3987	480112	16294.6	GATA-3
17	B5	23	66.7034	475863	16250	GATA-3
17	B5	24	67.0081	470547	16202.8	GATA-3
17	B5	25	67.3129	465159	16145.4	GATA-3
17	B5	26	67.6176	460116	16080.2	GATA-3
17	B5	27	67.9223	454342	16017.3	GATA-3
17	B5	28	68.2271	450373	15965.6	GATA-3
17	B5	29	68.5318	445131	15927.7	GATA-3
17	B5	30	68.8365	440225	15900.3	GATA-3
17	B5	31	69.1413	435042	15880.2	GATA-3
17	B5	32	69.446	429635	15866	GATA-3
17	B5	33	69.7507	425091	15857	GATA-3
17	B5	34	70.0555	420750	15848.8	GATA-3
17	B5	35	70.3602	416094	15831	GATA-3
17	B5	36	70.6649	410926	15792.2	GATA-3
17	B5	37	70.9697	405759	15727.7	GATA-3
17	B5	38	71.2744	401077	15642.4	GATA-3
17	B5	39	71.5791	395972	15550.9	GATA-3
17	B5	40	71.8839	391745	15471	GATA-3
17	B5	41	72.1886	386024	15418	GATA-3
17	B5	42	72.4933	381681	15399.6	GATA-3
17	B5	43	72.7981	376353	15413.8	GATA-3
17	B5	44	73.1028	371679	15450	GATA-3
17	B5	45	73.4075	367005	15493.4	GATA-3
17	B5	46	73.7123	362185	15532.8	GATA-3
17	B5	47	74.017	356389	15566.8	GATA-3
17	B5	48	74.3217	351674	15605.7	GATA-3
17	B5	49	74.6265	347687	15667.7	GATA-3
17	B5	50	74.9312	342546	15771.9	GATA-3
17	B5	51	75.2359	337330	15932.3	GATA-3
17	B5	52	75.5407	332240	16152.7	GATA-3
17	B5	53	75.8454	328066	16410.5	GATA-3
17	B5	54	76.1501	322868	16669.5	GATA-3
17	B5	55	76.4549	317286	16885.9	GATA-3
17	B5	56	76.7596	311570	17025.2	GATA-3
17	B5	57	77.0643	305301	17075.6	GATA-3
17	B5	58	77.3691	300143	17051.2	GATA-3
17	B5	59	77.6738	294965	16980.1	GATA-3
17	B5	60	77.9785	289590	16886.8	GATA-3
17	B5	61	78.2833	284924	16781	GATA-3
17	B5	62	78.588	279524	16660.5	GATA-3
17	B5	63	78.8927	274237	16530.1	GATA-3
17	B5	64	79.1975	268315	16424.2	GATA-3
17	B5	65	79.5022	263497	16423.5	GATA-3
17	B5	66	79.8069	259019	16657.1	GATA-3
17	B5	67	80.1117	254470	17295.1	GATA-3
17	B5	68	80.4164	249942	18537.4	GATA-3
17	B5	69	80.7211	244498	20604	GATA-3
17	B5	70	81.0259	240031	23724.2	GATA-3
17	B5	71	81.3306	233797	28112.3	GATA-3
17	B5	72	81.6353	226676	33917.6	GATA-3
17	B5	73	81.9401	217165	41133.3	GATA-3
17	B5	74	82.2448	206460	49471.6	GATA-3
17	B5	75	82.5495	190468	58240.5	GATA-3
17	B5	76	82.8543	171914	66301.9	GATA-3
17	B5	77	83.159	148703	72204.4	GATA-3
17	B5	78	83.4637	117846	74529.3	GATA-3
17	B5	79	83.7684	73094.8	72364.6	GATA-3
17	B5	80	84.0732	39255.6	65700.8	GATA-3
17	B5	81	84.3779	21523.5	55527.9	GATA-3
17	B5	82	84.6826	16246.1	43546.6	GATA-3
17	B5	83	84.9874	13286.5	31622.8	GATA-3
17	B5	84	85.2921	12697.4	21244.1	GATA-3
17	B5	85	85.5968	12142.1	13287.6	GATA-3
17	B5	86	85.9016	12162.3	7867.84	GATA-3
17	B5	87	86.2063	11771.5	4472.58	GATA-3
17	B5	88	86.511	11711.4	2547.52	GATA-3
17	B5	89	86.8158	10779.5	1555.38	GATA-3
17	B5	90	87.1205	10485.6	1086.82	GATA-3
17	B5	91	87.4252	10204.2	882.866	GATA-3
17	B5	92	87.73	10632.8	805.455	GATA-3
17	B5	93	88.0347	9640.74	791.611	GATA-3
17	B5	94	88.3394	9688.81	814.439	GATA-3
17	B5	95	88.6442	9017.35	860.293	GATA-3
17	B5	96	88.9489	8575.52	920.168	GATA-3
17	B5	97	89.2536	8615.25	988.019	GATA-3
17	B5	98	89.5584	7886.64	1059.78	GATA-3
17	B5	99	89.8631	7571.44	1131.33	GATA-3
17	B5	100	90.1678	6756.8	1196.82	GATA-3
17	B5	101	90.4726	6567.3	1248.63	GATA-3
17	B5	102	90.7773	5757.53	1278.76	GATA-3
17	B5	103	91.082	5516.92	1280.79	GATA-3
17	B5	104	91.3868	4606.36	1251.93	GATA-3
17	B5	105	91.6915	4126.65	1194.91	GATA-3
17	B5	106	91.9962	4250.47	1118.27	GATA-3
17	B5	107	92.301	3755.29	1033.88	GATA-3
17	B5	108	92.6057	3535.47	952.152	GATA-3
17	B5	109	92.9104	2660.76	877.832	GATA-3
17	B5	110	93.2152	3067.8	809.137	GATA-3
17	B5	111	93.5199	2211.27	740.704	GATA-3
17	B5	112	93.8246	1988.52	668.071	GATA-3
17	B5	113	94.1294	1932.55	590.696	GATA-3
17	B5	114	94.4341	1862.38	511.921	GATA-3
17	B5	115	94.7388	1830.61	436.433	GATA-3
18	B6	1	59.9993	331370	8620.19	GATA-3
18	B6	2	60.304	330806	8770.04	GATA-3
18	B6	3	60.6088	327874	8925.71	GATA-3
18	B6	4	60.9135	326774	9065.49	GATA-3
18	B6	5	61.2182	323287	9173.57	GATA-3
18	B6	6	61.523	320218	9258.57	GATA-3
18	B6	7	61.8277	317998	9338.41	GATA-3
18	B6	8	62.1324	314787	9429.54	GATA-3
18	B6	9	62.4372	311832	9537.44	GATA-3
18	B6	10	62.7419	309553	9652.16	GATA-3
18	B6	11	63.0466	306066	9754.26	GATA-3
18	B6	12	63.3514	303361	9825.56	GATA-3
18	B6	13	63.6561	300166	9859.96	GATA-3
18	B6	14	63.9608	296400	9865.76	GATA-3
18	B6	15	64.2656	293589	9858.89	GATA-3
18	B6	16	64.5703	290275	9852	GATA-3
18	B6	17	64.875	288683	9846.45	GATA-3
18	B6	18	65.1798	284581	9834.05	GATA-3
18	B6	19	65.4845	281951	9805.03	GATA-3
18	B6	20	65.7892	278616	9757.29	GATA-3
18	B6	21	66.0939	275409	9698.59	GATA-3
18	B6	22	66.3987	272259	9641.87	GATA-3
18	B6	23	66.7034	269611	9596.53	GATA-3
18	B6	24	67.0081	266432	9562.72	GATA-3
18	B6	25	67.3129	263978	9531.45	GATA-3
18	B6	26	67.6176	260233	9490.43	GATA-3
18	B6	27	67.9223	257488	9431.78	GATA-3
18	B6	28	68.2271	254772	9357.41	GATA-3
18	B6	29	68.5318	250877	9279.05	GATA-3
18	B6	30	68.8365	248448	9213.01	GATA-3
18	B6	31	69.1413	245594	9171.85	GATA-3
18	B6	32	69.446	242776	9158.16	GATA-3
18	B6	33	69.7507	240339	9163.62	GATA-3
18	B6	34	70.0555	237551	9173.93	GATA-3
18	B6	35	70.3602	234352	9176.36	GATA-3
18	B6	36	70.6649	231589	9165.34	GATA-3
18	B6	37	70.9697	228810	9142.61	GATA-3
18	B6	38	71.2744	226069	9113.11	GATA-3
18	B6	39	71.5791	222781	9079.21	GATA-3
18	B6	40	71.8839	220891	9039.85	GATA-3
18	B6	41	72.1886	217337	8993.17	GATA-3
18	B6	42	72.4933	214212	8938.31	GATA-3
18	B6	43	72.7981	211552	8879.13	GATA-3
18	B6	44	73.1028	208415	8824.25	GATA-3
18	B6	45	73.4075	206089	8784.81	GATA-3
18	B6	46	73.7123	203067	8771.73	GATA-3
18	B6	47	74.017	200162	8792.97	GATA-3
18	B6	48	74.3217	197662	8851.35	GATA-3
18	B6	49	74.6265	195455	8943.26	GATA-3
18	B6	50	74.9312	192004	9058.27	GATA-3
18	B6	51	75.2359	189413	9176.8	GATA-3
18	B6	52	75.5407	186650	9283.65	GATA-3
18	B6	53	75.8454	183309	9363.14	GATA-3
18	B6	54	76.1501	180609	9399.62	GATA-3
18	B6	55	76.4549	177433	9381.76	GATA-3
18	B6	56	76.7596	174031	9305.7	GATA-3
18	B6	57	77.0643	171044	9177.47	GATA-3
18	B6	58	77.3691	168249	9009.03	GATA-3
18	B6	59	77.6738	165240	8824.4	GATA-3
18	B6	60	77.9785	162308	8657.33	GATA-3
18	B6	61	78.2833	160389	8534.47	GATA-3
18	B6	62	78.588	157121	8474.82	GATA-3
18	B6	63	78.8927	155392	8489.05	GATA-3
18	B6	64	79.1975	152646	8585.81	GATA-3
18	B6	65	79.5022	149663	8783.53	GATA-3
18	B6	66	79.8069	147018	9121.2	GATA-3
18	B6	67	80.1117	143926	9643.84	GATA-3
18	B6	68	80.4164	142003	10463	GATA-3
18	B6	69	80.7211	139397	11701.3	GATA-3
18	B6	70	81.0259	135689	13501.2	GATA-3
18	B6	71	81.3306	131846	16008.4	GATA-3
18	B6	72	81.6353	128036	19334	GATA-3
18	B6	73	81.9401	123260	23488.1	GATA-3
18	B6	74	82.2448	116572	28294.9	GATA-3
18	B6	75	82.5495	107462	33322.8	GATA-3
18	B6	76	82.8543	95600.4	37879.9	GATA-3
18	B6	77	83.159	80871.3	41120.4	GATA-3
18	B6	78	83.4637	60886.6	42263.1	GATA-3
18	B6	79	83.7684	33790.4	40855.6	GATA-3
18	B6	80	84.0732	16205.1	36967.3	GATA-3
18	B6	81	84.3779	6703.13	31203.7	GATA-3
18	B6	82	84.6826	1877.86	24523.2	GATA-3
18	B6	83	84.9874	177.81	17936.4	GATA-3
18	B6	84	85.2921	-219.533	12227.7	GATA-3
18	B6	85	85.5968	150.399	7737.65	GATA-3
18	B6	86	85.9016	-356.194	4482.24	GATA-3
18	B6	87	86.2063	-275.032	2411.03	GATA-3
18	B6	88	86.511	-1036.54	1202.58	GATA-3
18	B6	89	86.8158	-545.184	550.045	GATA-3
18	B6	90	87.1205	-508.528	219.851	GATA-3
18	B6	91	87.4252	-383.07	59.2139	GATA-3
18	B6	92	87.73	-661.157	-21.085	GATA-3
18	B6	93	88.0347	-1680.6	-66.6074	GATA-3
18	B6	94	88.3394	-699.49	-94.0811	GATA-3
18	B6	95	88.6442	-506.597	-103.836	GATA-3
18	B6	96	88.9489	-763.811	-92.5117	GATA-3
18	B6	97	89.2536	-650.291	-63.0244	GATA-3
18	B6	98	89.5584	-1573.2	-26.6914	GATA-3
18	B6	99	89.8631	-1186.49	2.5332	GATA-3
18	B6	100	90.1678	-1031.61	15.6494	GATA-3
18	B6	101	90.4726	-1561.85	11.5322	GATA-3
18	B6	102	90.7773	-1122.58	-5.88965	GATA-3
18	B6	103	91.082	-1739.92	-32.084	GATA-3
18	B6	104	91.3868	-1490.5	-63.877	GATA-3
18	B6	105	91.6915	-1818.73	-98.5908	GATA-3
18	B6	106	91.9962	-1283.26	-132.973	GATA-3
18	B6	107	92.301	-1566.42	-163.901	GATA-3
18	B6	108	92.6057	-1563.02	-190.17	GATA-3
18	B6	109	92.9104	-1918.31	-213.26	GATA-3
18	B6	110	93.2152	-1441.71	-236.254	GATA-3
18	B6	111	93.5199	-1292.83	-261.914	GATA-3
18	B6	112	93.8246	-2173.55	-291.441	GATA-3
18	B6	113	94.1294	-1157.88	-324.433	GATA-3
18	B6	114	94.4341	-1340.79	-359.52	GATA-3
18	B6	115	94.7388	-1730.19	-395.159	GATA-3
19	B7	1	59.9993	430142	10955.4	GATA-3
19	B7	2	60.304	428852	11180.9	GATA-3
19	B7	3	60.6088	426643	11421.2	GATA-3
19	B7	4	60.9135	423886	11634.2	GATA-3
19	B7	5	61.2182	420696	11790.7	GATA-3
19	B7	6	61.523	416265	11889.7	GATA-3
19	B7	7	61.8277	412280	11961.1	GATA-3
19	B7	8	62.1324	408376	12042	GATA-3
19	B7	9	62.4372	405706	12154.4	GATA-3
19	B7	10	62.7419	401967	12294.8	GATA-3
19	B7	11	63.0466	398343	12438.8	GATA-3
19	B7	12	63.3514	393709	12557.6	GATA-3
19	B7	13	63.6561	390357	12633.8	GATA-3
19	B7	14	63.9608	385905	12667.5	GATA-3
19	B7	15	64.2656	382067	12671.9	GATA-3
19	B7	16	64.5703	377413	12662.6	GATA-3
19	B7	17	64.875	375313	12649.1	GATA-3
19	B7	18	65.1798	370332	12631	GATA-3
19	B7	19	65.4845	366568	12601.8	GATA-3
19	B7	20	65.7892	362648	12553.9	GATA-3
19	B7	21	66.0939	359027	12484.8	GATA-3
19	B7	22	66.3987	354620	12397.9	GATA-3
19	B7	23	66.7034	350729	12302	GATA-3
19	B7	24	67.0081	346868	12207.3	GATA-3
19	B7	25	67.3129	343059	12121.1	GATA-3
19	B7	26	67.6176	339335	12045.7	GATA-3
19	B7	27	67.9223	335856	11978	GATA-3
19	B7	28	68.2271	331041	11912.2	GATA-3
19	B7	29	68.5318	328298	11843.9	GATA-3
19	B7	30	68.8365	324422	11773.8	GATA-3
19	B7	31	69.1413	320022	11711.5	GATA-3
19	B7	32	69.446	316198	11671.1	GATA-3
19	B7	33	69.7507	313588	11662.6	GATA-3
19	B7	34	70.0555	309659	11685.9	GATA-3
19	B7	35	70.3602	306585	11729	GATA-3
19	B7	36	70.6649	302740	11773.2	GATA-3
19	B7	37	70.9697	299212	11801.6	GATA-3
19	B7	38	71.2744	294835	11806.9	GATA-3
19	B7	39	71.5791	291785	11794.9	GATA-3
19	B7	40	71.8839	288467	11783.1	GATA-3
19	B7	41	72.1886	283179	11794.5	GATA-3
19	B7	42	72.4933	280321	11847.3	GATA-3
19	B7	43	72.7981	276480	11945.2	GATA-3
19	B7	44	73.1028	273277	12075.1	GATA-3
19	B7	45	73.4075	269365	12209.4	GATA-3
19	B7	46	73.7123	264557	12317.8	GATA-3
19	B7	47	74.017	260866	12377.3	GATA-3
19	B7	48	74.3217	257391	12379.2	GATA-3
19	B7	49	74.6265	252988	12330.1	GATA-3
19	B7	50	74.9312	249003	12249.7	GATA-3
19	B7	51	75.2359	245088	12164.8	GATA-3
19	B7	52	75.5407	241522	12099.5	GATA-3
19	B7	53	75.8454	237197	12063.9	GATA-3
19	B7	54	76.1501	234688	12046.3	GATA-3
19	B7	55	76.4549	230813	12017.5	GATA-3
19	B7	56	76.7596	225958	11945.5	GATA-3
19	B7	57	77.0643	221635	11814	GATA-3
19	B7	58	77.3691	218386	11629	GATA-3
19	B7	59	77.6738	213964	11425.9	GATA-3
19	B7	60	77.9785	211822	11245.7	GATA-3
19	B7	61	78.2833	207342	11122.8	GATA-3
19	B7	62	78.588	204771	11076.6	GATA-3
19	B7	63	78.8927	200945	11115.9	GATA-3
19	B7	64	79.1975	198071	11251.3	GATA-3
19	B7	65	79.5022	194370	11512.2	GATA-3
19	B7	66	79.8069	190171	11958.2	GATA-3
19	B7	67	80.1117	186737	12681.7	GATA-3
19	B7	68	80.4164	184122	13822.5	GATA-3
19	B7	69	80.7211	180886	15542.5	GATA-3
19	B7	70	81.0259	175239	18019.8	GATA-3
19	B7	71	81.3306	171238	21424.2	GATA-3
19	B7	72	81.6353	165404	25867.8	GATA-3
19	B7	73	81.9401	159168	31322.2	GATA-3
19	B7	74	82.2448	150051	37515.9	GATA-3
19	B7	75	82.5495	137483	43854.3	GATA-3
19	B7	76	82.8543	122572	49426.3	GATA-3
19	B7	77	83.159	103135	53152.8	GATA-3
19	B7	78	83.4637	77921.7	54075.1	GATA-3
19	B7	79	83.7684	44170.1	51693.2	GATA-3
19	B7	80	84.0732	22285.2	46198	GATA-3
19	B7	81	84.3779	11756.8	38461.1	GATA-3
19	B7	82	84.6826	7720.07	29766.4	GATA-3
19	B7	83	84.9874	6700.56	21404.5	GATA-3
19	B7	84	85.2921	5683.25	14321	GATA-3
19	B7	85	85.5968	5495.08	8901.02	GATA-3
19	B7	86	85.9016	4909.5	5164.6	GATA-3
19	B7	87	86.2063	5246.79	2847.45	GATA-3
19	B7	88	86.511	5268.23	1535.84	GATA-3
19	B7	89	86.8158	4705.25	850.303	GATA-3
19	B7	90	87.1205	4227.41	508.922	GATA-3
19	B7	91	87.4252	3812.1	335.592	GATA-3
19	B7	92	87.73	4570.49	237.962	GATA-3
19	B7	93	88.0347	4153.65	175.054	GATA-3
19	B7	94	88.3394	4403.63	128.862	GATA-3
19	B7	95	88.6442	3442.82	88.9287	GATA-3
19	B7	96	88.9489	3329.09	50.4209	GATA-3
19	B7	97	89.2536	3586.53	17.5029	GATA-3
19	B7	98	89.5584	3958.97	1.72754	GATA-3
19	B7	99	89.8631	3847.03	12.334	GATA-3
19	B7	100	90.1678	3603.25	45.2764	GATA-3
19	B7	101	90.4726	3200.75	81.0352	GATA-3
19	B7	102	90.7773	2740.94	94.6064	GATA-3
19	B7	103	91.082	2399.68	70.832	GATA-3
19	B7	104	91.3868	3056.78	13.5654	GATA-3
19	B7	105	91.6915	3109.19	-57.8105	GATA-3
19	B7	106	91.9962	3275.93	-120.902	GATA-3
19	B7	107	92.301	2288.59	-162.05	GATA-3
19	B7	108	92.6057	2762.03	-179.881	GATA-3
19	B7	109	92.9104	3026.19	-181.173	GATA-3
19	B7	110	93.2152	2917.38	-174.8	GATA-3
19	B7	111	93.5199	2350.27	-168.369	GATA-3
19	B7	112	93.8246	2709.6	-167.511	GATA-3
19	B7	113	94.1294	2454.58	-175.563	GATA-3
19	B7	114	94.4341	2880.68	-192.876	GATA-3
19	B7	115	94.7388	2344.4	-216.793	GATA-3
20	B8	1	59.9993	362024	8801.86	GATA-3
20	B8	2	60.304	360821	8963.09	GATA-3
20	B8	3	60.6088	358204	9152.47	GATA-3
20	B8	4	60.9135	356745	9353.19	GATA-3
20	B8	5	61.2182	353890	9547.34	GATA-3
20	B8	6	61.523	351140	9723.82	GATA-3
20	B8	7	61.8277	347728	9880.18	GATA-3
20	B8	8	62.1324	344616	10022.1	GATA-3
20	B8	9	62.4372	341673	10151.6	GATA-3
20	B8	10	62.7419	338561	10264.4	GATA-3
20	B8	11	63.0466	335229	10350.6	GATA-3
20	B8	12	63.3514	331977	10402.3	GATA-3
20	B8	13	63.6561	329189	10420.2	GATA-3
20	B8	14	63.9608	324674	10413.9	GATA-3
20	B8	15	64.2656	321660	10396.7	GATA-3
20	B8	16	64.5703	318876	10376.5	GATA-3
20	B8	17	64.875	316433	10352.3	GATA-3
20	B8	18	65.1798	312611	10318.1	GATA-3
20	B8	19	65.4845	308641	10270.3	GATA-3
20	B8	20	65.7892	306308	10212.8	GATA-3
20	B8	21	66.0939	302903	10155.3	GATA-3
20	B8	22	66.3987	299254	10105.4	GATA-3
20	B8	23	66.7034	296222	10062.2	GATA-3
20	B8	24	67.0081	293519	10016.6	GATA-3
20	B8	25	67.3129	290847	9958.53	GATA-3
20	B8	26	67.6176	286419	9887.41	GATA-3
20	B8	27	67.9223	283000	9814.66	GATA-3
20	B8	28	68.2271	280439	9757.5	GATA-3
20	B8	29	68.5318	277526	9727.64	GATA-3
20	B8	30	68.8365	274635	9724.14	GATA-3
20	B8	31	69.1413	271396	9735.51	GATA-3
20	B8	32	69.446	268211	9748.12	GATA-3
20	B8	33	69.7507	265407	9754.35	GATA-3
20	B8	34	70.0555	261656	9753.97	GATA-3
20	B8	35	70.3602	259224	9750.42	GATA-3
20	B8	36	70.6649	256649	9744.89	GATA-3
20	B8	37	70.9697	252961	9734.26	GATA-3
20	B8	38	71.2744	250377	9713.31	GATA-3
20	B8	39	71.5791	247153	9678.89	GATA-3
20	B8	40	71.8839	243716	9633.22	GATA-3
20	B8	41	72.1886	240756	9583.74	GATA-3
20	B8	42	72.4933	237732	9540.06	GATA-3
20	B8	43	72.7981	234615	9511.38	GATA-3
20	B8	44	73.1028	231215	9504.65	GATA-3
20	B8	45	73.4075	228685	9523.3	GATA-3
20	B8	46	73.7123	225316	9566.89	GATA-3
20	B8	47	74.017	222506	9630.57	GATA-3
20	B8	48	74.3217	219625	9705.46	GATA-3
20	B8	49	74.6265	216273	9779.19	GATA-3
20	B8	50	74.9312	213208	9840.03	GATA-3
20	B8	51	75.2359	210321	9876.12	GATA-3
20	B8	52	75.5407	206600	9878.03	GATA-3
20	B8	53	75.8454	203760	9840.68	GATA-3
20	B8	54	76.1501	200679	9764.77	GATA-3
20	B8	55	76.4549	196901	9657.03	GATA-3
20	B8	56	76.7596	193871	9529.32	GATA-3
20	B8	57	77.0643	191271	9396.64	GATA-3
20	B8	58	77.3691	188117	9271.46	GATA-3
20	B8	59	77.6738	184892	9162.83	GATA-3
20	B8	60	77.9785	182431	9077.42	GATA-3
20	B8	61	78.2833	179274	9022.62	GATA-3
20	B8	62	78.588	176912	9009.4	GATA-3
20	B8	63	78.8927	173368	9054.46	GATA-3
20	B8	64	79.1975	171438	9180.3	GATA-3
20	B8	65	79.5022	168387	9415.94	GATA-3
20	B8	66	79.8069	165267	9798.68	GATA-3
20	B8	67	80.1117	162981	10378.7	GATA-3
20	B8	68	80.4164	159290	11238.6	GATA-3
20	B8	69	80.7211	156243	12492.7	GATA-3
20	B8	70	81.0259	153012	14290.8	GATA-3
20	B8	71	81.3306	148386	16801.3	GATA-3
20	B8	72	81.6353	145166	20171.3	GATA-3
20	B8	73	81.9401	139923	24457.7	GATA-3
20	B8	74	82.2448	132526	29539.7	GATA-3
20	B8	75	82.5495	123436	35033.9	GATA-3
20	B8	76	82.8543	112380	40262	GATA-3
20	B8	77	83.159	97314	44323.9	GATA-3
20	B8	78	83.4637	78450	46303.2	GATA-3
20	B8	79	83.7684	49679.1	45561	GATA-3
20	B8	80	84.0732	26845.3	41993.9	GATA-3
20	B8	81	84.3779	14255.2	36120.1	GATA-3
20	B8	82	84.6826	8568.28	28929	GATA-3
20	B8	83	84.9874	7302.66	21560.6	GATA-3
20	B8	84	85.2921	6136.53	14969.7	GATA-3
20	B8	85	85.5968	4422.17	9719.17	GATA-3
20	B8	86	85.9016	4949.93	5914.06	GATA-3
20	B8	87	86.2063	5060.08	3450.08	GATA-3
20	B8	88	86.511	5007.34	2010.89	GATA-3
20	B8	89	86.8158	4492.78	1254.61	GATA-3
20	B8	90	87.1205	3714.22	890.84	GATA-3
20	B8	91	87.4252	3521.19	711.803	GATA-3
20	B8	92	87.73	3347.99	594.118	GATA-3
20	B8	93	88.0347	2859.87	483.87	GATA-3
20	B8	94	88.3394	3169.22	373.236	GATA-3
20	B8	95	88.6442	2635.4	275.491	GATA-3
20	B8	96	88.9489	3312.03	204.603	GATA-3
20	B8	97	89.2536	3044.85	164.093	GATA-3
20	B8	98	89.5584	1915.72	146.29	GATA-3
20	B8	99	89.8631	2663.55	138.811	GATA-3
20	B8	100	90.1678	2516.33	132.222	GATA-3
20	B8	101	90.4726	1949.54	123.592	GATA-3
20	B8	102	90.7773	2263.76	114.729	GATA-3
20	B8	103	91.082	2198.58	108.049	GATA-3
20	B8	104	91.3868	1837.37	103.945	GATA-3
20	B8	105	91.6915	1149.64	101.144	GATA-3
20	B8	106	91.9962	2353.82	98.5156	GATA-3
20	B8	107	92.301	1433.82	96.0225	GATA-3
20	B8	108	92.6057	1424.52	94.1299	GATA-3
20	B8	109	92.9104	1147.39	92.8154	GATA-3
20	B8	110	93.2152	1413.45	91.3037	GATA-3
20	B8	111	93.5199	1025.56	88.3438	GATA-3
20	B8	112	93.8246	1326.19	82.3486	GATA-3
20	B8	113	94.1294	385.402	71.5176	GATA-3
20	B8	114	94.4341	1137.51	54.626	GATA-3
20	B8	115	94.7388	711.951	32.2793	GATA-3
25	C1	1	59.9994	397771	10439.7	GATA-3
25	C1	2	60.3046	396646	10588.1	GATA-3
25	C1	3	60.6099	394393	10764	GATA-3
25	C1	4	60.9151	391946	10949.8	GATA-3
25	C1	5	61.2204	388238	11129.5	GATA-3
25	C1	6	61.5256	385593	11295.4	GATA-3
25	C1	7	61.8309	381591	11444.6	GATA-3
25	C1	8	62.1361	378920	11578.3	GATA-3
25	C1	9	62.4413	374164	11696	GATA-3
25	C1	10	62.7466	371374	11793.1	GATA-3
25	C1	11	63.0518	366745	11861.9	GATA-3
25	C1	12	63.3571	364006	11894.6	GATA-3
25	C1	13	63.6623	360427	11890.1	GATA-3
25	C1	14	63.9676	355328	11858	GATA-3
25	C1	15	64.2728	352509	11817.5	GATA-3
25	C1	16	64.5781	348757	11789.9	GATA-3
25	C1	17	64.8833	344807	11789.1	GATA-3
25	C1	18	65.1885	342404	11815.6	GATA-3
25	C1	19	65.4938	337909	11856.6	GATA-3
25	C1	20	65.799	334583	11894.4	GATA-3
25	C1	21	66.1043	330543	11915	GATA-3
25	C1	22	66.4095	328098	11914.6	GATA-3
25	C1	23	66.7148	321654	11897.9	GATA-3
25	C1	24	67.02	319525	11870.1	GATA-3
25	C1	25	67.3252	316248	11830.3	GATA-3
25	C1	26	67.6305	311991	11771.2	GATA-3
25	C1	27	67.9357	307871	11684.8	GATA-3
25	C1	28	68.241	304965	11571.3	GATA-3
25	C1	29	68.5462	299773	11441.5	GATA-3
25	C1	30	68.8515	296932	11312.1	GATA-3
25	C1	31	69.1567	293577	11197.1	GATA-3
25	C1	32	69.462	289971	11104.4	GATA-3
25	C1	33	69.7672	286757	11037	GATA-3
25	C1	34	70.0724	283408	10998.4	GATA-3
25	C1	35	70.3777	279385	10994.5	GATA-3
25	C1	36	70.6829	275939	11027.5	GATA-3
25	C1	37	70.9882	274299	11087.9	GATA-3
25	C1	38	71.2934	270031	11154.1	GATA-3
25	C1	39	71.5987	266285	11200.4	GATA-3
25	C1	40	71.9039	262760	11209.6	GATA-3
25	C1	41	72.2091	258881	11182.9	GATA-3
25	C1	42	72.5144	255085	11138.1	GATA-3
25	C1	43	72.8196	250968	11099.3	GATA-3
25	C1	44	73.1249	249047	11083.7	GATA-3
25	C1	45	73.4301	244684	11097	GATA-3
25	C1	46	73.7354	240748	11134.9	GATA-3
25	C1	47	74.0406	237662	11188	GATA-3
25	C1	48	74.3459	233943	11245.3	GATA-3
25	C1	49	74.6511	230627	11295.4	GATA-3
25	C1	50	74.9563	227300	11329	GATA-3
25	C1	51	75.2616	223574	11342.1	GATA-3
25	C1	52	75.5668	218550	11338.2	GATA-3
25	C1	53	75.8721	216259	11324	GATA-3
25	C1	54	76.1773	212821	11300.9	GATA-3
25	C1	55	76.4826	209124	11260	GATA-3
25	C1	56	76.7878	205367	11186.1	GATA-3
25	C1	57	77.093	200789	11069.6	GATA-3
25	C1	58	77.3983	197573	10915	GATA-3
25	C1	59	77.7035	194012	10740.6	GATA-3
25	C1	60	78.0088	191979	10571.2	GATA-3
25	C1	61	78.314	187638	10430.5	GATA-3
25	C1	62	78.6193	184369	10341.9	GATA-3
25	C1	63	78.9245	181287	10334.1	GATA-3
25	C1	64	79.2298	178112	10447.1	GATA-3
25	C1	65	79.535	176003	10733.6	GATA-3
25	C1	66	79.8402	171860	11260.9	GATA-3
25	C1	67	80.1455	169436	12117.8	GATA-3
25	C1	68	80.4507	164232	13413.3	GATA-3
25	C1	69	80.756	161857	15289.6	GATA-3
25	C1	70	81.0612	157763	17911	GATA-3
25	C1	71	81.3665	151878	21434.3	GATA-3
25	C1	72	81.6717	146546	25951.2	GATA-3
25	C1	73	81.9769	138110	31403.6	GATA-3
25	C1	74	82.2822	128700	37483.1	GATA-3
25	C1	75	82.5874	115711	43561.2	GATA-3
25	C1	76	82.8927	99822.7	48712.2	GATA-3
25	C1	77	83.1979	75944	51884.3	GATA-3
25	C1	78	83.5032	48840.5	52201.8	GATA-3
25	C1	79	83.8084	21461.9	49291.2	GATA-3
25	C1	80	84.1136	9129.41	43471.5	GATA-3
25	C1	81	84.4189	3956.93	35690.4	GATA-3
25	C1	82	84.7241	2789.01	27223.8	GATA-3
25	C1	83	85.0294	425.943	19278	GATA-3
25	C1	84	85.3346	411.825	12679.8	GATA-3
25	C1	85	85.6399	167.389	7784.98	GATA-3
25	C1	86	85.9451	250.318	4484.17	GATA-3
25	C1	87	86.2504	69.0455	2439.16	GATA-3
25	C1	88	86.5556	-1564.94	1256.5	GATA-3
25	C1	89	86.8608	-1585.29	597.796	GATA-3
25	C1	90	87.1661	286.292	229.014	GATA-3
25	C1	91	87.4713	-908.197	14.0684	GATA-3
25	C1	92	87.7766	-1156.42	-118.467	GATA-3
25	C1	93	88.0818	-1332.73	-207.493	GATA-3
25	C1	94	88.3871	-1127.07	-275.011	GATA-3
25	C1	95	88.6923	-2017.52	-327.768	GATA-3
25	C1	96	88.9975	-354.278	-358.224	GATA-3
25	C1	97	89.3028	-1020.66	-354.414	GATA-3
25	C1	98	89.608	-465.903	-315.144	GATA-3
25	C1	99	89.9133	-2817.4	-257.921	GATA-3
25	C1	100	90.2185	-1831.81	-211.32	GATA-3
25	C1	101	90.5238	-1752.13	-196.987	GATA-3
25	C1	102	90.829	-1227.3	-216.253	GATA-3
25	C1	103	91.1342	-2418.55	-252.33	GATA-3
25	C1	104	91.4395	-944.339	-285.28	GATA-3
25	C1	105	91.7447	-2815.62	-306.617	GATA-3
25	C1	106	92.05	-2272.75	-322.531	GATA-3
25	C1	107	92.3552	-1715.96	-345.792	GATA-3
25	C1	108	92.6605	-2300.79	-384.897	GATA-3
25	C1	109	92.9657	-2227.8	-438.669	GATA-3
25	C1	110	93.271	-2059.45	-498.012	GATA-3
25	C1	111	93.5762	-2156.44	-551.464	GATA-3
25	C1	112	93.8814	-1416.44	-590.843	GATA-3
25	C1	113	94.1867	-1414.37	-615.086	GATA-3
25	C1	114	94.4919	-2904.68	-631.168	GATA-3
25	C1	115	94.7972	-2662.67	-651.084	GATA-3
27	C3	1	59.9994	379543	8785.93	GATA-3
27	C3	2	60.3046	377680	8974.98	GATA-3
27	C3	3	60.6099	375523	9180.81	GATA-3
27	C3	4	60.9151	373997	9384.7	GATA-3
27	C3	5	61.2204	370756	9572	GATA-3
27	C3	6	61.5256	367905	9738.7	GATA-3
27	C3	7	61.8309	365172	9890.43	GATA-3
27	C3	8	62.1361	361186	10036.5	GATA-3
27	C3	9	62.4413	358440	10181.9	GATA-3
27	C3	10	62.7466	355722	10326.4	GATA-3
27	C3	11	63.0518	351867	10457.8	GATA-3
27	C3	12	63.3571	348204	10561.3	GATA-3
27	C3	13	63.6623	345536	10628.2	GATA-3
27	C3	14	63.9676	341691	10658.4	GATA-3
27	C3	15	64.2728	338406	10661.6	GATA-3
27	C3	16	64.5781	334577	10652.9	GATA-3
27	C3	17	64.8833	331209	10644.8	GATA-3
27	C3	18	65.1885	328606	10639.8	GATA-3
27	C3	19	65.4938	325091	10628.9	GATA-3
27	C3	20	65.799	321173	10596.4	GATA-3
27	C3	21	66.1043	318894	10531	GATA-3
27	C3	22	66.4095	313797	10433.9	GATA-3
27	C3	23	66.7148	311253	10322.4	GATA-3
27	C3	24	67.02	307527	10223.4	GATA-3
27	C3	25	67.3252	304133	10163.3	GATA-3
27	C3	26	67.6305	301438	10150.2	GATA-3
27	C3	27	67.9357	297909	10177.1	GATA-3
27	C3	28	68.241	294877	10223.2	GATA-3
27	C3	29	68.5462	292075	10265.6	GATA-3
27	C3	30	68.8515	287463	10288.7	GATA-3
27	C3	31	69.1567	284400	10293.4	GATA-3
27	C3	32	69.462	280769	10293.4	GATA-3
27	C3	33	69.7672	278131	10304.1	GATA-3
27	C3	34	70.0724	275329	10333.2	GATA-3
27	C3	35	70.3777	271204	10377.3	GATA-3
27	C3	36	70.6829	268591	10425	GATA-3
27	C3	37	70.9882	265086	10463.3	GATA-3
27	C3	38	71.2934	261650	10480.7	GATA-3
27	C3	39	71.5987	258492	10469.8	GATA-3
27	C3	40	71.9039	254183	10426.7	GATA-3
27	C3	41	72.2091	251832	10353.4	GATA-3
27	C3	42	72.5144	247889	10260.9	GATA-3
27	C3	43	72.8196	243846	10174.4	GATA-3
27	C3	44	73.1249	240561	10120.9	GATA-3
27	C3	45	73.4301	237641	10123.6	GATA-3
27	C3	46	73.7354	234620	10189.7	GATA-3
27	C3	47	74.0406	232117	10307.4	GATA-3
27	C3	48	74.3459	227857	10449.6	GATA-3
27	C3	49	74.6511	224646	10590.1	GATA-3
27	C3	50	74.9563	220491	10719.7	GATA-3
27	C3	51	75.2616	217008	10842.6	GATA-3
27	C3	52	75.5668	214537	10962.5	GATA-3
27	C3	53	75.8721	211021	11067.6	GATA-3
27	C3	54	76.1773	206736	11127.8	GATA-3
27	C3	55	76.4826	203002	11107	GATA-3
27	C3	56	76.7878	198910	10983.1	GATA-3
27	C3	57	77.093	194923	10761.9	GATA-3
27	C3	58	77.3983	191240	10478.7	GATA-3
27	C3	59	77.7035	188412	10186.8	GATA-3
27	C3	60	78.0088	185489	9940.83	GATA-3
27	C3	61	78.314	182550	9763.92	GATA-3
27	C3	62	78.6193	179198	9669.2	GATA-3
27	C3	63	78.9245	176141	9659.34	GATA-3
27	C3	64	79.2298	173505	9740.67	GATA-3
27	C3	65	79.535	170065	9938.26	GATA-3
27	C3	66	79.8402	166796	10309.8	GATA-3
27	C3	67	80.1455	163996	10964.6	GATA-3
27	C3	68	80.4507	160519	12023.6	GATA-3
27	C3	69	80.756	157629	13647.7	GATA-3
27	C3	70	81.0612	153770	16008.7	GATA-3
27	C3	71	81.3665	149044	19258.6	GATA-3
27	C3	72	81.6717	144220	23479.6	GATA-3
27	C3	73	81.9769	136419	28613.7	GATA-3
27	C3	74	82.2822	127266	34380	GATA-3
27	C3	75	82.5874	114660	40212.8	GATA-3
27	C3	76	82.8927	99743.4	45273.9	GATA-3
27	C3	77	83.1979	79364	48587.4	GATA-3
27	C3	78	83.5032	52690.2	49299.2	GATA-3
27	C3	79	83.8084	26048.4	46978.4	GATA-3
27	C3	80	84.1136	12265.8	41822.5	GATA-3
27	C3	81	84.4189	5787.74	34644.6	GATA-3
27	C3	82	84.7241	4300.02	26626.7	GATA-3
27	C3	83	85.0294	2933.35	18952.1	GATA-3
27	C3	84	85.3346	3607.34	12483.8	GATA-3
27	C3	85	85.6399	2511.38	7709.52	GATA-3
27	C3	86	85.9451	2616.31	4529.45	GATA-3
27	C3	87	86.2504	2174.25	2577.17	GATA-3
27	C3	88	86.5556	1868.08	1480.63	GATA-3
27	C3	89	86.8608	1596.24	905.005	GATA-3
27	C3	90	87.1661	1401.22	607.536	GATA-3
27	C3	91	87.4713	1388.88	440.876	GATA-3
27	C3	92	87.7766	1048.71	331.084	GATA-3
27	C3	93	88.0818	488.944	250.349	GATA-3
27	C3	94	88.3871	1625.73	193.426	GATA-3
27	C3	95	88.6923	534.725	159.88	GATA-3
27	C3	96	88.9975	1348.61	143.021	GATA-3
27	C3	97	89.3028	-333.025	127.503	GATA-3
27	C3	98	89.608	259.499	95.8389	GATA-3
27	C3	99	89.9133	174.782	39.1982	GATA-3
27	C3	100	90.2185	355.309	-35.6504	GATA-3
27	C3	101	90.5238	454.698	-108.954	GATA-3
27	C3	102	90.829	299.186	-158.892	GATA-3
27	C3	103	91.1342	323.04	-173.663	GATA-3
27	C3	104	91.4395	707.147	-157.427	GATA-3
27	C3	105	91.7447	-626.338	-127.2	GATA-3
27	C3	106	92.05	-445.126	-103.377	GATA-3
27	C3	107	92.3552	603.102	-99.7646	GATA-3
27	C3	108	92.6605	-100.721	-118.674	GATA-3
27	C3	109	92.9657	-518.045	-152.777	GATA-3
27	C3	110	93.271	190.811	-190.903	GATA-3
27	C3	111	93.5762	-357.043	-223.345	GATA-3
27	C3	112	93.8814	559.723	-244.403	GATA-3
27	C3	113	94.1867	-304.939	-252.925	GATA-3
27	C3	114	94.4919	107.271	-251.98	GATA-3
27	C3	115	94.7972	-682.168	-247.6	GATA-3
28	C4	1	59.9994	405694	9577.7	GATA-3
28	C4	2	60.3046	404008	9732.09	GATA-3
28	C4	3	60.6099	402308	9922.84	GATA-3
28	C4	4	60.9151	399182	10148	GATA-3
28	C4	5	61.2204	396787	10401.4	GATA-3
28	C4	6	61.5256	394090	10670.5	GATA-3
28	C4	7	61.8309	390357	10932.6	GATA-3
28	C4	8	62.1361	386868	11164.7	GATA-3
28	C4	9	62.4413	384205	11327.8	GATA-3
28	C4	10	62.7466	379977	11404.8	GATA-3
28	C4	11	63.0518	375553	11408.2	GATA-3
28	C4	12	63.3571	371115	11373.6	GATA-3
28	C4	13	63.6623	368437	11342	GATA-3
28	C4	14	63.9676	364992	11339.9	GATA-3
28	C4	15	64.2728	362145	11371.3	GATA-3
28	C4	16	64.5781	358070	11422.4	GATA-3
28	C4	17	64.8833	354140	11473	GATA-3
28	C4	18	65.1885	350686	11507.3	GATA-3
28	C4	19	65.4938	347713	11517.6	GATA-3
28	C4	20	65.799	343060	11503.7	GATA-3
28	C4	21	66.1043	339984	11470.5	GATA-3
28	C4	22	66.4095	336077	11426	GATA-3
28	C4	23	66.7148	332286	11377.1	GATA-3
28	C4	24	67.02	328632	11327.4	GATA-3
28	C4	25	67.3252	325210	11275	GATA-3
28	C4	26	67.6305	321324	11214.6	GATA-3
28	C4	27	67.9357	318280	11143.4	GATA-3
28	C4	28	68.241	313604	11066.4	GATA-3
28	C4	29	68.5462	310704	10997.7	GATA-3
28	C4	30	68.8515	306379	10955.8	GATA-3
28	C4	31	69.1567	303449	10947.9	GATA-3
28	C4	32	69.462	300104	10969.8	GATA-3
28	C4	33	69.7672	297196	11008.2	GATA-3
28	C4	34	70.0724	293418	11046.9	GATA-3
28	C4	35	70.3777	288953	11075.7	GATA-3
28	C4	36	70.6829	285878	11094.9	GATA-3
28	C4	37	70.9882	283285	11108	GATA-3
28	C4	38	71.2934	279100	11114.2	GATA-3
28	C4	39	71.5987	275454	11106	GATA-3
28	C4	40	71.9039	272533	11073.7	GATA-3
28	C4	41	72.2091	267973	11013.4	GATA-3
28	C4	42	72.5144	264446	10934.8	GATA-3
28	C4	43	72.8196	260306	10853.8	GATA-3
28	C4	44	73.1249	257814	10790.1	GATA-3
28	C4	45	73.4301	253858	10762	GATA-3
28	C4	46	73.7354	249669	10779.8	GATA-3
28	C4	47	74.0406	247249	10842.2	GATA-3
28	C4	48	74.3459	243970	10936.1	GATA-3
28	C4	49	74.6511	239825	11044.1	GATA-3
28	C4	50	74.9563	236536	11145.9	GATA-3
28	C4	51	75.2616	232461	11227.1	GATA-3
28	C4	52	75.5668	229085	11285.9	GATA-3
28	C4	53	75.8721	225041	11324.2	GATA-3
28	C4	54	76.1773	221613	11337.1	GATA-3
28	C4	55	76.4826	218655	11307.5	GATA-3
28	C4	56	76.7878	214055	11212	GATA-3
28	C4	57	77.093	209834	11036.4	GATA-3
28	C4	58	77.3983	206008	10800.3	GATA-3
28	C4	59	77.7035	202694	10537.2	GATA-3
28	C4	60	78.0088	199714	10297.9	GATA-3
28	C4	61	78.314	196808	10131.3	GATA-3
28	C4	62	78.6193	193809	10066.3	GATA-3
28	C4	63	78.9245	190676	10107.5	GATA-3
28	C4	64	79.2298	187714	10247.4	GATA-3
28	C4	65	79.535	183699	10487.9	GATA-3
28	C4	66	79.8402	180553	10862.8	GATA-3
28	C4	67	80.1455	176996	11473.6	GATA-3
28	C4	68	80.4507	173874	12446.6	GATA-3
28	C4	69	80.756	170607	13947.4	GATA-3
28	C4	70	81.0612	166516	16166.5	GATA-3
28	C4	71	81.3665	162658	19286.5	GATA-3
28	C4	72	81.6717	156717	23440.6	GATA-3
28	C4	73	81.9769	149853	28648.6	GATA-3
28	C4	74	82.2822	140987	34728.3	GATA-3
28	C4	75	82.5874	129419	41205.4	GATA-3
28	C4	76	82.8927	114916	47276.5	GATA-3
28	C4	77	83.1979	94606.4	51891.7	GATA-3
28	C4	78	83.5032	71120.3	53992.5	GATA-3
28	C4	79	83.8084	38080.3	52852.4	GATA-3
28	C4	80	84.1136	18143.1	48379.2	GATA-3
28	C4	81	84.4189	9570.93	41216.4	GATA-3
28	C4	82	84.7241	5880.79	32565.5	GATA-3
28	C4	83	85.0294	5683.59	23800.8	GATA-3
28	C4	84	85.3346	4822.7	16060.5	GATA-3
28	C4	85	85.6399	4443.63	10035.5	GATA-3
28	C4	86	85.9451	4204.42	5953.7	GATA-3
28	C4	87	86.2504	3705.84	3340.98	GATA-3
28	C4	88	86.5556	3587.73	1795.71	GATA-3
28	C4	89	86.8608	2927.14	922.529	GATA-3
28	C4	90	87.1661	2921.98	423.703	GATA-3
28	C4	91	87.4713	3142.37	120.751	GATA-3
28	C4	92	87.7766	2953.19	-67.8496	GATA-3
28	C4	93	88.0818	3476.65	-166.596	GATA-3
28	C4	94	88.3871	3370.75	-181.896	GATA-3
28	C4	95	88.6923	3386.05	-128.651	GATA-3
28	C4	96	88.9975	2327.68	-39.1748	GATA-3
28	C4	97	89.3028	2091.1	44.1719	GATA-3
28	C4	98	89.608	2145.94	85.0225	GATA-3
28	C4	99	89.9133	1967.92	67.1875	GATA-3
28	C4	100	90.2185	1597.98	-0.658203	GATA-3
28	C4	101	90.5238	2087.88	-91.125	GATA-3
28	C4	102	90.829	1923.68	-171.188	GATA-3
28	C4	103	91.1342	2142.71	-216.544	GATA-3
28	C4	104	91.4395	2452.32	-222.017	GATA-3
28	C4	105	91.7447	668.055	-203.632	GATA-3
28	C4	106	92.05	1191.03	-190.305	GATA-3
28	C4	107	92.3552	1681.74	-208.008	GATA-3
28	C4	108	92.6605	959.608	-264.562	GATA-3
28	C4	109	92.9657	1397.55	-344.133	GATA-3
28	C4	110	93.271	2257.14	-415.278	GATA-3
28	C4	111	93.5762	1757.55	-448.09	GATA-3
28	C4	112	93.8814	1436.09	-430.41	GATA-3
28	C4	113	94.1867	893.857	-373.68	GATA-3
28	C4	114	94.4919	762.236	-305.364	GATA-3
28	C4	115	94.7972	1339.01	-253.354	GATA-3
29	C5	1	59.9993	377616	8541.12	GATA-3
29	C5	2	60.304	376070	8715.82	GATA-3
29	C5	3	60.6088	373755	8897.38	GATA-3
29	C5	4	60.9135	372200	9067.86	GATA-3
29	C5	5	61.2182	368732	9216.39	GATA-3
29	C5	6	61.523	366597	9343.25	GATA-3
[truncated: 4,249 more rows]

## Sheet: Melt Curve Result
Block Type	96-Well 0.2-mL Block
Calibration Background is expired	Yes
Calibration Background performed on	09-25-2019
Calibration Pure Dye ABY is expired	Yes
Calibration Pure Dye ABY performed on	09-25-2019
Calibration Pure Dye FAM is expired	Yes
Calibration Pure Dye FAM performed on	09-25-2019
Calibration Pure Dye JUN is expired	Yes
Calibration Pure Dye JUN performed on	09-25-2019
Calibration Pure Dye ROX is expired	Yes
Calibration Pure Dye ROX performed on	09-25-2019
Calibration Pure Dye SYBR is expired	Yes
Calibration Pure Dye SYBR performed on	09-25-2019
Calibration Pure Dye VIC is expired	Yes
Calibration Pure Dye VIC performed on	09-25-2019
Calibration ROI is expired	Yes
Calibration ROI performed on	09-25-2019
Calibration Uniformity is expired	Yes
Calibration Uniformity performed on	09-25-2019
Chemistry	SYBR_GREEN
Date Created	2024-02-18 23:20:26 PM AFT
Experiment Barcode
Experiment Comment
Experiment File Name	D:\CUIYUCHUAN\2024-02-06_lixinxin rat pi GATA-3 liyali human xibao ACSL-4.eds
Experiment Name	2024-02-06_lixinxin rat pi GATA-3 liyali human xibao ACSL-4
Experiment Run End Time	2024-02-06 14:23:52 PM AFT
Experiment Type	Comparative Cт (ΔΔCт)
Instrument Name	2721219050176
Instrument Serial Number	2721219050176
Instrument Type	QuantStudio™ 1 System
Passive Reference	ROX
Post-read Stage/Step
Pre-read Stage/Step
Quantification Cycle Method	Ct
Signal Smoothing On	true
Stage where Melt Analysis is performed	Stage3
Stage/ Cycle where Ct Analysis is performed	Stage2, Step2
User Name
Well	Well Position	Sample	Target Name	Tm	Melt Peak Height
1	A1	1	GATA-3	83.5032	54361.8
3	A3	3	GATA-3	83.3505	64674.3
4	A4	6	GATA-3	83.6558	52405.5
5	A5	13	GATA-3	83.6161	59892
6	A6	15	GATA-3	83.4637	52347.3
7	A7	32	GATA-3	83.4637	55640.6
8	A8	35	GATA-3	83.4637	48166.5
13	B1	1	GATA-3	83.5032	45436
15	B3	4	GATA-3	83.5032	68388.3
16	B4	6	GATA-3	83.5032	65144.4
17	B5	13	GATA-3	83.4637	74529.3
18	B6	16	GATA-3	83.4637	42263.1
19	B7	32	GATA-3	83.4637	54075.1
20	B8	35	GATA-3	83.4637	46303.2
25	C1	1	GATA-3	83.3505	52438.3
27	C3	4	GATA-3	83.3505	49308.6
28	C4	11	GATA-3	83.5032	53992.5
29	C5	13	GATA-3	83.3114	41906.2
30	C6	16	GATA-3	83.4637	55193.3
31	C7	33	GATA-3	83.4637	38179.9
32	C8	35	GATA-3	83.0066	53312.2
37	D1	2	GATA-3	83.1979	47980.3
39	D3	4	GATA-3	79.535	36635.8
39	D3	4	GATA-3	74.1932	17347.4
40	D4	11	GATA-3	83.5032	48565.6
41	D5	14	GATA-3	83.4637	54794.4
42	D6	16	GATA-3	83.4637	46677.2
43	D7	33	GATA-3	83.3114	43823.5
44	D8	36	GATA-3	83.6161	46180.5
49	E1	2	GATA-3	83.3505	45131
51	E3	5	GATA-3	83.5032	49626.8
52	E4	11	GATA-3	83.6558	47392.9
53	E5	14	GATA-3	83.4637	50761.8
54	E6	31	GATA-3	83.4637	37188.8
55	E7	33	GATA-3	83.4637	45173.1
56	E8	36	GATA-3	83.4637	57190.5
61	F1	2	GATA-3	83.3505	50597.4
63	F3	5	GATA-3	83.5032	50899.8
64	F4	12	GATA-3	83.6558	42604.4
65	F5	14	GATA-3	83.3114	44005.3
66	F6	31	GATA-3	83.4637	55339.8
67	F7	34	GATA-3	83.4637	54371
68	F8	36	GATA-3	83.4637	64240.4
73	G1	3	GATA-3	83.5032	59471.4
75	G3	5	GATA-3	83.5032	51511.7
76	G4	12	GATA-3	83.5032	46576.3
77	G5	15	GATA-3	83.4637	44550.5
78	G6	31	GATA-3	83.3114	49738.3
79	G7	34	GATA-3	83.3114	44016
85	H1	3	GATA-3	83.5032	58252.1
87	H3	6	GATA-3	83.5032	63316.5
88	H4	12	GATA-3	83.5032	51834.1
89	H5	15	GATA-3	82.7019	55212.1
90	H6	32	GATA-3	83.4637	49650.5
91	H7	34	GATA-3	83.4637	57035.3
