# Supplementary material for: Shao-Ma-Zhi-Jing granules alleviate Tourette Syndrome by modulating the cAMP/PI3K/AKT/NF-κB signaling pathway, T cell differentiation, microglia, and gut microbiota
Source: Front Physiol. 2026 Jun 17;17:1827824. doi: 10.3389/fphys.2026.1827824 (PMC13318577; doi:10.3389/fphys.2026.1827824)
Supplement: Supplementary file 2 [file DataSheet2.zip › qRT-PCR-MZJ-2025-09/raw data/2024-02-06_lixinxin rat pi RORγt.xls]

## Sheet: Sample Setup
Block Type	96-Well 0.2-mL Block
Calibration Background is expired	Yes
Calibration Background performed on	09-25-2019
Calibration Pure Dye ABY is expired	Yes
Calibration Pure Dye ABY performed on	09-25-2019
Calibration Pure Dye FAM is expired	Yes
Calibration Pure Dye FAM performed on	09-25-2019
Calibration Pure Dye JUN is expired	Yes
Calibration Pure Dye JUN performed on	09-25-2019
Calibration Pure Dye ROX is expired	Yes
Calibration Pure Dye ROX performed on	09-25-2019
Calibration Pure Dye SYBR is expired	Yes
Calibration Pure Dye SYBR performed on	09-25-2019
Calibration Pure Dye VIC is expired	Yes
Calibration Pure Dye VIC performed on	09-25-2019
Calibration ROI is expired	Yes
Calibration ROI performed on	09-25-2019
Calibration Uniformity is expired	Yes
Calibration Uniformity performed on	09-25-2019
Chemistry	SYBR_GREEN
Date Created	2024-02-18 23:30:56 PM AFT
Experiment Barcode
Experiment Comment
Experiment File Name	D:\CUIYUCHUAN\2024-02-06_lixinxin rat pi RORyt liyali human xibao PKCBII.eds
Experiment Name	2024-02-06_lixinxin rat pi RORyt liyali human xibao PKCBII
Experiment Run End Time	2024-02-06 16:01:14 PM AFT
Experiment Type	Comparative Cт (ΔΔCт)
Instrument Name	2721219050176
Instrument Serial Number	2721219050176
Instrument Type	QuantStudio™ 1 System
Passive Reference	ROX
Post-read Stage/Step
Pre-read Stage/Step
Quantification Cycle Method	Ct
Signal Smoothing On	true
Stage where Melt Analysis is performed	Stage3
Stage/ Cycle where Ct Analysis is performed	Stage2, Step2
User Name
Well	Well Position	Sample Name	Sample Color	Biogroup Name	Biogroup Color	Target Name	Target Color	Task	Reporter	Quencher	Quantity	Comments
1	A1	1	RGB(176,23,31)			RORγt	RGB(176,23,31)	UNKNOWN	SYBR	None
2	A2	L+Ka-3	RGB(142,142,56)
3	A3	3	RGB(0,139,69)			RORγt	RGB(176,23,31)	UNKNOWN	SYBR	None
4	A4	6	RGB(238,121,66)			RORγt	RGB(176,23,31)	UNKNOWN	SYBR	None
5	A5	13	RGB(0,245,255)			RORγt	RGB(176,23,31)	UNKNOWN	SYBR	None
6	A6	15	RGB(238,238,0)			RORγt	RGB(176,23,31)	UNKNOWN	SYBR	None
7	A7	32	RGB(176,23,31)			RORγt	RGB(176,23,31)	UNKNOWN	SYBR	None
8	A8	35	RGB(255,127,0)			RORγt	RGB(176,23,31)	UNKNOWN	SYBR	None
9	A9	con-1	RGB(176,23,31)
10	A10	Fe-1	RGB(255,127,0)
11	A11	Ka-1	RGB(142,56,142)
12	A12	Ka-3	RGB(0,245,255)
13	B1	1	RGB(176,23,31)			RORγt	RGB(176,23,31)	UNKNOWN	SYBR	None
14	B2	L+Ka-3	RGB(142,142,56)
15	B3	4	RGB(255,127,0)			RORγt	RGB(176,23,31)	UNKNOWN	SYBR	None
16	B4	6	RGB(238,121,66)			RORγt	RGB(176,23,31)	UNKNOWN	SYBR	None
17	B5	13	RGB(0,245,255)			RORγt	RGB(176,23,31)	UNKNOWN	SYBR	None
18	B6	16	RGB(51,161,201)			RORγt	RGB(176,23,31)	UNKNOWN	SYBR	None
19	B7	32	RGB(176,23,31)			RORγt	RGB(176,23,31)	UNKNOWN	SYBR	None
20	B8	35	RGB(255,127,0)			RORγt	RGB(176,23,31)	UNKNOWN	SYBR	None
21	B9	con-2	RGB(0,0,255)
22	B10	Fe-1	RGB(255,127,0)
23	B11	Ka-1	RGB(142,56,142)
24	B12	L+Ka-1	RGB(238,220,130)
25	C1	1	RGB(176,23,31)			RORγt	RGB(176,23,31)	UNKNOWN	SYBR	None
26	C2
27	C3	4	RGB(255,127,0)			RORγt	RGB(176,23,31)	UNKNOWN	SYBR	None
28	C4	11	RGB(142,56,142)			RORγt	RGB(176,23,31)	UNKNOWN	SYBR	None
29	C5	13	RGB(0,245,255)			RORγt	RGB(176,23,31)	UNKNOWN	SYBR	None
30	C6	16	RGB(51,161,201)			RORγt	RGB(176,23,31)	UNKNOWN	SYBR	None
31	C7	33	RGB(0,0,255)			RORγt	RGB(176,23,31)	UNKNOWN	SYBR	None
32	C8	35	RGB(255,127,0)			RORγt	RGB(176,23,31)	UNKNOWN	SYBR	None
33	C9	con-2	RGB(0,0,255)
34	C10	Fe-2	RGB(139,137,112)
35	C11	Ka-1	RGB(142,56,142)
36	C12	L+Ka-1	RGB(238,220,130)
37	D1	2	RGB(0,0,255)			RORγt	RGB(176,23,31)	UNKNOWN	SYBR	None
38	D2
39	D3	4	RGB(255,127,0)			RORγt	RGB(176,23,31)	UNKNOWN	SYBR	None
40	D4	11	RGB(142,56,142)			RORγt	RGB(176,23,31)	UNKNOWN	SYBR	None
41	D5	14	RGB(238,220,130)			RORγt	RGB(176,23,31)	UNKNOWN	SYBR	None
42	D6	16	RGB(51,161,201)			RORγt	RGB(176,23,31)	UNKNOWN	SYBR	None
43	D7	33	RGB(0,0,255)			RORγt	RGB(176,23,31)	UNKNOWN	SYBR	None
44	D8	36	RGB(139,137,112)			RORγt	RGB(176,23,31)	UNKNOWN	SYBR	None
45	D9	con-2	RGB(0,0,255)
46	D10	Fe-2	RGB(139,137,112)
47	D11	Ka-2	RGB(198,113,113)
48	D12	L+Ka-1	RGB(238,220,130)
49	E1	2	RGB(0,0,255)			RORγt	RGB(176,23,31)	UNKNOWN	SYBR	None
50	E2
51	E3	5	RGB(139,137,112)			RORγt	RGB(176,23,31)	UNKNOWN	SYBR	None
52	E4	11	RGB(142,56,142)			RORγt	RGB(176,23,31)	UNKNOWN	SYBR	None
53	E5	14	RGB(238,220,130)			RORγt	RGB(176,23,31)	UNKNOWN	SYBR	None
54	E6	31	RGB(238,18,137)			RORγt	RGB(176,23,31)	UNKNOWN	SYBR	None
55	E7	33	RGB(0,0,255)			RORγt	RGB(176,23,31)	UNKNOWN	SYBR	None
56	E8	36	RGB(139,137,112)			RORγt	RGB(176,23,31)	UNKNOWN	SYBR	None
57	E9	con-3	RGB(0,139,69)
58	E10	Fe-2	RGB(139,137,112)
59	E11	Ka-2	RGB(198,113,113)
60	E12	L+Ka-2	RGB(238,238,0)
61	F1	2	RGB(0,0,255)			RORγt	RGB(176,23,31)	UNKNOWN	SYBR	None
62	F2
63	F3	5	RGB(139,137,112)			RORγt	RGB(176,23,31)	UNKNOWN	SYBR	None
64	F4	12	RGB(198,113,113)			RORγt	RGB(176,23,31)	UNKNOWN	SYBR	None
65	F5	14	RGB(238,220,130)			RORγt	RGB(176,23,31)	UNKNOWN	SYBR	None
66	F6	31	RGB(238,18,137)			RORγt	RGB(176,23,31)	UNKNOWN	SYBR	None
67	F7	34	RGB(0,139,69)			RORγt	RGB(176,23,31)	UNKNOWN	SYBR	None
68	F8	36	RGB(139,137,112)			RORγt	RGB(176,23,31)	UNKNOWN	SYBR	None
69	F9	con-3	RGB(0,139,69)
70	F10	Fe-3	RGB(238,121,66)
71	F11	Ka-2	RGB(198,113,113)
72	F12	L+Ka-2	RGB(238,238,0)
73	G1	3	RGB(0,139,69)			RORγt	RGB(176,23,31)	UNKNOWN	SYBR	None
74	G2
75	G3	5	RGB(139,137,112)			RORγt	RGB(176,23,31)	UNKNOWN	SYBR	None
76	G4	12	RGB(198,113,113)			RORγt	RGB(176,23,31)	UNKNOWN	SYBR	None
77	G5	15	RGB(238,238,0)			RORγt	RGB(176,23,31)	UNKNOWN	SYBR	None
78	G6	31	RGB(238,18,137)			RORγt	RGB(176,23,31)	UNKNOWN	SYBR	None
79	G7	34	RGB(0,139,69)			RORγt	RGB(176,23,31)	UNKNOWN	SYBR	None
80	G8	con-1	RGB(176,23,31)
81	G9	con-3	RGB(0,139,69)
82	G10	Fe-3	RGB(238,121,66)
83	G11	Ka-3	RGB(0,245,255)
84	G12	L+Ka-2	RGB(238,238,0)
85	H1	3	RGB(0,139,69)			RORγt	RGB(176,23,31)	UNKNOWN	SYBR	None
86	H2
87	H3	6	RGB(238,121,66)			RORγt	RGB(176,23,31)	UNKNOWN	SYBR	None
88	H4	12	RGB(198,113,113)			RORγt	RGB(176,23,31)	UNKNOWN	SYBR	None
89	H5	15	RGB(238,238,0)			RORγt	RGB(176,23,31)	UNKNOWN	SYBR	None
90	H6	32	RGB(176,23,31)			RORγt	RGB(176,23,31)	UNKNOWN	SYBR	None
91	H7	34	RGB(0,139,69)			RORγt	RGB(176,23,31)	UNKNOWN	SYBR	None
92	H8	con-1	RGB(176,23,31)
93	H9	Fe-1	RGB(255,127,0)
94	H10	Fe-3	RGB(238,121,66)
95	H11	Ka-3	RGB(0,245,255)
96	H12	L+Ka-3	RGB(142,142,56)

## Sheet: Amplification Data
Block Type	96-Well 0.2-mL Block
Calibration Background is expired	Yes
Calibration Background performed on	09-25-2019
Calibration Pure Dye ABY is expired	Yes
Calibration Pure Dye ABY performed on	09-25-2019
Calibration Pure Dye FAM is expired	Yes
Calibration Pure Dye FAM performed on	09-25-2019
Calibration Pure Dye JUN is expired	Yes
Calibration Pure Dye JUN performed on	09-25-2019
Calibration Pure Dye ROX is expired	Yes
Calibration Pure Dye ROX performed on	09-25-2019
Calibration Pure Dye SYBR is expired	Yes
Calibration Pure Dye SYBR performed on	09-25-2019
Calibration Pure Dye VIC is expired	Yes
Calibration Pure Dye VIC performed on	09-25-2019
Calibration ROI is expired	Yes
Calibration ROI performed on	09-25-2019
Calibration Uniformity is expired	Yes
Calibration Uniformity performed on	09-25-2019
Chemistry	SYBR_GREEN
Date Created	2024-02-18 23:30:57 PM AFT
Experiment Barcode
Experiment Comment
Experiment File Name	D:\CUIYUCHUAN\2024-02-06_lixinxin rat pi RORyt liyali human xibao PKCBII.eds
Experiment Name	2024-02-06_lixinxin rat pi RORyt liyali human xibao PKCBII
Experiment Run End Time	2024-02-06 16:01:14 PM AFT
Experiment Type	Comparative Cт (ΔΔCт)
Instrument Name	2721219050176
Instrument Serial Number	2721219050176
Instrument Type	QuantStudio™ 1 System
Passive Reference	ROX
Post-read Stage/Step
Pre-read Stage/Step
Quantification Cycle Method	Ct
Signal Smoothing On	true
Stage where Melt Analysis is performed	Stage3
Stage/ Cycle where Ct Analysis is performed	Stage2, Step2
User Name
Well	Well Position	Cycle	Target Name	Rn	Delta Rn
1	A1	1	RORγt	0.358194	0.0055363
1	A1	2	RORγt	0.352435	-0.00489696
1	A1	3	RORγt	0.355688	-0.00631886
1	A1	4	RORγt	0.376204	0.0095219
1	A1	5	RORγt	0.373203	0.0018456
1	A1	6	RORγt	0.372283	-0.00374878
1	A1	7	RORγt	0.381075	0.000368232
1	A1	8	RORγt	0.384107	-0.00127558
1	A1	9	RORγt	0.391785	0.00172766
1	A1	10	RORγt	0.392713	-0.002019
1	A1	11	RORγt	0.393522	-0.00588478
1	A1	12	RORγt	0.406704	0.00262146
1	A1	13	RORγt	0.419329	0.0105716
1	A1	14	RORγt	0.417563	0.00413094
1	A1	15	RORγt	0.411984	-0.006123
1	A1	16	RORγt	0.409895	-0.0128871
1	A1	17	RORγt	0.424179	-0.00327831
1	A1	18	RORγt	0.438162	0.00602967
1	A1	19	RORγt	0.441525	0.00471836
1	A1	20	RORγt	0.444009	0.00252732
1	A1	21	RORγt	0.464919	0.0187626
1	A1	22	RORγt	0.479507	0.0286753
1	A1	23	RORγt	0.497197	0.0416898
1	A1	24	RORγt	0.525469	0.0652868
1	A1	25	RORγt	0.605634	0.140777
1	A1	26	RORγt	0.715882	0.24635
1	A1	27	RORγt	0.938483	0.464276
1	A1	28	RORγt	1.28848	0.809598
1	A1	29	RORγt	1.76931	1.28575
1	A1	30	RORγt	2.36445	1.87621
1	A1	31	RORγt	2.94298	2.45008
1	A1	32	RORγt	3.35367	2.85609
1	A1	33	RORγt	3.66251	3.16026
1	A1	34	RORγt	3.83029	3.32336
1	A1	35	RORγt	3.96378	3.45217
1	A1	36	RORγt	4.06173	3.54544
1	A1	37	RORγt	4.11219	3.59124
1	A1	38	RORγt	4.15739	3.63176
1	A1	39	RORγt	4.211	3.68069
1	A1	40	RORγt	4.24411	3.70913
2	A2	1
2	A2	2
2	A2	3
2	A2	4
2	A2	5
2	A2	6
2	A2	7
2	A2	8
2	A2	9
2	A2	10
2	A2	11
2	A2	12
2	A2	13
2	A2	14
2	A2	15
2	A2	16
2	A2	17
2	A2	18
2	A2	19
2	A2	20
2	A2	21
2	A2	22
2	A2	23
2	A2	24
2	A2	25
2	A2	26
2	A2	27
2	A2	28
2	A2	29
2	A2	30
2	A2	31
2	A2	32
2	A2	33
2	A2	34
2	A2	35
2	A2	36
2	A2	37
2	A2	38
2	A2	39
2	A2	40
3	A3	1	RORγt	0.0860411	-0.00453964
3	A3	2	RORγt	0.0860013	-0.00769709
3	A3	3	RORγt	0.0897449	-0.00707116
3	A3	4	RORγt	0.102174	0.00224078
3	A3	5	RORγt	0.104314	0.00126253
3	A3	6	RORγt	0.107714	0.00154501
3	A3	7	RORγt	0.114259	0.00497243
3	A3	8	RORγt	0.113781	0.00137707
3	A3	9	RORγt	0.113532	-0.00198957
3	A3	10	RORγt	0.120604	0.0019642
3	A3	11	RORγt	0.122403	0.000646039
3	A3	12	RORγt	0.121426	-0.00344858
3	A3	13	RORγt	0.123914	-0.00407873
3	A3	14	RORγt	0.129638	-0.00147174
3	A3	15	RORγt	0.139298	0.00507015
3	A3	16	RORγt	0.139072	0.00172643
3	A3	17	RORγt	0.137718	-0.00274485
3	A3	18	RORγt	0.140042	-0.00353922
3	A3	19	RORγt	0.160808	0.0141096
3	A3	20	RORγt	0.172308	0.0224915
3	A3	21	RORγt	0.182178	0.0292441
3	A3	22	RORγt	0.202679	0.0466272
3	A3	23	RORγt	0.229232	0.0700631
3	A3	24	RORγt	0.269816	0.107529
3	A3	25	RORγt	0.378067	0.212663
3	A3	26	RORγt	0.560238	0.391716
3	A3	27	RORγt	0.888991	0.717351
3	A3	28	RORγt	1.42824	1.25348
3	A3	29	RORγt	2.20018	2.0223
3	A3	30	RORγt	3.12762	2.94663
3	A3	31	RORγt	4.01611	3.832
3	A3	32	RORγt	4.68398	4.49675
3	A3	33	RORγt	5.12213	4.93179
3	A3	34	RORγt	5.39161	5.19815
3	A3	35	RORγt	5.52761	5.33103
3	A3	36	RORγt	5.6548	5.4551
3	A3	37	RORγt	5.76178	5.55896
3	A3	38	RORγt	5.83608	5.63015
3	A3	39	RORγt	5.90469	5.69564
3	A3	40	RORγt	5.93246	5.72029
4	A4	1	RORγt	0.0871054	0.00366131
4	A4	2	RORγt	0.0877097	-0.00177401
4	A4	3	RORγt	0.0988774	0.00335392
4	A4	4	RORγt	0.108877	0.00731409
4	A4	5	RORγt	0.109954	0.00235151
4	A4	6	RORγt	0.114494	0.000851735
4	A4	7	RORγt	0.123309	0.00362675
4	A4	8	RORγt	0.125516	-0.000205897
4	A4	9	RORγt	0.129811	-0.00195067
4	A4	10	RORγt	0.128652	-0.00914902
4	A4	11	RORγt	0.132289	-0.0115517
4	A4	12	RORγt	0.15256	0.00267921
4	A4	13	RORγt	0.154795	-0.00112576
4	A4	14	RORγt	0.154024	-0.00793625
4	A4	15	RORγt	0.157568	-0.0104314
4	A4	16	RORγt	0.166701	-0.00733828
4	A4	17	RORγt	0.191031	0.0109518
4	A4	18	RORγt	0.200338	0.014219
4	A4	19	RORγt	0.197436	0.00527778
4	A4	20	RORγt	0.197261	-0.000936813
4	A4	21	RORγt	0.216245	0.0120069
4	A4	22	RORγt	0.259265	0.048987
4	A4	23	RORγt	0.285742	0.0694246
4	A4	24	RORγt	0.335249	0.112892
4	A4	25	RORγt	0.449486	0.221089
4	A4	26	RORγt	0.647199	0.412763
4	A4	27	RORγt	0.984389	0.743913
4	A4	28	RORγt	1.53027	1.28376
4	A4	29	RORγt	2.3221	2.06955
4	A4	30	RORγt	3.26645	3.00786
4	A4	31	RORγt	4.14209	3.87746
4	A4	32	RORγt	4.81132	4.54064
4	A4	33	RORγt	5.2632	4.98649
4	A4	34	RORγt	5.54215	5.25939
4	A4	35	RORγt	5.72961	5.44082
4	A4	36	RORγt	5.90858	5.61375
4	A4	37	RORγt	6.0072	5.70633
4	A4	38	RORγt	6.06932	5.76241
4	A4	39	RORγt	6.13386	5.82091
4	A4	40	RORγt	6.17581	5.85682
5	A5	1	RORγt	0.263078	-0.0138971
5	A5	2	RORγt	0.27123	-0.00833934
5	A5	3	RORγt	0.279426	-0.00273668
5	A5	4	RORγt	0.283585	-0.00117152
5	A5	5	RORγt	0.2865	-0.000850753
5	A5	6	RORγt	0.291223	0.00127851
5	A5	7	RORγt	0.29338	0.000841965
5	A5	8	RORγt	0.297523	0.00239026
5	A5	9	RORγt	0.302249	0.00452312
5	A5	10	RORγt	0.302479	0.00215858
5	A5	11	RORγt	0.302536	-0.000377744
5	A5	12	RORγt	0.302265	-0.00324338
5	A5	13	RORγt	0.307247	-0.000855291
5	A5	14	RORγt	0.31112	0.000424245
5	A5	15	RORγt	0.315896	0.00260596
5	A5	16	RORγt	0.31405	-0.00183363
5	A5	17	RORγt	0.312375	-0.00610243
5	A5	18	RORγt	0.317553	-0.00351817
5	A5	19	RORγt	0.325263	0.00159799
5	A5	20	RORγt	0.331128	0.00486898
5	A5	21	RORγt	0.341987	0.0131336
5	A5	22	RORγt	0.359105	0.0276582
5	A5	23	RORγt	0.386759	0.0527185
5	A5	24	RORγt	0.433751	0.0971157
5	A5	25	RORγt	0.526005	0.186777
5	A5	26	RORγt	0.706433	0.364611
5	A5	27	RORγt	1.02894	0.684519
5	A5	28	RORγt	1.55614	1.20913
5	A5	29	RORγt	2.33096	1.98135
5	A5	30	RORγt	3.27926	2.92706
5	A5	31	RORγt	4.20923	3.85444
5	A5	32	RORγt	4.91863	4.56125
5	A5	33	RORγt	5.37983	5.01985
5	A5	34	RORγt	5.67677	5.3142
5	A5	35	RORγt	5.87023	5.50506
5	A5	36	RORγt	6.00862	5.64085
5	A5	37	RORγt	6.11058	5.74023
5	A5	38	RORγt	6.18203	5.80908
5	A5	39	RORγt	6.26724	5.89169
5	A5	40	RORγt	6.31695	5.93882
6	A6	1	RORγt	0.24049	-0.00529218
6	A6	2	RORγt	0.244411	-0.00456109
6	A6	3	RORγt	0.252195	3.38943e-05
6	A6	4	RORγt	0.25677	0.00141953
6	A6	5	RORγt	0.26225	0.00371089
6	A6	6	RORγt	0.264732	0.003003
6	A6	7	RORγt	0.263593	-0.00132521
6	A6	8	RORγt	0.266915	-0.0011916
6	A6	9	RORγt	0.271546	0.000249675
6	A6	10	RORγt	0.271405	-0.00308085
6	A6	11	RORγt	0.274539	-0.00313553
6	A6	12	RORγt	0.281975	0.00111116
6	A6	13	RORγt	0.284233	0.000180054
6	A6	14	RORγt	0.287539	0.000297125
6	A6	15	RORγt	0.287538	-0.00289309
6	A6	16	RORγt	0.286353	-0.00726729
6	A6	17	RORγt	0.292175	-0.0046346
6	A6	18	RORγt	0.303966	0.00396743
6	A6	19	RORγt	0.307574	0.00438586
6	A6	20	RORγt	0.311547	0.00516955
6	A6	21	RORγt	0.322075	0.0125087
6	A6	22	RORγt	0.335224	0.0224685
6	A6	23	RORγt	0.352161	0.0362159
6	A6	24	RORγt	0.398858	0.0797239
6	A6	25	RORγt	0.490959	0.168636
6	A6	26	RORγt	0.640512	0.314999
6	A6	27	RORγt	0.924802	0.5961
6	A6	28	RORγt	1.40224	1.07035
6	A6	29	RORγt	2.1338	1.79872
6	A6	30	RORγt	3.05883	2.72056
6	A6	31	RORγt	3.99729	3.65583
6	A6	32	RORγt	4.72742	4.38277
6	A6	33	RORγt	5.21366	4.86582
6	A6	34	RORγt	5.52781	5.17679
6	A6	35	RORγt	5.75931	5.4051
6	A6	36	RORγt	5.92147	5.56406
6	A6	37	RORγt	6.0267	5.66611
6	A6	38	RORγt	6.09444	5.73066
6	A6	39	RORγt	6.16295	5.79597
6	A6	40	RORγt	6.1968	5.82664
7	A7	1	RORγt	0.039392	-0.00533608
7	A7	2	RORγt	0.0396945	-0.00714156
7	A7	3	RORγt	0.0457022	-0.00324187
7	A7	4	RORγt	0.0552831	0.00423101
7	A7	5	RORγt	0.0566404	0.00348028
7	A7	6	RORγt	0.0546406	-0.000627458
7	A7	7	RORγt	0.0546453	-0.00273085
7	A7	8	RORγt	0.0602231	0.00073893
7	A7	9	RORγt	0.0589024	-0.00268977
7	A7	10	RORγt	0.0581842	-0.00551596
7	A7	11	RORγt	0.0646161	-0.001192
7	A7	12	RORγt	0.0711442	0.00322802
7	A7	13	RORγt	0.0716231	0.00159891
7	A7	14	RORγt	0.0762352	0.00410308
7	A7	15	RORγt	0.0753773	0.00113712
7	A7	16	RORγt	0.0752166	-0.0011316
7	A7	17	RORγt	0.0797044	0.00124819
7	A7	18	RORγt	0.0827662	0.00220202
7	A7	19	RORγt	0.0778342	-0.00483805
7	A7	20	RORγt	0.0792049	-0.00557535
7	A7	21	RORγt	0.0990475	0.0121592
7	A7	22	RORγt	0.109758	0.0207621
7	A7	23	RORγt	0.124475	0.0333707
7	A7	24	RORγt	0.174185	0.0809725
7	A7	25	RORγt	0.254744	0.159424
7	A7	26	RORγt	0.390263	0.292835
7	A7	27	RORγt	0.651716	0.55218
7	A7	28	RORγt	1.10523	1.00358
7	A7	29	RORγt	1.8095	1.70574
7	A7	30	RORγt	2.75614	2.65028
7	A7	31	RORγt	3.76072	3.65275
7	A7	32	RORγt	4.61189	4.50181
7	A7	33	RORγt	5.19419	5.08201
7	A7	34	RORγt	5.55665	5.44236
7	A7	35	RORγt	5.7921	5.6757
7	A7	36	RORγt	5.94143	5.82292
7	A7	37	RORγt	6.05835	5.93773
7	A7	38	RORγt	6.16584	6.04311
7	A7	39	RORγt	6.25592	6.13109
7	A7	40	RORγt	6.29807	6.17113
8	A8	1	RORγt	0.362339	0.00209592
8	A8	2	RORγt	0.361591	-3.83492e-05
8	A8	3	RORγt	0.366242	0.00322679
8	A8	4	RORγt	0.367168	0.00276723
8	A8	5	RORγt	0.368116	0.00232899
8	A8	6	RORγt	0.368894	0.00172129
8	A8	7	RORγt	0.370887	0.00232827
8	A8	8	RORγt	0.370672	0.000727848
8	A8	9	RORγt	0.369245	-0.00208475
8	A8	10	RORγt	0.365372	-0.00734394
8	A8	11	RORγt	0.365882	-0.00821968
8	A8	12	RORγt	0.373908	-0.00157916
8	A8	13	RORγt	0.374632	-0.00224158
8	A8	14	RORγt	0.373476	-0.00478325
8	A8	15	RORγt	0.379967	0.000321857
8	A8	16	RORγt	0.383	0.00196971
8	A8	17	RORγt	0.385015	0.00259905
8	A8	18	RORγt	0.388463	0.00466044
8	A8	19	RORγt	0.388789	0.0036009
8	A8	20	RORγt	0.390737	0.00416321
8	A8	21	RORγt	0.405818	0.0178586
8	A8	22	RORγt	0.419137	0.0297912
8	A8	23	RORγt	0.439753	0.0490214
8	A8	24	RORγt	0.496041	0.103924
8	A8	25	RORγt	0.606846	0.213343
8	A8	26	RORγt	0.798501	0.403612
8	A8	27	RORγt	1.14065	0.744374
8	A8	28	RORγt	1.70872	1.31106
8	A8	29	RORγt	2.50835	2.10931
8	A8	30	RORγt	3.39709	2.99666
8	A8	31	RORγt	4.22717	3.82535
8	A8	32	RORγt	4.84337	4.44016
8	A8	33	RORγt	5.22834	4.82375
8	A8	34	RORγt	5.46602	5.06004
8	A8	35	RORγt	5.65697	5.24961
8	A8	36	RORγt	5.80511	5.39636
8	A8	37	RORγt	5.89879	5.48866
8	A8	38	RORγt	5.94107	5.52956
8	A8	39	RORγt	6.00742	5.59452
8	A8	40	RORγt	6.04846	5.63417
9	A9	1
9	A9	2
9	A9	3
9	A9	4
9	A9	5
9	A9	6
9	A9	7
9	A9	8
9	A9	9
9	A9	10
9	A9	11
9	A9	12
9	A9	13
9	A9	14
9	A9	15
9	A9	16
9	A9	17
9	A9	18
9	A9	19
9	A9	20
9	A9	21
9	A9	22
9	A9	23
9	A9	24
9	A9	25
9	A9	26
9	A9	27
9	A9	28
9	A9	29
9	A9	30
9	A9	31
9	A9	32
9	A9	33
9	A9	34
9	A9	35
9	A9	36
9	A9	37
9	A9	38
9	A9	39
9	A9	40
10	A10	1
10	A10	2
10	A10	3
10	A10	4
10	A10	5
10	A10	6
10	A10	7
10	A10	8
10	A10	9
10	A10	10
10	A10	11
10	A10	12
10	A10	13
10	A10	14
10	A10	15
10	A10	16
10	A10	17
10	A10	18
10	A10	19
10	A10	20
10	A10	21
10	A10	22
10	A10	23
10	A10	24
10	A10	25
10	A10	26
10	A10	27
10	A10	28
10	A10	29
10	A10	30
10	A10	31
10	A10	32
10	A10	33
10	A10	34
10	A10	35
10	A10	36
10	A10	37
10	A10	38
10	A10	39
10	A10	40
11	A11	1
11	A11	2
11	A11	3
11	A11	4
11	A11	5
11	A11	6
11	A11	7
11	A11	8
11	A11	9
11	A11	10
11	A11	11
11	A11	12
11	A11	13
11	A11	14
11	A11	15
11	A11	16
11	A11	17
11	A11	18
11	A11	19
11	A11	20
11	A11	21
11	A11	22
11	A11	23
11	A11	24
11	A11	25
11	A11	26
11	A11	27
11	A11	28
11	A11	29
11	A11	30
11	A11	31
11	A11	32
11	A11	33
11	A11	34
11	A11	35
11	A11	36
11	A11	37
11	A11	38
11	A11	39
11	A11	40
12	A12	1
12	A12	2
12	A12	3
12	A12	4
12	A12	5
12	A12	6
12	A12	7
12	A12	8
12	A12	9
12	A12	10
12	A12	11
12	A12	12
12	A12	13
12	A12	14
12	A12	15
12	A12	16
12	A12	17
12	A12	18
12	A12	19
12	A12	20
12	A12	21
12	A12	22
12	A12	23
12	A12	24
12	A12	25
12	A12	26
12	A12	27
12	A12	28
12	A12	29
12	A12	30
12	A12	31
12	A12	32
12	A12	33
12	A12	34
12	A12	35
12	A12	36
12	A12	37
12	A12	38
12	A12	39
12	A12	40
13	B1	1	RORγt	0.0277704	-0.00202808
13	B1	2	RORγt	0.0283207	-0.00508791
13	B1	3	RORγt	0.0366807	-0.000338028
13	B1	4	RORγt	0.0475646	0.00693586
13	B1	5	RORγt	0.0481147	0.00387583
13	B1	6	RORγt	0.0460458	-0.0018032
13	B1	7	RORγt	0.0486863	-0.0027728
13	B1	8	RORγt	0.063691	0.0086218
13	B1	9	RORγt	0.0603186	0.00163931
13	B1	10	RORγt	0.0577759	-0.00451352
13	B1	11	RORγt	0.0621469	-0.00375267
13	B1	12	RORγt	0.064499	-0.00501062
13	B1	13	RORγt	0.0635091	-0.00961068
13	B1	14	RORγt	0.0676825	-0.0090473
13	B1	15	RORγt	0.0778893	-0.00245061
13	B1	16	RORγt	0.0846773	0.000727246
13	B1	17	RORγt	0.0879859	0.000425742
13	B1	18	RORγt	0.0991487	0.00797842
13	B1	19	RORγt	0.103876	0.00909523
13	B1	20	RORγt	0.119494	0.0211032
13	B1	21	RORγt	0.133281	0.0312806
13	B1	22	RORγt	0.149028	0.0434172
13	B1	23	RORγt	0.179714	0.0704934
13	B1	24	RORγt	0.228297	0.115466
13	B1	25	RORγt	0.331308	0.214867
13	B1	26	RORγt	0.510943	0.390892
13	B1	27	RORγt	0.836538	0.712877
13	B1	28	RORγt	1.37261	1.24534
13	B1	29	RORγt	2.15802	2.02713
13	B1	30	RORγt	3.0786	2.94411
13	B1	31	RORγt	3.92757	3.78947
13	B1	32	RORγt	4.56351	4.4218
13	B1	33	RORγt	4.98627	4.84095
13	B1	34	RORγt	5.26073	5.1118
13	B1	35	RORγt	5.47743	5.32489
13	B1	36	RORγt	5.62194	5.46579
13	B1	37	RORγt	5.71226	5.55249
13	B1	38	RORγt	5.79975	5.63637
13	B1	39	RORγt	5.86259	5.69561
13	B1	40	RORγt	5.90359	5.733
14	B2	1
14	B2	2
14	B2	3
14	B2	4
14	B2	5
14	B2	6
14	B2	7
14	B2	8
14	B2	9
14	B2	10
14	B2	11
14	B2	12
14	B2	13
14	B2	14
14	B2	15
14	B2	16
14	B2	17
14	B2	18
14	B2	19
14	B2	20
14	B2	21
14	B2	22
14	B2	23
14	B2	24
14	B2	25
14	B2	26
14	B2	27
14	B2	28
14	B2	29
14	B2	30
14	B2	31
14	B2	32
14	B2	33
14	B2	34
14	B2	35
14	B2	36
14	B2	37
14	B2	38
14	B2	39
14	B2	40
15	B3	1	RORγt	0.0900177	0.0114756
15	B3	2	RORγt	0.0883283	0.00546473
15	B3	3	RORγt	0.0899608	0.00277578
15	B3	4	RORγt	0.100532	0.00902543
15	B3	5	RORγt	0.102308	0.00648062
15	B3	6	RORγt	0.103032	0.00288279
15	B3	7	RORγt	0.104644	0.000173637
15	B3	8	RORγt	0.114178	0.00538566
15	B3	9	RORγt	0.114363	0.00124911
15	B3	10	RORγt	0.113162	-0.00427316
15	B3	11	RORγt	0.116628	-0.00512849
15	B3	12	RORγt	0.117667	-0.0084107
15	B3	13	RORγt	0.120312	-0.0100872
15	B3	14	RORγt	0.123809	-0.0109119
15	B3	15	RORγt	0.131157	-0.0078848
15	B3	16	RORγt	0.138561	-0.004803
15	B3	17	RORγt	0.141995	-0.00568985
15	B3	18	RORγt	0.141871	-0.0101355
15	B3	19	RORγt	0.156564	0.000236092
15	B3	20	RORγt	0.177972	0.0173222
15	B3	21	RORγt	0.186764	0.0217933
15	B3	22	RORγt	0.198024	0.028732
15	B3	23	RORγt	0.229123	0.0555096
15	B3	24	RORγt	0.276315	0.09838
15	B3	25	RORγt	0.361252	0.178996
15	B3	26	RORγt	0.497838	0.31126
15	B3	27	RORγt	0.752748	0.561848
15	B3	28	RORγt	1.17625	0.98103
15	B3	29	RORγt	1.846	1.64645
15	B3	30	RORγt	2.76739	2.56353
15	B3	31	RORγt	3.73094	3.52276
15	B3	32	RORγt	4.53723	4.32473
15	B3	33	RORγt	5.14634	4.92951
15	B3	34	RORγt	5.51349	5.29234
15	B3	35	RORγt	5.72902	5.50355
15	B3	36	RORγt	5.87717	5.64738
15	B3	37	RORγt	5.98914	5.75503
15	B3	38	RORγt	6.07345	5.83501
15	B3	39	RORγt	6.14277	5.90002
15	B3	40	RORγt	6.18011	5.93303
16	B4	1	RORγt	0.161512	-0.00392912
16	B4	2	RORγt	0.166102	-0.0051195
16	B4	3	RORγt	0.178669	0.00166768
16	B4	4	RORγt	0.188315	0.00553267
16	B4	5	RORγt	0.189718	0.00115545
16	B4	6	RORγt	0.188239	-0.00610357
16	B4	7	RORγt	0.195365	-0.00475813
16	B4	8	RORγt	0.21255	0.00664654
16	B4	9	RORγt	0.218967	0.00728273
16	B4	10	RORγt	0.217913	0.00044818
16	B4	11	RORγt	0.218784	-0.00446119
16	B4	12	RORγt	0.224534	-0.00449182
16	B4	13	RORγt	0.230208	-0.00459783
16	B4	14	RORγt	0.235375	-0.00521143
16	B4	15	RORγt	0.237837	-0.00853004
16	B4	16	RORγt	0.253137	0.00098943
16	B4	17	RORγt	0.260361	0.00243395
16	B4	18	RORγt	0.27139	0.00768223
16	B4	19	RORγt	0.273804	0.00431516
16	B4	20	RORγt	0.28548	0.0102115
16	B4	21	RORγt	0.299195	0.0181457
16	B4	22	RORγt	0.324781	0.0379509
16	B4	23	RORγt	0.36508	0.0724701
16	B4	24	RORγt	0.428459	0.130068
16	B4	25	RORγt	0.554872	0.250701
16	B4	26	RORγt	0.75147	0.441519
16	B4	27	RORγt	1.08878	0.773052
16	B4	28	RORγt	1.65428	1.33276
16	B4	29	RORγt	2.48357	2.15628
16	B4	30	RORγt	3.48133	3.14826
16	B4	31	RORγt	4.41	4.07115
16	B4	32	RORγt	5.09955	4.75492
16	B4	33	RORγt	5.55979	5.20937
16	B4	34	RORγt	5.83244	5.47625
16	B4	35	RORγt	6.01844	5.65647
16	B4	36	RORγt	6.18114	5.81338
16	B4	37	RORγt	6.28174	5.9082
16	B4	38	RORγt	6.3396	5.96029
16	B4	39	RORγt	6.42272	6.03762
16	B4	40	RORγt	6.46763	6.07676
17	B5	1	RORγt	0.213802	-0.00111359
17	B5	2	RORγt	0.216509	-0.000478529
17	B5	3	RORγt	0.219907	0.000848648
17	B5	4	RORγt	0.220993	-0.000136314
17	B5	5	RORγt	0.226562	0.00336155
17	B5	6	RORγt	0.230547	0.00527452
17	B5	7	RORγt	0.227012	-0.000331653
17	B5	8	RORγt	0.226593	-0.00282193
17	B5	9	RORγt	0.232793	0.00130698
17	B5	10	RORγt	0.23267	-0.000886899
17	B5	11	RORγt	0.231166	-0.00446195
17	B5	12	RORγt	0.230516	-0.00718396
17	B5	13	RORγt	0.236156	-0.00361509
17	B5	14	RORγt	0.242985	0.00114333
17	B5	15	RORγt	0.243418	-0.000495316
17	B5	16	RORγt	0.246436	0.000451538
17	B5	17	RORγt	0.250221	0.00216525
17	B5	18	RORγt	0.25115	0.00102271
17	B5	19	RORγt	0.256557	0.00435859
17	B5	20	RORγt	0.264286	0.0100162
17	B5	21	RORγt	0.276309	0.0199686
17	B5	22	RORγt	0.29046	0.0320481
17	B5	23	RORγt	0.325933	0.0654494
17	B5	24	RORγt	0.379545	0.11699
17	B5	25	RORγt	0.482711	0.218085
17	B5	26	RORγt	0.677772	0.411075
17	B5	27	RORγt	1.02812	0.759351
17	B5	28	RORγt	1.59569	1.32485
17	B5	29	RORγt	2.40948	2.13657
17	B5	30	RORγt	3.37292	3.09794
17	B5	31	RORγt	4.26239	3.98534
17	B5	32	RORγt	4.90907	4.62995
17	B5	33	RORγt	5.33998	5.05878
17	B5	34	RORγt	5.61611	5.33285
17	B5	35	RORγt	5.79945	5.51411
17	B5	36	RORγt	5.932	5.64459
17	B5	37	RORγt	6.0438	5.75432
17	B5	38	RORγt	6.12414	5.83258
17	B5	39	RORγt	6.17901	5.88539
17	B5	40	RORγt	6.21174	5.91605
18	B6	1	RORγt	0.352948	-0.00583882
18	B6	2	RORγt	0.358846	-0.00592293
18	B6	3	RORγt	0.374877	0.00412549
18	B6	4	RORγt	0.378428	0.00169306
18	B6	5	RORγt	0.380808	-0.00190894
18	B6	6	RORγt	0.39233	0.00363072
18	B6	7	RORγt	0.393729	-0.000953173
18	B6	8	RORγt	0.395507	-0.00515801
18	B6	9	RORγt	0.407307	0.000659135
18	B6	10	RORγt	0.411759	-0.000871213
18	B6	11	RORγt	0.416985	-0.00162777
18	B6	12	RORγt	0.422836	-0.00175917
18	B6	13	RORγt	0.432631	0.00205234
18	B6	14	RORγt	0.436777	0.000215803
18	B6	15	RORγt	0.438324	-0.00421923
18	B6	16	RORγt	0.443605	-0.00492119
18	B6	17	RORγt	0.452401	-0.00210782
18	B6	18	RORγt	0.465838	0.00534711
18	B6	19	RORγt	0.472277	0.00580285
18	B6	20	RORγt	0.481978	0.00952117
18	B6	21	RORγt	0.505265	0.0268256
18	B6	22	RORγt	0.54096	0.0565376
18	B6	23	RORγt	0.603667	0.113263
18	B6	24	RORγt	0.716962	0.220574
18	B6	25	RORγt	0.920115	0.417745
18	B6	26	RORγt	1.27888	0.770523
18	B6	27	RORγt	1.86294	1.34861
18	B6	28	RORγt	2.69501	2.1747
18	B6	29	RORγt	3.69756	3.17126
18	B6	30	RORγt	4.60803	4.07574
18	B6	31	RORγt	5.26264	4.72437
18	B6	32	RORγt	5.69767	5.15342
18	B6	33	RORγt	5.99302	5.44279
18	B6	34	RORγt	6.18462	5.62841
18	B6	35	RORγt	6.31309	5.75089
18	B6	36	RORγt	6.41311	5.84493
18	B6	37	RORγt	6.49528	5.92112
18	B6	38	RORγt	6.55537	5.97523
18	B6	39	RORγt	6.59615	6.01002
18	B6	40	RORγt	6.60626	6.01415
19	B7	1	RORγt	0.128488	-0.000263876
19	B7	2	RORγt	0.130279	-0.000443222
19	B7	3	RORγt	0.13193	-0.0007624
19	B7	4	RORγt	0.139232	0.00456864
19	B7	5	RORγt	0.142253	0.0056193
19	B7	6	RORγt	0.14432	0.00571478
19	B7	7	RORγt	0.144302	0.00372647
19	B7	8	RORγt	0.145414	0.0028684
19	B7	9	RORγt	0.140429	-0.00408788
19	B7	10	RORγt	0.137846	-0.00864182
19	B7	11	RORγt	0.137975	-0.0104828
19	B7	12	RORγt	0.13991	-0.0105184
19	B7	13	RORγt	0.150822	-0.00157719
19	B7	14	RORγt	0.155623	0.00125312
19	B7	15	RORγt	0.15843	0.0020891
19	B7	16	RORγt	0.158744	0.00043248
19	B7	17	RORγt	0.159683	-0.000598437
19	B7	18	RORγt	0.160757	-0.00149509
19	B7	19	RORγt	0.166949	0.0027255
19	B7	20	RORγt	0.171344	0.00515064
19	B7	21	RORγt	0.17218	0.00401556
19	B7	22	RORγt	0.178161	0.00802578
19	B7	23	RORγt	0.209424	0.0373185
19	B7	24	RORγt	0.234242	0.0601653
19	B7	25	RORγt	0.299031	0.122984
19	B7	26	RORγt	0.429652	0.251635
19	B7	27	RORγt	0.653768	0.47378
19	B7	28	RORγt	1.04576	0.863799
19	B7	29	RORγt	1.67507	1.49114
19	B7	30	RORγt	2.57252	2.38662
19	B7	31	RORγt	3.57634	3.38846
19	B7	32	RORγt	4.51802	4.32818
19	B7	33	RORγt	5.1718	4.97999
19	B7	34	RORγt	5.56813	5.37434
19	B7	35	RORγt	5.83538	5.63963
19	B7	36	RORγt	6.02238	5.82466
19	B7	37	RORγt	6.14576	5.94606
19	B7	38	RORγt	6.28547	6.08381
19	B7	39	RORγt	6.35555	6.15191
19	B7	40	RORγt	6.38158	6.17597
20	B8	1	RORγt	0.407273	-0.00165309
20	B8	2	RORγt	0.407215	-0.00261846
20	B8	3	RORγt	0.41241	0.00166795
20	B8	4	RORγt	0.411491	-0.000158463
20	B8	5	RORγt	0.411224	-0.00133319
20	B8	6	RORγt	0.412129	-0.00133555
20	B8	7	RORγt	0.413384	-0.00098895
20	B8	8	RORγt	0.417316	0.00203535
20	B8	9	RORγt	0.419939	0.0037505
20	B8	10	RORγt	0.420615	0.0035192
20	B8	11	RORγt	0.419584	0.00157963
20	B8	12	RORγt	0.416101	-0.00281124
20	B8	13	RORγt	0.416129	-0.00369095
20	B8	14	RORγt	0.419059	-0.00166845
20	B8	15	RORγt	0.416793	-0.00484276
20	B8	16	RORγt	0.417253	-0.00528986
20	B8	17	RORγt	0.424566	0.00111498
20	B8	18	RORγt	0.426916	0.00255738
20	B8	19	RORγt	0.431161	0.0058944
20	B8	20	RORγt	0.435605	0.00943017
20	B8	21	RORγt	0.450142	0.0230602
20	B8	22	RORγt	0.46508	0.0370903
20	B8	23	RORγt	0.492195	0.0632967
20	B8	24	RORγt	0.54969	0.119885
20	B8	25	RORγt	0.655177	0.224463
20	B8	26	RORγt	0.846583	0.414962
20	B8	27	RORγt	1.19017	0.757638
20	B8	28	RORγt	1.75285	1.31942
20	B8	29	RORγt	2.58336	2.14902
20	B8	30	RORγt	3.58322	3.14797
20	B8	31	RORγt	4.53527	4.0991
20	B8	32	RORγt	5.25724	4.82017
20	B8	33	RORγt	5.72093	5.28296
20	B8	34	RORγt	6.00083	5.56194
20	B8	35	RORγt	6.18492	5.74513
20	B8	36	RORγt	6.33117	5.89047
20	B8	37	RORγt	6.43306	5.99146
20	B8	38	RORγt	6.54979	6.10727
20	B8	39	RORγt	6.62382	6.1804
20	B8	40	RORγt	6.67294	6.22861
21	B9	1
21	B9	2
21	B9	3
21	B9	4
21	B9	5
21	B9	6
21	B9	7
21	B9	8
21	B9	9
21	B9	10
21	B9	11
21	B9	12
21	B9	13
21	B9	14
21	B9	15
21	B9	16
21	B9	17
21	B9	18
21	B9	19
21	B9	20
21	B9	21
21	B9	22
21	B9	23
21	B9	24
21	B9	25
21	B9	26
21	B9	27
21	B9	28
21	B9	29
21	B9	30
21	B9	31
21	B9	32
21	B9	33
21	B9	34
21	B9	35
21	B9	36
21	B9	37
21	B9	38
21	B9	39
21	B9	40
22	B10	1
22	B10	2
22	B10	3
22	B10	4
22	B10	5
22	B10	6
22	B10	7
22	B10	8
22	B10	9
22	B10	10
22	B10	11
22	B10	12
22	B10	13
22	B10	14
22	B10	15
22	B10	16
22	B10	17
22	B10	18
22	B10	19
22	B10	20
22	B10	21
22	B10	22
22	B10	23
22	B10	24
22	B10	25
22	B10	26
22	B10	27
22	B10	28
22	B10	29
22	B10	30
22	B10	31
22	B10	32
22	B10	33
22	B10	34
22	B10	35
22	B10	36
22	B10	37
22	B10	38
22	B10	39
22	B10	40
23	B11	1
23	B11	2
23	B11	3
23	B11	4
23	B11	5
23	B11	6
23	B11	7
23	B11	8
23	B11	9
23	B11	10
23	B11	11
23	B11	12
23	B11	13
23	B11	14
23	B11	15
23	B11	16
23	B11	17
23	B11	18
23	B11	19
23	B11	20
23	B11	21
23	B11	22
23	B11	23
23	B11	24
23	B11	25
23	B11	26
23	B11	27
23	B11	28
23	B11	29
23	B11	30
23	B11	31
23	B11	32
23	B11	33
23	B11	34
23	B11	35
23	B11	36
23	B11	37
23	B11	38
23	B11	39
23	B11	40
24	B12	1
24	B12	2
24	B12	3
24	B12	4
24	B12	5
24	B12	6
24	B12	7
24	B12	8
24	B12	9
24	B12	10
24	B12	11
24	B12	12
24	B12	13
24	B12	14
24	B12	15
24	B12	16
24	B12	17
24	B12	18
24	B12	19
24	B12	20
24	B12	21
24	B12	22
24	B12	23
24	B12	24
24	B12	25
24	B12	26
24	B12	27
24	B12	28
24	B12	29
24	B12	30
24	B12	31
24	B12	32
24	B12	33
24	B12	34
24	B12	35
24	B12	36
24	B12	37
24	B12	38
24	B12	39
24	B12	40
25	C1	1	RORγt	0.0981487	-0.00727075
25	C1	2	RORγt	0.0983499	-0.00937111
25	C1	3	RORγt	0.105013	-0.00500917
25	C1	4	RORγt	0.111797	-0.000526619
25	C1	5	RORγt	0.11712	0.00249473
25	C1	6	RORγt	0.121285	0.00435797
25	C1	7	RORγt	0.123249	0.00401995
25	C1	8	RORγt	0.12204	0.000510199
25	C1	9	RORγt	0.12157	-0.00226172
25	C1	10	RORγt	0.121501	-0.00463203
25	C1	11	RORγt	0.125434	-0.00300082
25	C1	12	RORγt	0.136784	0.00604793
25	C1	13	RORγt	0.135706	0.00266863
25	C1	14	RORγt	0.133	-0.00233909
25	C1	15	RORγt	0.134693	-0.002948
25	C1	16	RORγt	0.135999	-0.00394345
25	C1	17	RORγt	0.14558	0.00333563
25	C1	18	RORγt	0.145771	0.00122586
25	C1	19	RORγt	0.148289	0.00144206
25	C1	20	RORγt	0.168058	0.0189097
25	C1	21	RORγt	0.175747	0.0242968
25	C1	22	RORγt	0.19878	0.0450279
25	C1	23	RORγt	0.221777	0.0657243
25	C1	24	RORγt	0.273336	0.114981
25	C1	25	RORγt	0.365177	0.204521
25	C1	26	RORγt	0.528638	0.365681
25	C1	27	RORγt	0.836876	0.671616
25	C1	28	RORγt	1.33255	1.16499
25	C1	29	RORγt	2.05456	1.8847
25	C1	30	RORγt	2.92887	2.75671
25	C1	31	RORγt	3.79346	3.61899
25	C1	32	RORγt	4.43168	4.25491
25	C1	33	RORγt	4.84484	4.66577
25	C1	34	RORγt	5.11864	4.93727
25	C1	35	RORγt	5.29707	5.1134
25	C1	36	RORγt	5.46108	5.27511
25	C1	37	RORγt	5.56537	5.3771
25	C1	38	RORγt	5.62982	5.43925
25	C1	39	RORγt	5.69806	5.50518
25	C1	40	RORγt	5.71628	5.5211
26	C2	1
26	C2	2
26	C2	3
26	C2	4
26	C2	5
26	C2	6
26	C2	7
26	C2	8
26	C2	9
26	C2	10
26	C2	11
26	C2	12
26	C2	13
26	C2	14
26	C2	15
26	C2	16
26	C2	17
26	C2	18
26	C2	19
26	C2	20
26	C2	21
26	C2	22
26	C2	23
26	C2	24
26	C2	25
26	C2	26
26	C2	27
26	C2	28
26	C2	29
26	C2	30
26	C2	31
26	C2	32
26	C2	33
26	C2	34
26	C2	35
26	C2	36
26	C2	37
26	C2	38
26	C2	39
26	C2	40
27	C3	1	RORγt	0.150641	0.00702001
27	C3	2	RORγt	0.150774	0.00313576
27	C3	3	RORγt	0.153803	0.00214601
27	C3	4	RORγt	0.159839	0.00416412
27	C3	5	RORγt	0.166424	0.00673175
27	C3	6	RORγt	0.165237	0.00152681
27	C3	7	RORγt	0.164457	-0.00327067
27	C3	8	RORγt	0.167484	-0.00426149
27	C3	9	RORγt	0.169611	-0.00615268
27	C3	10	RORγt	0.175373	-0.00440843
27	C3	11	RORγt	0.178722	-0.00507713
27	C3	12	RORγt	0.187649	-0.000168282
27	C3	13	RORγt	0.190744	-0.0010913
27	C3	14	RORγt	0.199218	0.00336541
27	C3	15	RORγt	0.201112	0.00124143
27	C3	16	RORγt	0.206134	0.00224577
27	C3	17	RORγt	0.208167	0.000260966
27	C3	18	RORγt	0.210362	-0.00156247
27	C3	19	RORγt	0.217542	0.00159957
27	C3	20	RORγt	0.222671	0.00271062
27	C3	21	RORγt	0.23719	0.0132122
27	C3	22	RORγt	0.258917	0.0309213
27	C3	23	RORγt	0.286272	0.0542586
27	C3	24	RORγt	0.334133	0.0981021
27	C3	25	RORγt	0.401996	0.161947
27	C3	26	RORγt	0.541958	0.297891
27	C3	27	RORγt	0.781453	0.533368
27	C3	28	RORγt	1.20366	0.951557
27	C3	29	RORγt	1.86132	1.6052
27	C3	30	RORγt	2.77722	2.51708
27	C3	31	RORγt	3.76356	3.4994
27	C3	32	RORγt	4.58157	4.31339
27	C3	33	RORγt	5.16685	4.89465
27	C3	34	RORγt	5.53049	5.25428
27	C3	35	RORγt	5.78754	5.50732
27	C3	36	RORγt	5.97423	5.68998
27	C3	37	RORγt	6.09285	5.80459
27	C3	38	RORγt	6.17419	5.88191
27	C3	39	RORγt	6.22065	5.92436
27	C3	40	RORγt	6.26714	5.96682
28	C4	1	RORγt	0.274126	0.00918677
28	C4	2	RORγt	0.273767	0.00506433
28	C4	3	RORγt	0.276828	0.00436215
28	C4	4	RORγt	0.283429	0.00719898
28	C4	5	RORγt	0.287053	0.00706039
28	C4	6	RORγt	0.285257	0.00150089
28	C4	7	RORγt	0.284775	-0.00274493
28	C4	8	RORγt	0.288614	-0.00266888
28	C4	9	RORγt	0.289433	-0.00561362
28	C4	10	RORγt	0.290242	-0.00856822
28	C4	11	RORγt	0.296923	-0.00564995
28	C4	12	RORγt	0.300295	-0.00604197
28	C4	13	RORγt	0.310138	3.76392e-05
28	C4	14	RORγt	0.312292	-0.00157103
28	C4	15	RORγt	0.318687	0.00106042
28	C4	16	RORγt	0.324592	0.00320204
28	C4	17	RORγt	0.322412	-0.00274209
28	C4	18	RORγt	0.323756	-0.00516106
28	C4	19	RORγt	0.340351	0.00767036
28	C4	20	RORγt	0.345113	0.00866889
28	C4	21	RORγt	0.34868	0.00847326
28	C4	22	RORγt	0.369021	0.0250507
28	C4	23	RORγt	0.393691	0.0459574
28	C4	24	RORγt	0.444662	0.093165
28	C4	25	RORγt	0.537103	0.181842
28	C4	26	RORγt	0.69855	0.339526
28	C4	27	RORγt	0.996797	0.634009
28	C4	28	RORγt	1.50917	1.14262
28	C4	29	RORγt	2.29571	1.9254
28	C4	30	RORγt	3.26587	2.89179
28	C4	31	RORγt	4.22538	3.84754
28	C4	32	RORγt	4.98326	4.60165
28	C4	33	RORγt	5.50014	5.11478
28	C4	34	RORγt	5.81654	5.42741
28	C4	35	RORγt	5.99261	5.59971
28	C4	36	RORγt	6.14411	5.74745
28	C4	37	RORγt	6.2641	5.86368
28	C4	38	RORγt	6.33608	5.93189
28	C4	39	RORγt	6.40449	5.99654
28	C4	40	RORγt	6.44756	6.03585
29	C5	1	RORγt	0.743782	-0.0258091
29	C5	2	RORγt	0.749608	-0.0225703
29	C5	3	RORγt	0.764981	-0.00978481
29	C5	4	RORγt	0.775638	-0.00171558
29	C5	5	RORγt	0.777908	-0.00203254
29	C5	6	RORγt	0.781623	-0.000905102
29	C5	7	RORγt	0.791667	0.00655133
29	C5	8	RORγt	0.798622	0.0109188
29	C5	9	RORγt	0.796969	0.00667802
29	C5	10	RORγt	0.791458	-0.00142074
29	C5	11	RORγt	0.791019	-0.0044471
29	C5	12	RORγt	0.802132	0.00407877
29	C5	13	RORγt	0.806198	0.00555763
29	C5	14	RORγt	0.802085	-0.00114317
29	C5	15	RORγt	0.800199	-0.00561708
29	C5	16	RORγt	0.803384	-0.00501893
29	C5	17	RORγt	0.805914	-0.00507703
29	C5	18	RORγt	0.8131	-0.000477923
29	C5	19	RORγt	0.81737	0.00120384
29	C5	20	RORγt	0.821405	0.00265159
29	C5	21	RORγt	0.823161	0.00182059
29	C5	22	RORγt	0.842049	0.0181205
29	C5	23	RORγt	0.883008	0.0564924
29	C5	24	RORγt	0.937137	0.108034
29	C5	25	RORγt	1.04098	0.209294
29	C5	26	RORγt	1.22334	0.389059
29	C5	27	RORγt	1.57747	0.740607
29	C5	28	RORγt	2.13139	1.29193
29	C5	29	RORγt	2.94196	2.09992
29	C5	30	RORγt	3.89536	3.05073
29	C5	31	RORγt	4.78835	3.94114
29	C5	32	RORγt	5.46087	4.61107
29	C5	33	RORγt	5.89916	5.04677
29	C5	34	RORγt	6.16984	5.31486
29	C5	35	RORγt	6.35774	5.50018
29	C5	36	RORγt	6.51603	5.65588
29	C5	37	RORγt	6.61901	5.75627
29	C5	38	RORγt	6.68264	5.81732
29	C5	39	RORγt	6.76015	5.89223
29	C5	40	RORγt	6.80415	5.93365
30	C6	1	RORγt	0.495584	-0.000266037
30	C6	2	RORγt	0.496399	-0.00584832
30	C6	3	RORγt	0.503896	-0.00474916
30	C6	4	RORγt	0.517952	0.00290908
30	C6	5	RORγt	0.523177	0.00173605
30	C6	6	RORγt	0.523025	-0.0048138
30	C6	7	RORγt	0.535787	0.00155072
30	C6	8	RORγt	0.538662	-0.00197198
30	C6	9	RORγt	0.542481	-0.00455073
30	C6	10	RORγt	0.550034	-0.00339554
30	C6	11	RORγt	0.563128	0.00330103
30	C6	12	RORγt	0.574714	0.00848919
30	C6	13	RORγt	0.582361	0.00973844
30	C6	14	RORγt	0.584465	0.0054454
30	C6	15	RORγt	0.586627	0.00120965
30	C6	16	RORγt	0.58841	-0.00340543
30	C6	17	RORγt	0.593368	-0.00484435
30	C6	18	RORγt	0.597962	-0.00664859
30	C6	19	RORγt	0.611732	0.000724375
30	C6	20	RORγt	0.628271	0.010865
30	C6	21	RORγt	0.648195	0.0243919
30	C6	22	RORγt	0.681401	0.0512
30	C6	23	RORγt	0.738537	0.101938
30	C6	24	RORγt	0.85224	0.209244
30	C6	25	RORγt	1.0631	0.413707
30	C6	26	RORγt	1.4161	0.760311
30	C6	27	RORγt	2.01801	1.35582
30	C6	28	RORγt	2.85571	2.18712
30	C6	29	RORγt	3.81796	3.14297
30	C6	30	RORγt	4.72683	4.04544
30	C6	31	RORγt	5.39453	4.70675
30	C6	32	RORγt	5.80599	5.11181
30	C6	33	RORγt	6.06699	5.36642
30	C6	34	RORγt	6.24475	5.53777
30	C6	35	RORγt	6.36828	5.65491
30	C6	36	RORγt	6.46485	5.74508
30	C6	37	RORγt	6.55218	5.82601
30	C6	38	RORγt	6.61967	5.8871
30	C6	39	RORγt	6.66673	5.92777
30	C6	40	RORγt	6.67642	5.93106
31	C7	1	RORγt	0.0301314	0.0149358
31	C7	2	RORγt	0.0288464	0.0110775
31	C7	3	RORγt	0.0271659	0.00682352
31	C7	4	RORγt	0.0252411	0.00232533
31	C7	5	RORγt	0.0250019	-0.000487225
31	C7	6	RORγt	0.026975	-0.00108757
31	C7	7	RORγt	0.0312889	0.000652952
31	C7	8	RORγt	0.0315951	-0.00161422
31	C7	9	RORγt	0.0318483	-0.00393441
31	C7	10	RORγt	0.0326233	-0.00573281
31	C7	11	RORγt	0.0393251	-0.00160449
31	C7	12	RORγt	0.0456625	0.0021596
31	C7	13	RORγt	0.0490462	0.00296989
31	C7	14	RORγt	0.0464059	-0.00224381
31	C7	15	RORγt	0.0459066	-0.00531657
31	C7	16	RORγt	0.05249	-0.00130653
31	C7	17	RORγt	0.0543393	-0.00203059
31	C7	18	RORγt	0.0615777	0.00263439
31	C7	19	RORγt	0.0648043	0.00328752
31	C7	20	RORγt	0.0685952	0.00450505
31	C7	21	RORγt	0.0751166	0.00845311
31	C7	22	RORγt	0.0893082	0.0200713
31	C7	23	RORγt	0.105111	0.0333002
31	C7	24	RORγt	0.135366	0.0609821
31	C7	25	RORγt	0.183419	0.106462
31	C7	26	RORγt	0.261776	0.182245
31	C7	27	RORγt	0.423426	0.341322
31	C7	28	RORγt	0.716841	0.632163
31	C7	29	RORγt	1.22427	1.13702
31	C7	30	RORγt	2.01618	1.92635
31	C7	31	RORγt	3.04724	2.95484
31	C7	32	RORγt	4.11291	4.01794
31	C7	33	RORγt	4.99954	4.902
31	C7	34	RORγt	5.58571	5.4856
31	C7	35	RORγt	5.93141	5.82872
31	C7	36	RORγt	6.18435	6.07908
31	C7	37	RORγt	6.35992	6.25208
31	C7	38	RORγt	6.49608	6.38566
31	C7	39	RORγt	6.61413	6.50115
31	C7	40	RORγt	6.67223	6.55667
32	C8	1	RORγt	0.569474	0.00413358
32	C8	2	RORγt	0.568867	0.0024383
32	C8	3	RORγt	0.56991	0.00239383
32	C8	4	RORγt	0.568512	-9.21028e-05
32	C8	5	RORγt	0.566342	-0.00335093
32	C8	6	RORγt	0.568137	-0.00264295
32	C8	7	RORγt	0.578056	0.00618748
32	C8	8	RORγt	0.575819	0.00286291
32	C8	9	RORγt	0.573649	-0.000394729
32	C8	10	RORγt	0.579343	0.00421056
32	C8	11	RORγt	0.583995	0.0077748
32	C8	12	RORγt	0.573639	-0.00366846
32	C8	13	RORγt	0.571449	-0.0069466
32	C8	14	RORγt	0.573796	-0.00568775
32	C8	15	RORγt	0.577837	-0.00273488
32	C8	16	RORγt	0.577982	-0.00367753
32	C8	17	RORγt	0.578207	-0.00454043
32	C8	18	RORγt	0.579174	-0.00466149
32	C8	19	RORγt	0.584208	-0.000715487
32	C8	20	RORγt	0.591354	0.00534338
32	C8	21	RORγt	0.597439	0.0103404
32	C8	22	RORγt	0.602936	0.0147495
32	C8	23	RORγt	0.633601	0.0443258
32	C8	24	RORγt	0.684793	0.0944301
32	C8	25	RORγt	0.776045	0.184594
32	C8	26	RORγt	0.938914	0.346375
32	C8	27	RORγt	1.23682	0.643198
32	C8	28	RORγt	1.73284	1.13812
32	C8	29	RORγt	2.46365	1.86785
32	C8	30	RORγt	3.3697	2.77281
32	C8	31	RORγt	4.22862	3.63064
32	C8	32	RORγt	4.86795	4.26889
32	C8	33	RORγt	5.27949	4.67934
32	C8	34	RORγt	5.54452	4.94328
32	C8	35	RORγt	5.74409	5.14176
32	C8	36	RORγt	5.91806	5.31465
32	C8	37	RORγt	6.01556	5.41106
32	C8	38	RORγt	6.04787	5.44228
32	C8	39	RORγt	6.10558	5.4989
32	C8	40	RORγt	6.15027	5.5425
33	C9	1
33	C9	2
33	C9	3
33	C9	4
33	C9	5
33	C9	6
33	C9	7
33	C9	8
33	C9	9
33	C9	10
33	C9	11
33	C9	12
33	C9	13
33	C9	14
33	C9	15
33	C9	16
33	C9	17
33	C9	18
33	C9	19
33	C9	20
33	C9	21
33	C9	22
33	C9	23
33	C9	24
33	C9	25
33	C9	26
33	C9	27
33	C9	28
33	C9	29
33	C9	30
33	C9	31
33	C9	32
33	C9	33
33	C9	34
33	C9	35
33	C9	36
33	C9	37
33	C9	38
33	C9	39
33	C9	40
34	C10	1
34	C10	2
34	C10	3
34	C10	4
34	C10	5
34	C10	6
34	C10	7
34	C10	8
34	C10	9
34	C10	10
34	C10	11
34	C10	12
34	C10	13
34	C10	14
34	C10	15
34	C10	16
34	C10	17
34	C10	18
34	C10	19
34	C10	20
34	C10	21
34	C10	22
34	C10	23
34	C10	24
34	C10	25
34	C10	26
34	C10	27
34	C10	28
34	C10	29
34	C10	30
34	C10	31
34	C10	32
34	C10	33
34	C10	34
34	C10	35
34	C10	36
34	C10	37
34	C10	38
34	C10	39
34	C10	40
35	C11	1
35	C11	2
35	C11	3
35	C11	4
35	C11	5
35	C11	6
35	C11	7
35	C11	8
35	C11	9
35	C11	10
35	C11	11
35	C11	12
35	C11	13
35	C11	14
35	C11	15
35	C11	16
35	C11	17
35	C11	18
35	C11	19
35	C11	20
35	C11	21
35	C11	22
35	C11	23
35	C11	24
35	C11	25
35	C11	26
35	C11	27
35	C11	28
35	C11	29
35	C11	30
35	C11	31
35	C11	32
35	C11	33
35	C11	34
35	C11	35
35	C11	36
35	C11	37
35	C11	38
35	C11	39
35	C11	40
36	C12	1
36	C12	2
36	C12	3
36	C12	4
36	C12	5
36	C12	6
36	C12	7
36	C12	8
36	C12	9
36	C12	10
36	C12	11
36	C12	12
36	C12	13
36	C12	14
36	C12	15
36	C12	16
36	C12	17
36	C12	18
36	C12	19
36	C12	20
36	C12	21
36	C12	22
36	C12	23
36	C12	24
36	C12	25
36	C12	26
36	C12	27
36	C12	28
36	C12	29
36	C12	30
36	C12	31
36	C12	32
36	C12	33
36	C12	34
36	C12	35
36	C12	36
36	C12	37
36	C12	38
36	C12	39
36	C12	40
37	D1	1	RORγt	0.0575123	-0.00724831
37	D1	2	RORγt	0.0586353	-0.00879209
37	D1	3	RORγt	0.0703357	0.000241486
37	D1	4	RORγt	0.0766915	0.00393046
37	D1	5	RORγt	0.0865802	0.0111523
37	D1	6	RORγt	0.0855799	0.00748518
37	D1	7	RORγt	0.0797652	-0.000996379
37	D1	8	RORγt	0.0801216	-0.00330675
37	D1	9	RORγt	0.0894436	0.00334835
37	D1	10	RORγt	0.0837964	-0.00496569
37	D1	11	RORγt	0.0823741	-0.00905474
37	D1	12	RORγt	0.0898685	-0.00422722
37	D1	13	RORγt	0.0902163	-0.00654627
37	D1	14	RORγt	0.0889971	-0.0104322
37	D1	15	RORγt	0.0912475	-0.0108487
37	D1	16	RORγt	0.107693	0.00293031
37	D1	17	RORγt	0.108919	0.00148962
37	D1	18	RORγt	0.108424	-0.00167256
37	D1	19	RORγt	0.116939	0.00417559
37	D1	20	RORγt	0.120068	0.00463791
37	D1	21	RORγt	0.130757	0.0126594
37	D1	22	RORγt	0.136584	0.0158204
37	D1	23	RORγt	0.162025	0.038594
37	D1	24	RORγt	0.187361	0.0612635
37	D1	25	RORγt	0.227929	0.0991646
37	D1	26	RORγt	0.314207	0.182775
37	D1	27	RORγt	0.466703	0.332605
37	D1	28	RORγt	0.738731	0.601966
37	D1	29	RORγt	1.19394	1.0545
37	D1	30	RORγt	1.88167	1.73957
37	D1	31	RORγt	2.7955	2.65073
37	D1	32	RORγt	3.75015	3.60271
37	D1	33	RORγt	4.52329	4.3732
37	D1	34	RORγt	5.0518	4.89903
37	D1	35	RORγt	5.40789	5.25246
37	D1	36	RORγt	5.6415	5.4834
37	D1	37	RORγt	5.8008	5.64003
37	D1	38	RORγt	5.92008	5.75665
37	D1	39	RORγt	5.99256	5.82646
37	D1	40	RORγt	6.06042	5.89166
38	D2	1
38	D2	2
38	D2	3
38	D2	4
38	D2	5
38	D2	6
38	D2	7
38	D2	8
38	D2	9
38	D2	10
38	D2	11
38	D2	12
38	D2	13
38	D2	14
38	D2	15
38	D2	16
38	D2	17
38	D2	18
38	D2	19
38	D2	20
38	D2	21
38	D2	22
38	D2	23
38	D2	24
38	D2	25
38	D2	26
38	D2	27
38	D2	28
38	D2	29
38	D2	30
38	D2	31
38	D2	32
38	D2	33
38	D2	34
38	D2	35
38	D2	36
38	D2	37
38	D2	38
38	D2	39
38	D2	40
39	D3	1	RORγt	0.214914	0.00625454
39	D3	2	RORγt	0.209832	-0.00279184
39	D3	3	RORγt	0.210584	-0.0060049
39	D3	4	RORγt	0.224066	0.00351304
39	D3	5	RORγt	0.2289	0.00438194
39	D3	6	RORγt	0.225838	-0.00264435
39	D3	7	RORγt	0.226948	-0.00549964
39	D3	8	RORγt	0.240871	0.00445914
39	D3	9	RORγt	0.252606	0.0122298
39	D3	10	RORγt	0.252002	0.00766033
39	D3	11	RORγt	0.243801	-0.00450521
39	D3	12	RORγt	0.243218	-0.00905239
39	D3	13	RORγt	0.253389	-0.00284599
39	D3	14	RORγt	0.25572	-0.00447987
39	D3	15	RORγt	0.256328	-0.00783659
39	D3	16	RORγt	0.269101	0.000971369
39	D3	17	RORγt	0.276194	0.00409978
39	D3	18	RORγt	0.278728	0.00266972
39	D3	19	RORγt	0.28147	0.00144664
39	D3	20	RORγt	0.285425	0.00143716
39	D3	21	RORγt	0.297267	0.00931428
39	D3	22	RORγt	0.313981	0.0220637
39	D3	23	RORγt	0.348521	0.0526393
39	D3	24	RORγt	0.381562	0.0817154
39	D3	25	RORγt	0.458358	0.154546
39	D3	26	RORγt	0.590358	0.282582
39	D3	27	RORγt	0.832637	0.520896
39	D3	28	RORγt	1.24592	0.93022
39	D3	29	RORγt	1.90083	1.58116
39	D3	30	RORγt	2.78362	2.45999
39	D3	31	RORγt	3.7251	3.3975
39	D3	32	RORγt	4.52478	4.19322
39	D3	33	RORγt	5.08455	4.74902
39	D3	34	RORγt	5.42372	5.08423
39	D3	35	RORγt	5.64272	5.29927
39	D3	36	RORγt	5.79872	5.4513
39	D3	37	RORγt	5.89689	5.54551
39	D3	38	RORγt	5.98347	5.62812
39	D3	39	RORγt	6.0512	5.69188
39	D3	40	RORγt	6.09713	5.73385
40	D4	1	RORγt	0.163889	0.00371982
40	D4	2	RORγt	0.166914	0.00395967
40	D4	3	RORγt	0.174237	0.0084991
40	D4	4	RORγt	0.172159	0.00363605
40	D4	5	RORγt	0.171646	0.000338255
40	D4	6	RORγt	0.175338	0.00124583
40	D4	7	RORγt	0.17551	-0.00136627
40	D4	8	RORγt	0.174789	-0.00487203
40	D4	9	RORγt	0.178487	-0.00395779
40	D4	10	RORγt	0.186011	0.000781533
40	D4	11	RORγt	0.186473	-0.00154155
40	D4	12	RORγt	0.189805	-0.000993536
40	D4	13	RORγt	0.195152	0.00156837
40	D4	14	RORγt	0.18896	-0.00740798
40	D4	15	RORγt	0.188408	-0.0107441
40	D4	16	RORγt	0.199285	-0.00265112
40	D4	17	RORγt	0.203715	-0.00100613
40	D4	18	RORγt	0.208096	0.000590062
40	D4	19	RORγt	0.218514	0.00822385
40	D4	20	RORγt	0.222732	0.00965742
40	D4	21	RORγt	0.226847	0.0109881
40	D4	22	RORγt	0.249106	0.0304629
40	D4	23	RORγt	0.282653	0.0612247
40	D4	24	RORγt	0.331137	0.106924
40	D4	25	RORγt	0.418342	0.191345
40	D4	26	RORγt	0.602927	0.373146
40	D4	27	RORγt	0.927036	0.69447
40	D4	28	RORγt	1.46456	1.22921
40	D4	29	RORγt	2.27769	2.03956
40	D4	30	RORγt	3.2769	3.03598
40	D4	31	RORγt	4.23988	3.99618
40	D4	32	RORγt	5.01067	4.76418
40	D4	33	RORγt	5.54788	5.2986
40	D4	34	RORγt	5.88493	5.63287
40	D4	35	RORγt	6.11721	5.86237
40	D4	36	RORγt	6.28169	6.02407
40	D4	37	RORγt	6.38019	6.11978
40	D4	38	RORγt	6.47412	6.21093
40	D4	39	RORγt	6.56524	6.29926
40	D4	40	RORγt	6.60928	6.34051
41	D5	1	RORγt	0.400364	0.0168802
41	D5	2	RORγt	0.40023	0.017176
41	D5	3	RORγt	0.395287	0.0126617
41	D5	4	RORγt	0.386267	0.00407093
41	D5	5	RORγt	0.375314	-0.00645346
41	D5	6	RORγt	0.374746	-0.00659158
41	D5	7	RORγt	0.378597	-0.00231226
41	D5	8	RORγt	0.380556	7.67861e-05
41	D5	9	RORγt	0.38183	0.00177898
41	D5	10	RORγt	0.381093	0.00147175
41	D5	11	RORγt	0.378855	-0.000337271
41	D5	12	RORγt	0.377865	-0.000897757
41	D5	13	RORγt	0.376076	-0.00225802
41	D5	14	RORγt	0.370773	-0.00713165
41	D5	15	RORγt	0.369812	-0.00766421
41	D5	16	RORγt	0.376147	-0.000899702
41	D5	17	RORγt	0.377064	0.000446892
41	D5	18	RORγt	0.380397	0.0042089
41	D5	19	RORγt	0.380285	0.00452604
41	D5	20	RORγt	0.380634	0.00530388
41	D5	21	RORγt	0.387196	0.0122953
41	D5	22	RORγt	0.406286	0.0318143
41	D5	23	RORγt	0.439908	0.0658657
41	D5	24	RORγt	0.48507	0.111457
41	D5	25	RORγt	0.57021	0.197025
41	D5	26	RORγt	0.736634	0.363878
41	D5	27	RORγt	1.02166	0.649334
41	D5	28	RORγt	1.47826	1.10636
41	D5	29	RORγt	2.10171	1.73024
41	D5	30	RORγt	2.84335	2.47231
41	D5	31	RORγt	3.5481	3.17749
41	D5	32	RORγt	4.1326	3.76242
41	D5	33	RORγt	4.54449	4.17474
41	D5	34	RORγt	4.89584	4.52652
41	D5	35	RORγt	5.17194	4.80305
41	D5	36	RORγt	5.36923	5.00077
41	D5	37	RORγt	5.50742	5.13939
41	D5	38	RORγt	5.63677	5.26916
41	D5	39	RORγt	5.72991	5.36274
41	D5	40	RORγt	5.808	5.44125
42	D6	1	RORγt	0.454066	-0.0230611
42	D6	2	RORγt	0.460577	-0.0219972
42	D6	3	RORγt	0.477298	-0.0107239
42	D6	4	RORγt	0.485953	-0.00751567
42	D6	5	RORγt	0.504632	0.00571544
42	D6	6	RORγt	0.517051	0.0126873
42	D6	7	RORγt	0.521945	0.0121341
42	D6	8	RORγt	0.518355	0.00309678
42	D6	9	RORγt	0.519923	-0.000781834
42	D6	10	RORγt	0.524295	-0.00185688
42	D6	11	RORγt	0.529008	-0.00259105
42	D6	12	RORγt	0.532567	-0.00447964
42	D6	13	RORγt	0.537238	-0.00525613
42	D6	14	RORγt	0.546676	-0.00126567
42	D6	15	RORγt	0.548188	-0.00519995
42	D6	16	RORγt	0.554663	-0.0041731
42	D6	17	RORγt	0.566163	0.00188021
42	D6	18	RORγt	0.573463	0.00373264
42	D6	19	RORγt	0.579775	0.00459737
42	D6	20	RORγt	0.59165	0.011026
42	D6	21	RORγt	0.610374	0.024302
42	D6	22	RORγt	0.644823	0.0533041
42	D6	23	RORγt	0.696922	0.0999556
42	D6	24	RORγt	0.808126	0.205712
42	D6	25	RORγt	0.999423	0.391562
42	D6	26	RORγt	1.33802	0.724713
42	D6	27	RORγt	1.89661	1.27785
42	D6	28	RORγt	2.70089	2.07669
42	D6	29	RORγt	3.65013	3.02048
42	D6	30	RORγt	4.53541	3.90031
42	D6	31	RORγt	5.17405	4.5335
42	D6	32	RORγt	5.57973	4.93374
42	D6	33	RORγt	5.84702	5.19558
42	D6	34	RORγt	6.01634	5.35945
42	D6	35	RORγt	6.1359	5.47357
42	D6	36	RORγt	6.24111	5.57333
42	D6	37	RORγt	6.33101	5.65778
42	D6	38	RORγt	6.40197	5.72329
42	D6	39	RORγt	6.45096	5.76684
42	D6	40	RORγt	6.42331	5.73374
43	D7	1	RORγt	0.145443	0.000684093
43	D7	2	RORγt	0.148982	0.00171134
43	D7	3	RORγt	0.154259	0.00447575
43	D7	4	RORγt	0.15742	0.00512454
43	D7	5	RORγt	0.157973	0.00316647
43	D7	6	RORγt	0.157531	0.000212386
43	D7	7	RORγt	0.157376	-0.00245461
43	D7	8	RORγt	0.163001	0.000658125
43	D7	9	RORγt	0.161086	-0.00376849
43	D7	10	RORγt	0.160441	-0.00692568
43	D7	11	RORγt	0.167181	-0.00269796
43	D7	12	RORγt	0.172951	0.000560287
43	D7	13	RORγt	0.172097	-0.00280581
43	D7	14	RORγt	0.173246	-0.00416839
43	D7	15	RORγt	0.174485	-0.00544197
43	D7	16	RORγt	0.180465	-0.0019737
43	D7	17	RORγt	0.188038	0.00308701
43	D7	18	RORγt	0.193431	0.00596862
43	D7	19	RORγt	0.194503	0.0045285
43	D7	20	RORγt	0.194942	0.00245492
43	D7	21	RORγt	0.205113	0.0101148
43	D7	22	RORγt	0.212808	0.0152974
43	D7	23	RORγt	0.226789	0.0267668
43	D7	24	RORγt	0.258262	0.0557275
43	D7	25	RORγt	0.300251	0.0952046
43	D7	26	RORγt	0.384421	0.176862
43	D7	27	RORγt	0.533633	0.323562
43	D7	28	RORγt	0.79545	0.582868
43	D7	29	RORγt	1.26342	1.04833
43	D7	30	RORγt	1.9978	1.78019
43	D7	31	RORγt	2.96486	2.74474
43	D7	32	RORγt	3.99302	3.77039
43	D7	33	RORγt	4.83784	4.6127
43	D7	34	RORγt	5.43227	5.20462
43	D7	35	RORγt	5.82298	5.59282
43	D7	36	RORγt	6.06708	5.8344
43	D7	37	RORγt	6.20976	5.97457
43	D7	38	RORγt	6.34863	6.11093
43	D7	39	RORγt	6.42779	6.18757
43	D7	40	RORγt	6.45069	6.20797
44	D8	1	RORγt	0.610927	-0.00659375
44	D8	2	RORγt	0.614167	-0.00740103
44	D8	3	RORγt	0.619481	-0.00613431
44	D8	4	RORγt	0.635237	0.00557431
44	D8	5	RORγt	0.644501	0.0107909
44	D8	6	RORγt	0.643293	0.00553521
44	D8	7	RORγt	0.636524	-0.00528124
44	D8	8	RORγt	0.63872	-0.00713214
44	D8	9	RORγt	0.642644	-0.0072554
44	D8	10	RORγt	0.656723	0.00277666
44	D8	11	RORγt	0.659169	0.00117515
44	D8	12	RORγt	0.660109	-0.0019327
44	D8	13	RORγt	0.66194	-0.00414897
44	D8	14	RORγt	0.664733	-0.00540323
44	D8	15	RORγt	0.678286	0.004103
44	D8	16	RORγt	0.685854	0.00762337
44	D8	17	RORγt	0.683082	0.000803649
44	D8	18	RORγt	0.68237	-0.00395548
44	D8	19	RORγt	0.693234	0.00286121
44	D8	20	RORγt	0.701235	0.00681484
44	D8	21	RORγt	0.723752	0.0252848
44	D8	22	RORγt	0.763582	0.0610667
44	D8	23	RORγt	0.827273	0.12071
44	D8	24	RORγt	0.944903	0.234294
44	D8	25	RORγt	1.18724	0.472583
44	D8	26	RORγt	1.60322	0.884511
44	D8	27	RORγt	2.25933	1.53658
44	D8	28	RORγt	3.16237	2.43557
44	D8	29	RORγt	4.1415	3.41066
44	D8	30	RORγt	5.00098	4.26609
44	D8	31	RORγt	5.62529	4.88635
44	D8	32	RORγt	6.06657	5.32358
44	D8	33	RORγt	6.35048	5.60345
44	D8	34	RORγt	6.52574	5.77466
44	D8	35	RORγt	6.63595	5.88082
44	D8	36	RORγt	6.73537	5.97619
44	D8	37	RORγt	6.80516	6.04194
44	D8	38	RORγt	6.89404	6.12676
44	D8	39	RORγt	6.96405	6.19273
44	D8	40	RORγt	7.00108	6.22571
45	D9	1
45	D9	2
45	D9	3
45	D9	4
45	D9	5
45	D9	6
45	D9	7
45	D9	8
45	D9	9
45	D9	10
45	D9	11
45	D9	12
45	D9	13
45	D9	14
45	D9	15
45	D9	16
45	D9	17
45	D9	18
45	D9	19
45	D9	20
45	D9	21
45	D9	22
45	D9	23
45	D9	24
45	D9	25
45	D9	26
45	D9	27
45	D9	28
45	D9	29
45	D9	30
45	D9	31
45	D9	32
45	D9	33
45	D9	34
45	D9	35
45	D9	36
45	D9	37
45	D9	38
45	D9	39
45	D9	40
46	D10	1
46	D10	2
46	D10	3
46	D10	4
46	D10	5
46	D10	6
46	D10	7
46	D10	8
46	D10	9
46	D10	10
46	D10	11
46	D10	12
46	D10	13
46	D10	14
46	D10	15
46	D10	16
46	D10	17
46	D10	18
46	D10	19
46	D10	20
46	D10	21
46	D10	22
46	D10	23
46	D10	24
46	D10	25
46	D10	26
46	D10	27
46	D10	28
46	D10	29
46	D10	30
46	D10	31
46	D10	32
46	D10	33
46	D10	34
46	D10	35
46	D10	36
46	D10	37
46	D10	38
46	D10	39
46	D10	40
47	D11	1
47	D11	2
47	D11	3
47	D11	4
47	D11	5
47	D11	6
47	D11	7
47	D11	8
47	D11	9
47	D11	10
47	D11	11
47	D11	12
47	D11	13
47	D11	14
47	D11	15
47	D11	16
47	D11	17
47	D11	18
47	D11	19
47	D11	20
47	D11	21
47	D11	22
47	D11	23
47	D11	24
47	D11	25
47	D11	26
47	D11	27
47	D11	28
47	D11	29
47	D11	30
47	D11	31
47	D11	32
47	D11	33
47	D11	34
47	D11	35
47	D11	36
47	D11	37
47	D11	38
47	D11	39
47	D11	40
48	D12	1
48	D12	2
48	D12	3
48	D12	4
48	D12	5
48	D12	6
48	D12	7
48	D12	8
48	D12	9
48	D12	10
48	D12	11
48	D12	12
48	D12	13
48	D12	14
48	D12	15
48	D12	16
48	D12	17
48	D12	18
48	D12	19
48	D12	20
48	D12	21
48	D12	22
48	D12	23
48	D12	24
48	D12	25
48	D12	26
48	D12	27
48	D12	28
48	D12	29
48	D12	30
48	D12	31
48	D12	32
48	D12	33
48	D12	34
48	D12	35
48	D12	36
48	D12	37
48	D12	38
48	D12	39
48	D12	40
49	E1	1	RORγt	0.115642	-0.00028778
49	E1	2	RORγt	0.115307	-0.00300218
49	E1	3	RORγt	0.116277	-0.00441113
49	E1	4	RORγt	0.124065	0.000997556
49	E1	5	RORγt	0.125184	-0.000262087
49	E1	6	RORγt	0.128135	0.000309407
49	E1	7	RORγt	0.138772	0.00856737
49	E1	8	RORγt	0.140456	0.00787246
49	E1	9	RORγt	0.138438	0.00347483
49	E1	10	RORγt	0.136501	-0.000840632
49	E1	11	RORγt	0.135482	-0.00423905
49	E1	12	RORγt	0.137383	-0.0047174
49	E1	13	RORγt	0.14426	-0.000219612
49	E1	14	RORγt	0.144644	-0.00221487
49	E1	15	RORγt	0.145476	-0.00376164
49	E1	16	RORγt	0.144973	-0.00664353
49	E1	17	RORγt	0.149219	-0.00477691
49	E1	18	RORγt	0.151182	-0.00519294
49	E1	19	RORγt	0.153746	-0.00500843
49	E1	20	RORγt	0.17099	0.009857
49	E1	21	RORγt	0.174722	0.0112096
49	E1	22	RORγt	0.183713	0.0178212
49	E1	23	RORγt	0.209263	0.0409918
49	E1	24	RORγt	0.235844	0.0651946
49	E1	25	RORγt	0.269671	0.0966422
49	E1	26	RORγt	0.340508	0.1651
49	E1	27	RORγt	0.47145	0.293663
49	E1	28	RORγt	0.702454	0.522287
49	E1	29	RORγt	1.10017	0.917625
49	E1	30	RORγt	1.73381	1.54889
49	E1	31	RORγt	2.58237	2.39507
49	E1	32	RORγt	3.48442	3.29473
49	E1	33	RORγt	4.25283	4.06077
49	E1	34	RORγt	4.79321	4.59876
49	E1	35	RORγt	5.16172	4.9649
49	E1	36	RORγt	5.39699	5.19779
49	E1	37	RORγt	5.53362	5.33204
49	E1	38	RORγt	5.64227	5.43831
49	E1	39	RORγt	5.72308	5.51674
49	E1	40	RORγt	5.77775	5.56904
50	E2	1
[truncated: 1,879 more rows]

## Sheet: Results
Block Type	96-Well 0.2-mL Block
Calibration Background is expired	Yes
Calibration Background performed on	09-25-2019
Calibration Pure Dye ABY is expired	Yes
Calibration Pure Dye ABY performed on	09-25-2019
Calibration Pure Dye FAM is expired	Yes
Calibration Pure Dye FAM performed on	09-25-2019
Calibration Pure Dye JUN is expired	Yes
Calibration Pure Dye JUN performed on	09-25-2019
Calibration Pure Dye ROX is expired	Yes
Calibration Pure Dye ROX performed on	09-25-2019
Calibration Pure Dye SYBR is expired	Yes
Calibration Pure Dye SYBR performed on	09-25-2019
Calibration Pure Dye VIC is expired	Yes
Calibration Pure Dye VIC performed on	09-25-2019
Calibration ROI is expired	Yes
Calibration ROI performed on	09-25-2019
Calibration Uniformity is expired	Yes
Calibration Uniformity performed on	09-25-2019
Chemistry	SYBR_GREEN
Date Created	2024-02-18 23:30:57 PM AFT
Experiment Barcode
Experiment Comment
Experiment File Name	D:\CUIYUCHUAN\2024-02-06_lixinxin rat pi RORyt liyali human xibao PKCBII.eds
Experiment Name	2024-02-06_lixinxin rat pi RORyt liyali human xibao PKCBII
Experiment Run End Time	2024-02-06 16:01:14 PM AFT
Experiment Type	Comparative Cт (ΔΔCт)
Instrument Name	2721219050176
Instrument Serial Number	2721219050176
Instrument Type	QuantStudio™ 1 System
Passive Reference	ROX
Post-read Stage/Step
Pre-read Stage/Step
Quantification Cycle Method	Ct
Signal Smoothing On	true
Stage where Melt Analysis is performed	Stage3
Stage/ Cycle where Ct Analysis is performed	Stage2, Step2
User Name
Well	Well Position	Omit	Sample Name	Target Name	Task	Reporter	Quencher	Quantity	Quantity Mean	Quantity SD	RQ	RQ Min	RQ Max	CT	Ct Mean	Ct SD	Delta Ct	Delta Ct Mean	Delta Ct SD	Delta Ct SE	Delta Delta Ct	Automatic Ct Threshold	Ct Threshold	Automatic Baseline	Baseline Start	Baseline End	Amp Status	Comments	Cq Conf	HIGHSD	OUTLIERRG	Tm1	Tm2	Tm3	Tm4
1	A1	FALSE	1	RORγt	UNKNOWN	SYBR	None							25.6771	25.6375	0.0579646						TRUE	0.461723	TRUE	3	19	Amp		0.949287	N	N	79.3661
13	B1	FALSE	1	RORγt	UNKNOWN	SYBR	None							25.571	25.6375	0.0579646						TRUE	0.461723	TRUE	3	19	Amp		0.968031	N	N	79.5186
25	C1	FALSE	1	RORγt	UNKNOWN	SYBR	None							25.6644	25.6375	0.0579646						TRUE	0.461723	TRUE	3	18	Amp		0.972387	N	N	79.5186
37	D1	FALSE	2	RORγt	UNKNOWN	SYBR	None							27.7521	27.7742	0.0210219						TRUE	0.461723	TRUE	3	21	Amp		0.974155	N	N	79.5186
49	E1	FALSE	2	RORγt	UNKNOWN	SYBR	None							27.794	27.7742	0.0210219						TRUE	0.461723	TRUE	3	21	Amp		0.976337	N	N	79.6711
61	F1	FALSE	2	RORγt	UNKNOWN	SYBR	None							27.7765	27.7742	0.0210219						TRUE	0.461723	TRUE	3	19	Amp		0.974465	N	N	79.6711
3	A3	FALSE	3	RORγt	UNKNOWN	SYBR	None							26.2604	26.2833	0.0384518						TRUE	0.461723	TRUE	3	17	Amp		0.969423	N	N	79.6711
73	G1	FALSE	3	RORγt	UNKNOWN	SYBR	None							26.2617	26.2833	0.0384518						TRUE	0.461723	TRUE	3	18	Amp		0.969946	N	N	79.6711
85	H1	FALSE	3	RORγt	UNKNOWN	SYBR	None							26.3277	26.2833	0.0384518						TRUE	0.461723	TRUE	3	19	Amp		0.97306	N	Y	79.6711
15	B3	FALSE	4	RORγt	UNKNOWN	SYBR	None							26.6747	26.7456	0.066271						TRUE	0.461723	TRUE	3	21	Amp		0.973407	N	N	79.5186
27	C3	FALSE	4	RORγt	UNKNOWN	SYBR	None							26.7559	26.7456	0.066271						TRUE	0.461723	TRUE	3	20	Amp		0.977239	N	N	79.5186
39	D3	FALSE	4	RORγt	UNKNOWN	SYBR	None							26.8061	26.7456	0.066271						TRUE	0.461723	TRUE	3	20	Amp		0.971683	N	N	79.5186
51	E3	FALSE	5	RORγt	UNKNOWN	SYBR	None							25.9835	26.0055	0.0297778						TRUE	0.461723	TRUE	3	19	Amp		0.980183	N	N	79.6711
63	F3	FALSE	5	RORγt	UNKNOWN	SYBR	None							25.9936	26.0055	0.0297778						TRUE	0.461723	TRUE	3	20	Amp		0.978283	N	N	79.6711
75	G3	FALSE	5	RORγt	UNKNOWN	SYBR	None							26.0394	26.0055	0.0297778						TRUE	0.461723	TRUE	3	18	Amp		0.972785	N	N	79.5186
4	A4	FALSE	6	RORγt	UNKNOWN	SYBR	None							26.0438	26.0457	0.0488668						TRUE	0.461723	TRUE	3	20	Amp		0.957112	N	N	79.6711
16	B4	FALSE	6	RORγt	UNKNOWN	SYBR	None							26.0955	26.0457	0.0488668						TRUE	0.461723	TRUE	3	19	Amp		0.956106	N	N	79.6711
87	H3	FALSE	6	RORγt	UNKNOWN	SYBR	None							25.9978	26.0457	0.0488668						TRUE	0.461723	TRUE	3	17	Amp		0.958778	N	N	79.5186
28	C4	FALSE	11	RORγt	UNKNOWN	SYBR	None							27.9927	27.9934	0.0463159						TRUE	0.461723	TRUE	3	20	Amp		0.981092	N	N	79.6711
40	D4	FALSE	11	RORγt	UNKNOWN	SYBR	None							27.9475	27.9934	0.0463159						TRUE	0.461723	TRUE	3	20	Amp		0.980245	N	N	79.6711
52	E4	FALSE	11	RORγt	UNKNOWN	SYBR	None							28.0401	27.9934	0.0463159						TRUE	0.461723	TRUE	3	18	Amp		0.974616	N	N	79.6711
64	F4	FALSE	12	RORγt	UNKNOWN	SYBR	None							27.6721	27.7229	0.044425						TRUE	0.461723	TRUE	3	22	Amp		0.960114	N	N	79.6711
76	G4	FALSE	12	RORγt	UNKNOWN	SYBR	None							27.7423	27.7229	0.044425						TRUE	0.461723	TRUE	3	20	Amp		0.980899	N	N	79.6711
88	H4	FALSE	12	RORγt	UNKNOWN	SYBR	None							27.7544	27.7229	0.044425						TRUE	0.461723	TRUE	3	19	Amp		0.979601	N	N	79.6711
5	A5	FALSE	13	RORγt	UNKNOWN	SYBR	None							27.7649	27.7598	0.0196707						TRUE	0.461723	TRUE	3	20	Amp		0.970564	N	N	79.6252
17	B5	FALSE	13	RORγt	UNKNOWN	SYBR	None							27.7764	27.7598	0.0196707						TRUE	0.461723	TRUE	3	19	Amp		0.978735	N	N	79.6252
29	C5	FALSE	13	RORγt	UNKNOWN	SYBR	None							27.7381	27.7598	0.0196707						TRUE	0.461723	TRUE	3	20	Amp		0.965904	N	N	79.6252
41	D5	FALSE	14	RORγt	UNKNOWN	SYBR	None							25.8871	25.8511	0.0530579						TRUE	0.461723	TRUE	3	20	Amp		0.985432	N	N	79.6252
53	E5	FALSE	14	RORγt	UNKNOWN	SYBR	None							25.7902	25.8511	0.0530579						TRUE	0.461723	TRUE	3	19	Amp		0.967036	N	N	79.6252
65	F5	FALSE	14	RORγt	UNKNOWN	SYBR	None							25.8761	25.8511	0.0530579						TRUE	0.461723	TRUE	3	20	Amp		0.96238	N	N	79.6252
6	A6	FALSE	15	RORγt	UNKNOWN	SYBR	None							27.5972	27.549	0.0527832						TRUE	0.461723	TRUE	3	20	Amp		0.972445	N	N	79.6252
77	G5	FALSE	15	RORγt	UNKNOWN	SYBR	None							27.5571	27.549	0.0527832						TRUE	0.461723	TRUE	3	19	Amp		0.987175	N	N	79.6252
89	H5	FALSE	15	RORγt	UNKNOWN	SYBR	None							27.4926	27.549	0.0527832						TRUE	0.461723	TRUE	3	20	Amp		0.9852	N	N	79.6252
18	B6	FALSE	16	RORγt	UNKNOWN	SYBR	None							26.1523	26.1968	0.0552857						TRUE	0.461723	TRUE	3	19	Amp		0.954571	N	N	79.6252
30	C6	FALSE	16	RORγt	UNKNOWN	SYBR	None							26.1795	26.1968	0.0552857						TRUE	0.461723	TRUE	3	18	Amp		0.955718	N	N	79.6252
42	D6	FALSE	16	RORγt	UNKNOWN	SYBR	None							26.2587	26.1968	0.0552857						TRUE	0.461723	TRUE	3	19	Amp		0.94772	N	N	79.6252
54	E6	FALSE	31	RORγt	UNKNOWN	SYBR	None							26.9114	26.9157	0.00372135						TRUE	0.461723	TRUE	3	20	Amp		0.96961	N	N	79.6252
66	F6	FALSE	31	RORγt	UNKNOWN	SYBR	None							26.9183	26.9157	0.00372135						TRUE	0.461723	TRUE	3	19	Amp		0.981327	N	N	79.4731
78	G6	FALSE	31	RORγt	UNKNOWN	SYBR	None							26.9174	26.9157	0.00372135						TRUE	0.461723	TRUE	3	20	Amp		0.97703	N	N	79.6252
7	A7	FALSE	32	RORγt	UNKNOWN	SYBR	None							27.2131	27.2395	0.0236499						TRUE	0.461723	TRUE	3	19	Amp		0.981119	Y	N	79.6252
19	B7	FALSE	32	RORγt	UNKNOWN	SYBR	None							27.2587	27.2395	0.0236499						TRUE	0.461723	TRUE	3	21	Amp		0.984563	Y	N	79.6252
90	H6	FALSE	32	RORγt	UNKNOWN	SYBR	None							27.2467	27.2395	0.0236499						TRUE	0.461723	TRUE	3	20	Amp		0.985592	Y	N	79.6252
31	C7	FALSE	33	RORγt	UNKNOWN	SYBR	None							27.9999	27.9875	0.0352665						TRUE	0.461723	TRUE	3	20	Amp		0.987098	N	N	79.6252
43	D7	FALSE	33	RORγt	UNKNOWN	SYBR	None							28.0149	27.9875	0.0352665						TRUE	0.461723	TRUE	3	20	Amp		0.980037	N	N	79.6252
55	E7	FALSE	33	RORγt	UNKNOWN	SYBR	None							27.9477	27.9875	0.0352665						TRUE	0.461723	TRUE	3	20	Amp		0.985044	N	N	79.6252
67	F7	FALSE	34	RORγt	UNKNOWN	SYBR	None							25.0263	25.0407	0.0128379						TRUE	0.461723	TRUE	3	19	Amp		0.969905	N	N	79.6252
79	G7	FALSE	34	RORγt	UNKNOWN	SYBR	None							25.0509	25.0407	0.0128379						TRUE	0.461723	TRUE	3	20	Amp		0.961209	N	N	79.4731
91	H7	FALSE	34	RORγt	UNKNOWN	SYBR	None							25.0448	25.0407	0.0128379						TRUE	0.461723	TRUE	3	18	Amp		0.971903	N	N	79.6252
8	A8	FALSE	35	RORγt	UNKNOWN	SYBR	None							26.5042	26.4771	0.0262464						TRUE	0.461723	TRUE	3	19	Amp		0.98628	N	N	79.6252
20	B8	FALSE	35	RORγt	UNKNOWN	SYBR	None							26.4752	26.4771	0.0262464						TRUE	0.461723	TRUE	3	19	Amp		0.987121	N	N	79.6252
32	C8	FALSE	35	RORγt	UNKNOWN	SYBR	None							26.4518	26.4771	0.0262464						TRUE	0.461723	TRUE	3	21	Amp		0.988636	N	N	79.6252
44	D8	FALSE	36	RORγt	UNKNOWN	SYBR	None							26.0498	26.0213	0.0464251						TRUE	0.461723	TRUE	3	19	Amp		0.970194	N	N	79.6252
56	E8	FALSE	36	RORγt	UNKNOWN	SYBR	None							25.9677	26.0213	0.0464251						TRUE	0.461723	TRUE	3	19	Amp		0.971199	N	N	79.6252
68	F8	FALSE	36	RORγt	UNKNOWN	SYBR	None							26.0463	26.0213	0.0464251						TRUE	0.461723	TRUE	3	18	Amp		0.97022	N	N	79.6252
Analysis Type	Singleplex
Endogenous Control	RORγt
RQ Min/Max Confidence Level	95.0
Reference Sample	1

## Sheet: Melt Curve Raw Data
Block Type	96-Well 0.2-mL Block
Calibration Background is expired	Yes
Calibration Background performed on	09-25-2019
Calibration Pure Dye ABY is expired	Yes
Calibration Pure Dye ABY performed on	09-25-2019
Calibration Pure Dye FAM is expired	Yes
Calibration Pure Dye FAM performed on	09-25-2019
Calibration Pure Dye JUN is expired	Yes
Calibration Pure Dye JUN performed on	09-25-2019
Calibration Pure Dye ROX is expired	Yes
Calibration Pure Dye ROX performed on	09-25-2019
Calibration Pure Dye SYBR is expired	Yes
Calibration Pure Dye SYBR performed on	09-25-2019
Calibration Pure Dye VIC is expired	Yes
Calibration Pure Dye VIC performed on	09-25-2019
Calibration ROI is expired	Yes
Calibration ROI performed on	09-25-2019
Calibration Uniformity is expired	Yes
Calibration Uniformity performed on	09-25-2019
Chemistry	SYBR_GREEN
Date Created	2024-02-18 23:30:57 PM AFT
Experiment Barcode
Experiment Comment
Experiment File Name	D:\CUIYUCHUAN\2024-02-06_lixinxin rat pi RORyt liyali human xibao PKCBII.eds
Experiment Name	2024-02-06_lixinxin rat pi RORyt liyali human xibao PKCBII
Experiment Run End Time	2024-02-06 16:01:14 PM AFT
Experiment Type	Comparative Cт (ΔΔCт)
Instrument Name	2721219050176
Instrument Serial Number	2721219050176
Instrument Type	QuantStudio™ 1 System
Passive Reference	ROX
Post-read Stage/Step
Pre-read Stage/Step
Quantification Cycle Method	Ct
Signal Smoothing On	true
Stage where Melt Analysis is performed	Stage3
Stage/ Cycle where Ct Analysis is performed	Stage2, Step2
User Name
Well	Well Position	Reading	Temperature	Fluorescence	Derivative	Target Name
1	A1	1	59.9995	250222	5623.62	RORγt
1	A1	2	60.3045	248742	5703.9	RORγt
1	A1	3	60.6095	248376	5817.08	RORγt
1	A1	4	60.9145	247372	5934.57	RORγt
1	A1	5	61.2194	245717	6035.61	RORγt
1	A1	6	61.5244	242932	6118.6	RORγt
1	A1	7	61.8294	240587	6185.04	RORγt
1	A1	8	62.1344	239045	6240.92	RORγt
1	A1	9	62.4394	237173	6287.78	RORγt
1	A1	10	62.7444	235618	6319.77	RORγt
1	A1	11	63.0494	232857	6328.04	RORγt
1	A1	12	63.3543	231025	6308.17	RORγt
1	A1	13	63.6593	228433	6264.1	RORγt
1	A1	14	63.9643	226779	6207.17	RORγt
1	A1	15	64.2693	224409	6152	RORγt
1	A1	16	64.5743	222576	6112.85	RORγt
1	A1	17	64.8793	220962	6101.03	RORγt
1	A1	18	65.1843	218038	6122.45	RORγt
1	A1	19	65.4893	216615	6174.48	RORγt
1	A1	20	65.7942	214708	6244.5	RORγt
1	A1	21	66.0992	212543	6312.96	RORγt
1	A1	22	66.4042	211265	6361.29	RORγt
1	A1	23	66.7092	208294	6379.55	RORγt
1	A1	24	67.0142	205460	6369.27	RORγt
1	A1	25	67.3192	203662	6339.31	RORγt
1	A1	26	67.6242	203042	6298.08	RORγt
1	A1	27	67.9291	199132	6247.55	RORγt
1	A1	28	68.2341	197623	6182.52	RORγt
1	A1	29	68.5391	195433	6096.23	RORγt
1	A1	30	68.8441	194656	5989.48	RORγt
1	A1	31	69.1491	190316	5876.55	RORγt
1	A1	32	69.4541	189342	5771.9	RORγt
1	A1	33	69.7591	186714	5721.18	RORγt
1	A1	34	70.064	186110	5735.29	RORγt
1	A1	35	70.369	184057	5796.91	RORγt
1	A1	36	70.674	182199	5868.7	RORγt
1	A1	37	70.979	180894	5910.15	RORγt
1	A1	38	71.284	177803	5914.62	RORγt
1	A1	39	71.589	174430	5894.13	RORγt
1	A1	40	71.894	173786	5870.2	RORγt
1	A1	41	72.1989	172335	5863.56	RORγt
1	A1	42	72.5039	170421	5882.94	RORγt
1	A1	43	72.8089	167942	5919.65	RORγt
1	A1	44	73.1139	166369	5971.05	RORγt
1	A1	45	73.4189	163016	6034.35	RORγt
1	A1	46	73.7239	162351	6104.41	RORγt
1	A1	47	74.0289	160745	6167.74	RORγt
1	A1	48	74.3338	158415	6202.89	RORγt
1	A1	49	74.6388	155176	6189.48	RORγt
1	A1	50	74.9438	153918	6120.51	RORγt
1	A1	51	75.2488	151030	6011.63	RORγt
1	A1	52	75.5538	149072	5905.47	RORγt
1	A1	53	75.8588	147600	5872.36	RORγt
1	A1	54	76.1638	145490	6019.22	RORγt
1	A1	55	76.4688	143153	6484.76	RORγt
1	A1	56	76.7737	143038	7454.04	RORγt
1	A1	57	77.0787	140327	9146.34	RORγt
1	A1	58	77.3837	138421	11784.6	RORγt
1	A1	59	77.6887	137353	15525.9	RORγt
1	A1	60	77.9937	133523	20353	RORγt
1	A1	61	78.2987	128906	25953.8	RORγt
1	A1	62	78.6037	122160	31652.6	RORγt
1	A1	63	78.9086	112010	36471.1	RORγt
1	A1	64	79.2136	95528.2	39357.4	RORγt
1	A1	65	79.5186	66844.6	39530.4	RORγt
1	A1	66	79.8236	39207.8	36788.7	RORγt
1	A1	67	80.1286	23832.4	31621.9	RORγt
1	A1	68	80.4336	17539.9	25050.1	RORγt
1	A1	69	80.7386	16558.9	18269.9	RORγt
1	A1	70	81.0435	15621.4	12282	RORγt
1	A1	71	81.3485	16005	7661.76	RORγt
1	A1	72	81.6535	16620	4335.7	RORγt
1	A1	73	81.9585	16784.9	2222.98	RORγt
1	A1	74	82.2635	16659	1176.27	RORγt
1	A1	75	82.5685	15360.5	786.824	RORγt
1	A1	76	82.8735	15782.9	736.18	RORγt
1	A1	77	83.1784	14763.1	817.658	RORγt
1	A1	78	83.4834	14262.7	915.407	RORγt
1	A1	79	83.7884	14267.6	971.743	RORγt
1	A1	80	84.0934	13189.6	962.718	RORγt
1	A1	81	84.3984	12233.7	887.174	RORγt
1	A1	82	84.7034	12031.2	762.919	RORγt
1	A1	83	85.0084	10802.5	620.764	RORγt
1	A1	84	85.3133	12171.6	492.809	RORγt
1	A1	85	85.6183	11274.5	400.101	RORγt
1	A1	86	85.9233	10431.8	347.59	RORγt
1	A1	87	86.2283	10050.3	328.527	RORγt
1	A1	88	86.5333	10459.8	331.988	RORγt
1	A1	89	86.8383	9633.96	345.562	RORγt
1	A1	90	87.1433	10230.1	352.65	RORγt
1	A1	91	87.4482	9003.1	332.026	RORγt
1	A1	92	87.7532	7748.54	266.446	RORγt
1	A1	93	88.0582	8354.64	156.734	RORγt
1	A1	94	88.3632	8056.94	28.5542	RORγt
1	A1	95	88.6682	9086.66	-77.9517	RORγt
1	A1	96	88.9732	8889.41	-131.5	RORγt
1	A1	97	89.2782	7843.46	-129.446	RORγt
1	A1	98	89.5831	7133.85	-98.9692	RORγt
1	A1	99	89.8881	7691.99	-78.9268	RORγt
1	A1	100	90.1931	7176.92	-96.0444	RORγt
1	A1	101	90.4981	6723.77	-151.809	RORγt
1	A1	102	90.8031	7421.34	-226.817	RORγt
1	A1	103	91.1081	7440.82	-296.714	RORγt
1	A1	104	91.4131	7055.19	-347.323	RORγt
1	A1	105	91.718	6515.41	-379.288	RORγt
1	A1	106	92.023	6304.48	-401.26	RORγt
1	A1	107	92.328	7202.98	-419.005	RORγt
1	A1	108	92.633	6618.92	-429.793	RORγt
1	A1	109	92.938	6792.06	-425.772	RORγt
1	A1	110	93.243	6443.54	-402.066	RORγt
1	A1	111	93.548	5997.84	-362.172	RORγt
1	A1	112	93.853	6594.19	-317.042	RORγt
1	A1	113	94.1579	6099.41	-279.844	RORγt
1	A1	114	94.4629	5424.29	-260.598	RORγt
1	A1	115	94.7679	5498.56	-263.131	RORγt
3	A3	1	59.9995	383172	9411.25	RORγt
3	A3	2	60.3045	381637	9514.02	RORγt
3	A3	3	60.6095	379848	9610.41	RORγt
3	A3	4	60.9145	377299	9687.52	RORγt
3	A3	5	61.2194	373585	9753.64	RORγt
3	A3	6	61.5244	371430	9819.99	RORγt
3	A3	7	61.8294	367377	9898.77	RORγt
3	A3	8	62.1344	365739	9990.71	RORγt
3	A3	9	62.4394	361886	10081.1	RORγt
3	A3	10	62.7444	359694	10147.8	RORγt
3	A3	11	63.0494	355801	10175.7	RORγt
3	A3	12	63.3543	352012	10166.7	RORγt
3	A3	13	63.6593	348341	10139.4	RORγt
3	A3	14	63.9643	346189	10118.2	RORγt
3	A3	15	64.2693	342586	10120.9	RORγt
3	A3	16	64.5743	339082	10150.7	RORγt
3	A3	17	64.8793	336544	10196.8	RORγt
3	A3	18	65.1843	333419	10241.4	RORγt
3	A3	19	65.4893	329466	10269.3	RORγt
3	A3	20	65.7942	326264	10273.3	RORγt
3	A3	21	66.0992	322519	10254.5	RORγt
3	A3	22	66.4042	319832	10217.2	RORγt
3	A3	23	66.7092	315980	10165	RORγt
3	A3	24	67.0142	313128	10100	RORγt
3	A3	25	67.3192	310170	10024.6	RORγt
3	A3	26	67.6242	306152	9943.33	RORγt
3	A3	27	67.9291	302864	9863.38	RORγt
3	A3	28	68.2341	299830	9793.01	RORγt
3	A3	29	68.5391	297931	9740.4	RORγt
3	A3	30	68.8441	293154	9711.63	RORγt
3	A3	31	69.1491	289915	9707.87	RORγt
3	A3	32	69.4541	287615	9721.85	RORγt
3	A3	33	69.7591	285214	9738.35	RORγt
3	A3	34	70.064	280878	9740.63	RORγt
3	A3	35	70.369	278718	9720.11	RORγt
3	A3	36	70.674	274300	9681.75	RORγt
3	A3	37	70.979	270859	9639.98	RORγt
3	A3	38	71.284	268727	9608.39	RORγt
3	A3	39	71.589	266174	9591.04	RORγt
3	A3	40	71.894	262012	9581.88	RORγt
3	A3	41	72.1989	259422	9571.23	RORγt
3	A3	42	72.5039	256216	9549.58	RORγt
3	A3	43	72.8089	252188	9515.58	RORγt
3	A3	44	73.1139	250262	9472.59	RORγt
3	A3	45	73.4189	247430	9424.98	RORγt
3	A3	46	73.7239	243465	9379.49	RORγt
3	A3	47	74.0289	240379	9345.77	RORγt
3	A3	48	74.3338	238198	9333.81	RORγt
3	A3	49	74.6388	233993	9348.28	RORγt
3	A3	50	74.9438	232567	9385.17	RORγt
3	A3	51	75.2488	228851	9437.4	RORγt
3	A3	52	75.5538	225608	9511.26	RORγt
3	A3	53	75.8588	222371	9635.77	RORγt
3	A3	54	76.1638	219516	9889.09	RORγt
3	A3	55	76.4688	215773	10426.6	RORγt
3	A3	56	76.7737	213745	11464.7	RORγt
3	A3	57	77.0787	211058	13289.7	RORγt
3	A3	58	77.3837	207349	16239	RORγt
3	A3	59	77.6887	204909	20643.7	RORγt
3	A3	60	77.9937	199502	26712.5	RORγt
3	A3	61	78.2987	194582	34360	RORγt
3	A3	62	78.6037	186754	43031.9	RORγt
3	A3	63	78.9086	172973	51628.4	RORγt
3	A3	64	79.2136	154626	58635.4	RORγt
3	A3	65	79.5186	122922	62498.5	RORγt
3	A3	66	79.8236	78775.3	62137.2	RORγt
3	A3	67	80.1286	38533.2	57376.2	RORγt
3	A3	68	80.4336	11441.5	49064.1	RORγt
3	A3	69	80.7386	2343.34	38797.3	RORγt
3	A3	70	81.0435	1407.07	28377	RORγt
3	A3	71	81.3485	1427.23	19260.6	RORγt
3	A3	72	81.6535	911.955	12241	RORγt
3	A3	73	81.9585	1127.4	7022.1	RORγt
3	A3	74	82.2635	1628.57	3509.73	RORγt
3	A3	75	82.5685	693.179	1580.5	RORγt
3	A3	76	82.8735	125.803	629.794	RORγt
3	A3	77	83.1784	234.333	213.708	RORγt
3	A3	78	83.4834	105.232	59.9053	RORγt
3	A3	79	83.7884	752.631	20.7041	RORγt
3	A3	80	84.0934	-57.0565	19.5303	RORγt
3	A3	81	84.3984	-438.082	16.7637	RORγt
3	A3	82	84.7034	-1265.44	-4.34082	RORγt
3	A3	83	85.0084	-932.24	-43.6094	RORγt
3	A3	84	85.3133	-436.698	-91.752	RORγt
3	A3	85	85.6183	-1539.37	-140.553	RORγt
3	A3	86	85.9233	-766.559	-189.357	RORγt
3	A3	87	86.2283	-1916.64	-243.086	RORγt
3	A3	88	86.5333	-1713.69	-303.727	RORγt
3	A3	89	86.8383	-1903.75	-363.001	RORγt
3	A3	90	87.1433	-1417.33	-403.404	RORγt
3	A3	91	87.4482	-1226.89	-408.327	RORγt
3	A3	92	87.7532	-1446.72	-374.43	RORγt
3	A3	93	88.0582	-1833.32	-317.029	RORγt
3	A3	94	88.3632	-2665.57	-264.282	RORγt
3	A3	95	88.6682	-1753.08	-243.833	RORγt
3	A3	96	88.9732	-2406.99	-269.94	RORγt
3	A3	97	89.2782	-3271.49	-337.401	RORγt
3	A3	98	89.5831	-2093.12	-424.154	RORγt
3	A3	99	89.8881	-2242.21	-500.855	RORγt
3	A3	100	90.1931	-1948.83	-543.602	RORγt
3	A3	101	90.4981	-2339.8	-544.414	RORγt
3	A3	102	90.8031	-2483.86	-514.18	RORγt
3	A3	103	91.1081	-2663.15	-476.084	RORγt
3	A3	104	91.4131	-2613.85	-453.052	RORγt
3	A3	105	91.718	-2805.78	-456.194	RORγt
3	A3	106	92.023	-3083.33	-480.475	RORγt
3	A3	107	92.328	-2492.57	-509.567	RORγt
3	A3	108	92.633	-1884.25	-526.727	RORγt
3	A3	109	92.938	-3182.22	-524.828	RORγt
3	A3	110	93.243	-3129.58	-508.95	RORγt
3	A3	111	93.548	-3101.11	-490.095	RORγt
3	A3	112	93.853	-2371.68	-475.675	RORγt
3	A3	113	94.1579	-3006.11	-464.8	RORγt
3	A3	114	94.4629	-2929.13	-451.511	RORγt
3	A3	115	94.7679	-3144.92	-431.61	RORγt
4	A4	1	59.9995	363929	8656.37	RORγt
4	A4	2	60.3045	362420	8761.88	RORγt
4	A4	3	60.6095	360853	8860.88	RORγt
4	A4	4	60.9145	358353	8935.69	RORγt
4	A4	5	61.2194	355474	8985.79	RORγt
4	A4	6	61.5244	351967	9029	RORγt
4	A4	7	61.8294	350313	9089.25	RORγt
4	A4	8	62.1344	347039	9173.09	RORγt
4	A4	9	62.4394	344406	9271.83	RORγt
4	A4	10	62.7444	342227	9366.23	RORγt
4	A4	11	63.0494	338789	9431.7	RORγt
4	A4	12	63.3543	335810	9457.07	RORγt
4	A4	13	63.6593	332625	9451.31	RORγt
4	A4	14	63.9643	328911	9437.26	RORγt
4	A4	15	64.2693	326359	9437.21	RORγt
4	A4	16	64.5743	324067	9459.2	RORγt
4	A4	17	64.8793	320525	9492.49	RORγt
4	A4	18	65.1843	318136	9515.34	RORγt
4	A4	19	65.4893	314765	9509.72	RORγt
4	A4	20	65.7942	311463	9473.77	RORγt
4	A4	21	66.0992	307803	9424.2	RORγt
4	A4	22	66.4042	305272	9386.69	RORγt
4	A4	23	66.7092	302013	9380.29	RORγt
4	A4	24	67.0142	299565	9405.69	RORγt
4	A4	25	67.3192	296775	9445.46	RORγt
4	A4	26	67.6242	294453	9475.64	RORγt
4	A4	27	67.9291	290612	9481.15	RORγt
4	A4	28	68.2341	286429	9463.4	RORγt
4	A4	29	68.5391	284239	9436.64	RORγt
4	A4	30	68.8441	281433	9416.03	RORγt
4	A4	31	69.1491	277827	9407.5	RORγt
4	A4	32	69.4541	275697	9405.16	RORγt
4	A4	33	69.7591	271946	9396.23	RORγt
4	A4	34	70.064	269302	9369.67	RORγt
4	A4	35	70.369	265946	9321.95	RORγt
4	A4	36	70.674	262732	9258.28	RORγt
4	A4	37	70.979	260029	9189.14	RORγt
4	A4	38	71.284	256998	9125.34	RORγt
4	A4	39	71.589	253654	9068.13	RORγt
4	A4	40	71.894	251508	9028.32	RORγt
4	A4	41	72.1989	248301	9006.61	RORγt
4	A4	42	72.5039	244963	9003.12	RORγt
4	A4	43	72.8089	242575	9019.15	RORγt
4	A4	44	73.1139	239409	9056.9	RORγt
4	A4	45	73.4189	237146	9118.43	RORγt
4	A4	46	73.7239	233680	9195.48	RORγt
4	A4	47	74.0289	230170	9290.8	RORγt
4	A4	48	74.3338	229066	9397.29	RORγt
4	A4	49	74.6388	224282	9501.49	RORγt
4	A4	50	74.9438	221754	9586.83	RORγt
4	A4	51	75.2488	218920	9642.07	RORγt
4	A4	52	75.5538	215361	9676.55	RORγt
4	A4	53	75.8588	212323	9739.17	RORγt
4	A4	54	76.1638	208379	9936.28	RORγt
4	A4	55	76.4688	205247	10442.8	RORγt
4	A4	56	76.7737	203546	11504.5	RORγt
4	A4	57	77.0787	200540	13428.9	RORγt
4	A4	58	77.3837	197617	16558	RORγt
4	A4	59	77.6887	194373	21204.4	RORγt
4	A4	60	77.9937	190157	27532.3	RORγt
4	A4	61	78.2987	184117	35389.3	RORγt
4	A4	62	78.6037	175530	44143	RORγt
4	A4	63	78.9086	163151	52627.1	RORγt
4	A4	64	79.2136	143179	59301.5	RORγt
4	A4	65	79.5186	111681	62650	RORγt
4	A4	66	79.8236	68874.1	61695.1	RORγt
4	A4	67	80.1286	30885.6	56396.3	RORγt
4	A4	68	80.4336	8374.19	47717.5	RORγt
4	A4	69	80.7386	1231.41	37305.7	RORγt
4	A4	70	81.0435	-239.812	26937	RORγt
4	A4	71	81.3485	-746.66	17992.7	RORγt
4	A4	72	81.6535	-397.141	11182.9	RORγt
4	A4	73	81.9585	-726.293	6253.93	RORγt
4	A4	74	82.2635	-66.3011	3115.47	RORγt
4	A4	75	82.5685	-638.652	1415.71	RORγt
4	A4	76	82.8735	-595.658	593.914	RORγt
4	A4	77	83.1784	-1308.36	241	RORγt
4	A4	78	83.4834	-1629.33	111.557	RORγt
4	A4	79	83.7884	-1037.37	82.416	RORγt
4	A4	80	84.0934	-1367.05	98.1709	RORγt
4	A4	81	84.3984	-1218.22	129.249	RORγt
4	A4	82	84.7034	-1492.76	152.087	RORγt
4	A4	83	85.0084	-2924.82	147.822	RORγt
4	A4	84	85.3133	-2158.39	108.77	RORγt
4	A4	85	85.6183	-2557.5	42.5225	RORγt
4	A4	86	85.9233	-2896.79	-31.0527	RORγt
4	A4	87	86.2283	-2810.08	-88.9688	RORγt
4	A4	88	86.5333	-2315.63	-116.441	RORγt
4	A4	89	86.8383	-2631.79	-115.282	RORγt
4	A4	90	87.1433	-2898.75	-104.424	RORγt
4	A4	91	87.4482	-3268.18	-110.452	RORγt
4	A4	92	87.7532	-4110.03	-152.166	RORγt
4	A4	93	88.0582	-3304.99	-228.84	RORγt
4	A4	94	88.3632	-3205.3	-320.958	RORγt
4	A4	95	88.6682	-2555.08	-403.354	RORγt
4	A4	96	88.9732	-3427.34	-460.851	RORγt
4	A4	97	89.2782	-3445.42	-494.657	RORγt
4	A4	98	89.5831	-3584.94	-516.04	RORγt
4	A4	99	89.8881	-2616	-534.257	RORγt
4	A4	100	90.1931	-3438.94	-549.025	RORγt
4	A4	101	90.4981	-2827.78	-552.132	RORγt
4	A4	102	90.8031	-3124.95	-534.865	RORγt
4	A4	103	91.1081	-2650.49	-494.778	RORγt
4	A4	104	91.4131	-3111.94	-437.778	RORγt
4	A4	105	91.718	-3261.12	-375.768	RORγt
4	A4	106	92.023	-3339.87	-322.442	RORγt
4	A4	107	92.328	-2836.57	-289.638	RORγt
4	A4	108	92.633	-3692.66	-284.805	RORγt
4	A4	109	92.938	-3558.11	-308.776	RORγt
4	A4	110	93.243	-3695.11	-353.6	RORγt
4	A4	111	93.548	-3247.99	-402.435	RORγt
4	A4	112	93.853	-2639.37	-434.277	RORγt
4	A4	113	94.1579	-3205.95	-433.106	RORγt
4	A4	114	94.4629	-3859.43	-396.234	RORγt
4	A4	115	94.7679	-3263.94	-335.565	RORγt
5	A5	1	59.9995	469277	10744.8	RORγt
5	A5	2	60.3038	466264	10904	RORγt
5	A5	3	60.608	464789	11103.5	RORγt
5	A5	4	60.9123	461617	11329.1	RORγt
5	A5	5	61.2166	458915	11554.4	RORγt
5	A5	6	61.5209	455672	11748.8	RORγt
5	A5	7	61.8251	451855	11912.2	RORγt
5	A5	8	62.1294	448464	12034.4	RORγt
5	A5	9	62.4337	443984	12114.2	RORγt
5	A5	10	62.738	440792	12159.1	RORγt
5	A5	11	63.0422	436750	12182.1	RORγt
5	A5	12	63.3465	432750	12197	RORγt
5	A5	13	63.6508	429507	12212.6	RORγt
5	A5	14	63.9551	425847	12229.2	RORγt
5	A5	15	64.2593	421666	12239.3	RORγt
5	A5	16	64.5636	417624	12231	RORγt
5	A5	17	64.8679	415293	12195.1	RORγt
5	A5	18	65.1722	409767	12131.5	RORγt
5	A5	19	65.4764	405789	12051.8	RORγt
5	A5	20	65.7807	402872	11976.1	RORγt
5	A5	21	66.085	398545	11925.1	RORγt
5	A5	22	66.3893	394809	11911.9	RORγt
5	A5	23	66.6935	391638	11936.1	RORγt
5	A5	24	66.9978	388192	11984.4	RORγt
5	A5	25	67.3021	384252	12035.9	RORγt
5	A5	26	67.6064	380618	12069.5	RORγt
5	A5	27	67.9106	376495	12071	RORγt
5	A5	28	68.2149	372726	12037.1	RORγt
5	A5	29	68.5192	369132	11975.2	RORγt
5	A5	30	68.8235	364279	11900.3	RORγt
5	A5	31	69.1277	361348	11828.4	RORγt
5	A5	32	69.432	357354	11769.7	RORγt
5	A5	33	69.7363	353642	11725.4	RORγt
5	A5	34	70.0406	350211	11689.2	RORγt
5	A5	35	70.3448	347175	11652.9	RORγt
5	A5	36	70.6491	342484	11613.1	RORγt
5	A5	37	70.9534	338383	11573.6	RORγt
5	A5	38	71.2576	336010	11542.2	RORγt
5	A5	39	71.5619	331656	11525.2	RORγt
5	A5	40	71.8662	327614	11523	RORγt
5	A5	41	72.1705	325484	11529.2	RORγt
5	A5	42	72.4747	320318	11533.8	RORγt
5	A5	43	72.779	317377	11527.2	RORγt
5	A5	44	73.0833	313890	11504.2	RORγt
5	A5	45	73.3876	309593	11463.4	RORγt
5	A5	46	73.6918	306597	11415.4	RORγt
5	A5	47	73.9961	302341	11374.3	RORγt
5	A5	48	74.3004	299422	11351.7	RORγt
5	A5	49	74.6047	295229	11353.3	RORγt
5	A5	50	74.9089	292491	11378.9	RORγt
5	A5	51	75.2132	288439	11429.8	RORγt
5	A5	52	75.5175	285334	11523	RORγt
5	A5	53	75.8218	280771	11702.8	RORγt
5	A5	54	76.126	277627	12083.9	RORγt
5	A5	55	76.4303	274131	12850.8	RORγt
5	A5	56	76.7346	270707	14281.2	RORγt
5	A5	57	77.0389	267526	16750	RORγt
5	A5	58	77.3431	262890	20698.8	RORγt
5	A5	59	77.6474	259681	26545.7	RORγt
5	A5	60	77.9517	255563	34519.4	RORγt
5	A5	61	78.256	248831	44436.1	RORγt
5	A5	62	78.5602	239111	55496.5	RORγt
5	A5	63	78.8645	224528	66228.6	RORγt
5	A5	64	79.1688	203152	74695.9	RORγt
5	A5	65	79.4731	167854	78995	RORγt
5	A5	66	79.7773	117977	77893.9	RORγt
5	A5	67	80.0816	67382.3	71328.2	RORγt
5	A5	68	80.3859	31056.2	60491.1	RORγt
5	A5	69	80.6901	17865.6	47441.5	RORγt
5	A5	70	80.9944	14187.5	34414.9	RORγt
5	A5	71	81.2987	13973	23164.4	RORγt
5	A5	72	81.603	14234.8	14604.1	RORγt
5	A5	73	81.9072	14124.2	8540.32	RORγt
5	A5	74	82.2115	13669	4722.81	RORγt
5	A5	75	82.5158	13617.6	2747.07	RORγt
5	A5	76	82.8201	13650.5	1915.16	RORγt
5	A5	77	83.1243	12533.3	1695.69	RORγt
5	A5	78	83.4286	12932	1737.59	RORγt
5	A5	79	83.7329	12016.1	1833.22	RORγt
5	A5	80	84.0372	10634.6	1876.48	RORγt
5	A5	81	84.3414	9099.73	1831.68	RORγt
5	A5	82	84.6457	9140.94	1709.49	RORγt
5	A5	83	84.95	8339.94	1544.19	RORγt
5	A5	84	85.2543	8554.33	1372.93	RORγt
5	A5	85	85.5585	7321.62	1221.7	RORγt
5	A5	86	85.8628	6891.98	1100.64	RORγt
5	A5	87	86.1671	6976.6	1006.54	RORγt
5	A5	88	86.4714	6716.56	928.39	RORγt
5	A5	89	86.7756	5846.93	853.681	RORγt
5	A5	90	87.0799	5409.99	774.02	RORγt
5	A5	91	87.3842	5719.87	688.682	RORγt
5	A5	92	87.6885	5140.1	604.341	RORγt
5	A5	93	87.9927	4881.78	530.977	RORγt
5	A5	94	88.297	5209.06	476.503	RORγt
5	A5	95	88.6013	4685.75	443.33	RORγt
5	A5	96	88.9055	4185.17	428.226	RORγt
5	A5	97	89.2098	4480.29	424.321	RORγt
5	A5	98	89.5141	4129.82	423.276	RORγt
5	A5	99	89.8184	4109.56	417.043	RORγt
5	A5	100	90.1227	3347.04	399.986	RORγt
5	A5	101	90.4269	3435.42	371.57	RORγt
5	A5	102	90.7312	3290.57	337.901	RORγt
5	A5	103	91.0355	3238.54	309.826	RORγt
5	A5	104	91.3397	3198	297.582	RORγt
5	A5	105	91.644	3155.86	304.924	RORγt
5	A5	106	91.9483	2724.82	326.517	RORγt
5	A5	107	92.2526	2354.78	349.868	RORγt
5	A5	108	92.5568	2468.44	360.075	RORγt
5	A5	109	92.8611	2209.93	344.697	RORγt
5	A5	110	93.1654	1887.7	297.557	RORγt
5	A5	111	93.4697	1519.14	221.382	RORγt
5	A5	112	93.7739	1503.74	128.548	RORγt
5	A5	113	94.0782	2172.56	38.1172	RORγt
5	A5	114	94.3825	1530.21	-31.292	RORγt
5	A5	115	94.6868	2341.68	-69.6846	RORγt
6	A6	1	59.9995	420750	9737.36	RORγt
6	A6	2	60.3038	418279	9907.72	RORγt
6	A6	3	60.608	417513	10106.3	RORγt
6	A6	4	60.9123	414597	10312.1	RORγt
6	A6	5	61.2166	411684	10503.2	RORγt
6	A6	6	61.5209	408556	10672.5	RORγt
6	A6	7	61.8251	404913	10827.6	RORγt
6	A6	8	62.1294	402113	10970.5	RORγt
6	A6	9	62.4337	398558	11095.1	RORγt
6	A6	10	62.738	395547	11188.4	RORγt
6	A6	11	63.0422	392365	11238.7	RORγt
6	A6	12	63.3465	388867	11245.4	RORγt
6	A6	13	63.6508	383715	11221.3	RORγt
6	A6	14	63.9551	381276	11185.4	RORγt
6	A6	15	64.2593	378645	11152.2	RORγt
6	A6	16	64.5636	374205	11125.6	RORγt
6	A6	17	64.8679	371663	11102.3	RORγt
6	A6	18	65.1722	367550	11079.4	RORγt
6	A6	19	65.4764	364359	11060.3	RORγt
6	A6	20	65.7807	360277	11054.3	RORγt
6	A6	21	66.085	357472	11069.1	RORγt
6	A6	22	66.3893	353921	11104.9	RORγt
6	A6	23	66.6935	351039	11151.7	RORγt
6	A6	24	66.9978	347264	11194.3	RORγt
6	A6	25	67.3021	344014	11219.1	RORγt
6	A6	26	67.6064	340358	11217.6	RORγt
6	A6	27	67.9106	336172	11187.1	RORγt
6	A6	28	68.2149	333503	11128.2	RORγt
6	A6	29	68.5192	329927	11043.9	RORγt
6	A6	30	68.8235	326051	10941.8	RORγt
6	A6	31	69.1277	322389	10833.6	RORγt
6	A6	32	69.432	319123	10732.6	RORγt
6	A6	33	69.7363	315419	10647.5	RORγt
6	A6	34	70.0406	313197	10579.9	RORγt
6	A6	35	70.3448	309586	10526.3	RORγt
6	A6	36	70.6491	306213	10484.3	RORγt
6	A6	37	70.9534	302081	10456	RORγt
6	A6	38	71.2576	299520	10444.9	RORγt
6	A6	39	71.5619	296709	10450.1	RORγt
6	A6	40	71.8662	292776	10461	RORγt
6	A6	41	72.1705	289717	10459.3	RORγt
6	A6	42	72.4747	286861	10428.1	RORγt
6	A6	43	72.779	283093	10360.1	RORγt
6	A6	44	73.0833	279490	10272.6	RORγt
6	A6	45	73.3876	276512	10199.4	RORγt
6	A6	46	73.6918	272664	10175.2	RORγt
6	A6	47	73.9961	270121	10216.8	RORγt
6	A6	48	74.3004	268309	10311.7	RORγt
6	A6	49	74.6047	264516	10424.7	RORγt
6	A6	50	74.9089	260978	10514.6	RORγt
6	A6	51	75.2132	256715	10573.2	RORγt
6	A6	52	75.5175	254334	10623.5	RORγt
6	A6	53	75.8218	250122	10731.6	RORγt
6	A6	54	76.126	247717	11009.5	RORγt
6	A6	55	76.4303	243867	11623.1	RORγt
6	A6	56	76.7346	241492	12807.1	RORγt
6	A6	57	77.0389	237931	14878.6	RORγt
6	A6	58	77.3431	234351	18229.7	RORγt
6	A6	59	77.6474	231518	23268.5	RORγt
6	A6	60	77.9517	226886	30287.2	RORγt
6	A6	61	78.256	221380	39255.6	RORγt
6	A6	62	78.5602	213900	49600.9	RORγt
6	A6	63	78.8645	202917	60090.2	RORγt
6	A6	64	79.1688	185521	68950.2	RORγt
6	A6	65	79.4731	157438	74282.1	RORγt
6	A6	66	79.7773	115640	74670.7	RORγt
6	A6	67	80.0816	68256.9	69730.5	RORγt
6	A6	68	80.3859	31578.1	60308	RORγt
6	A6	69	80.6901	15967.9	48212.6	RORγt
6	A6	70	80.9944	11051.1	35599	RORγt
6	A6	71	81.2987	9262.38	24300.1	RORγt
6	A6	72	81.603	10264.7	15399.5	RORγt
6	A6	73	81.9072	9900.96	9099.58	RORγt
6	A6	74	82.2115	9461.32	4998.45	RORγt
6	A6	75	82.5158	9466.06	2718.23	RORγt
6	A6	76	82.8201	8888.59	1614.72	RORγt
6	A6	77	83.1243	8849.04	1185.37	RORγt
6	A6	78	83.4286	8214.26	1098.71	RORγt
6	A6	79	83.7329	8967.82	1158.35	RORγt
6	A6	80	84.0372	7377.06	1252.96	RORγt
6	A6	81	84.3414	6961.78	1319.99	RORγt
6	A6	82	84.6457	6641.04	1327.94	RORγt
6	A6	83	84.95	5823.78	1270.26	RORγt
6	A6	84	85.2543	4893.07	1161.61	RORγt
6	A6	85	85.5585	4629.01	1030.62	RORγt
6	A6	86	85.8628	4334	908.041	RORγt
6	A6	87	86.1671	4327.73	813.928	RORγt
6	A6	88	86.4714	4377.76	749.922	RORγt
6	A6	89	86.7756	3387.05	701.049	RORγt
6	A6	90	87.0799	2881.79	645.902	RORγt
6	A6	91	87.3842	3016.48	569.064	RORγt
6	A6	92	87.6885	2714.23	468.864	RORγt
6	A6	93	87.9927	2437.38	357.354	RORγt
6	A6	94	88.297	2289.13	254.005	RORγt
6	A6	95	88.6013	2396.89	176.923	RORγt
6	A6	96	88.9055	2616.59	135.53	RORγt
6	A6	97	89.2098	2560.32	127.899	RORγt
6	A6	98	89.5141	1687.64	143.697	RORγt
6	A6	99	89.8184	1383.23	170.423	RORγt
6	A6	100	90.1227	2443.45	198.418	RORγt
6	A6	101	90.4269	1797.99	222.037	RORγt
6	A6	102	90.7312	1339.5	238.293	RORγt
6	A6	103	91.0355	548.605	245.851	RORγt
6	A6	104	91.3397	1609.33	244.924	RORγt
6	A6	105	91.644	1248.87	236.482	RORγt
6	A6	106	91.9483	677.56	220.484	RORγt
6	A6	107	92.2526	317.04	195.234	RORγt
6	A6	108	92.5568	684.364	159.438	RORγt
6	A6	109	92.8611	318.003	115.214	RORγt
6	A6	110	93.1654	377.909	68.7285	RORγt
6	A6	111	93.4697	188.131	27.2842	RORγt
6	A6	112	93.7739	501.604	-4.83496	RORγt
6	A6	113	94.0782	-13.8179	-28.4512	RORγt
6	A6	114	94.3825	-250.291	-48.1533	RORγt
6	A6	115	94.6868	266.262	-68.9668	RORγt
7	A7	1	59.9995	371369	8865.01	RORγt
7	A7	2	60.3038	368697	8984.81	RORγt
7	A7	3	60.608	366899	9141.51	RORγt
7	A7	4	60.9123	365200	9328.48	RORγt
7	A7	5	61.2166	362750	9535.23	RORγt
7	A7	6	61.5209	359547	9739.8	RORγt
7	A7	7	61.8251	356736	9918.68	RORγt
7	A7	8	62.1294	354080	10050.6	RORγt
7	A7	9	62.4337	350982	10123.4	RORγt
7	A7	10	62.738	346949	10140.2	RORγt
7	A7	11	63.0422	343743	10118.6	RORγt
7	A7	12	63.3465	340975	10083	RORγt
7	A7	13	63.6508	337688	10054.6	RORγt
7	A7	14	63.9551	335218	10044.9	RORγt
7	A7	15	64.2593	331725	10054.6	RORγt
7	A7	16	64.5636	328299	10077	RORγt
7	A7	17	64.8679	325919	10103.6	RORγt
7	A7	18	65.1722	322158	10126.9	RORγt
7	A7	19	65.4764	319474	10142.3	RORγt
7	A7	20	65.7807	315204	10147.3	RORγt
7	A7	21	66.085	313042	10140	RORγt
7	A7	22	66.3893	309924	10118.2	RORγt
7	A7	23	66.6935	306152	10079.9	RORγt
7	A7	24	66.9978	303054	10023.6	RORγt
7	A7	25	67.3021	300005	9950.25	RORγt
7	A7	26	67.6064	297475	9864.08	RORγt
7	A7	27	67.9106	293674	9773.29	RORγt
7	A7	28	68.2149	289876	9688.73	RORγt
7	A7	29	68.5192	288173	9620.8	RORγt
7	A7	30	68.8235	284457	9576.79	RORγt
7	A7	31	69.1277	281090	9559.22	RORγt
7	A7	32	69.432	279286	9565.39	RORγt
7	A7	33	69.7363	274790	9587.11	RORγt
7	A7	34	70.0406	272668	9611.04	RORγt
7	A7	35	70.3448	270042	9620.97	RORγt
7	A7	36	70.6491	266321	9602.95	RORγt
7	A7	37	70.9534	263375	9550.42	RORγt
7	A7	38	71.2576	259994	9466.51	RORγt
7	A7	39	71.5619	257046	9362.05	RORγt
7	A7	40	71.8662	253741	9253.26	RORγt
7	A7	41	72.1705	251670	9154.15	RORγt
7	A7	42	72.4747	248177	9080.99	RORγt
7	A7	43	72.779	245125	9049.88	RORγt
7	A7	44	73.0833	242334	9071.9	RORγt
7	A7	45	73.3876	239869	9145.61	RORγt
7	A7	46	73.6918	237444	9252.49	RORγt
7	A7	47	73.9961	234344	9360.63	RORγt
7	A7	48	74.3004	231363	9436.88	RORγt
7	A7	49	74.6047	228025	9456.51	RORγt
7	A7	50	74.9089	224456	9417.68	RORγt
7	A7	51	75.2132	221846	9342.62	RORγt
7	A7	52	75.5175	218467	9277.73	RORγt
7	A7	53	75.8218	216121	9293.24	RORγt
7	A7	54	76.126	213261	9498.57	RORγt
7	A7	55	76.4303	209487	10055.3	RORγt
7	A7	56	76.7346	207769	11187.2	RORγt
7	A7	57	77.0389	205018	13191.2	RORγt
7	A7	58	77.3431	202384	16423.3	RORγt
7	A7	59	77.6474	199219	21245.7	RORγt
7	A7	60	77.9517	195188	27912.2	RORγt
7	A7	61	78.256	190146	36388.1	RORγt
7	A7	62	78.5602	183732	46151.6	RORγt
7	A7	63	78.8645	172734	56077.4	RORγt
7	A7	64	79.1688	157471	64529.7	RORγt
7	A7	65	79.4731	133339	69727.7	RORγt
7	A7	66	79.7773	96395.4	70305.1	RORγt
7	A7	67	80.0816	54576.3	65835	RORγt
7	A7	68	80.3859	19510.6	57051.1	RORγt
7	A7	69	80.6901	3942.41	45627.3	RORγt
7	A7	70	80.9944	-195.62	33606.9	RORγt
7	A7	71	81.2987	-537.87	22761.2	RORγt
7	A7	72	81.603	-817.168	14160.6	RORγt
7	A7	73	81.9072	-1222.05	8111.13	RORγt
7	A7	74	82.2115	-1002.32	4333.12	RORγt
7	A7	75	82.5158	-1008.92	2176.47	RORγt
7	A7	76	82.8201	-1679.88	1061.71	RORγt
7	A7	77	83.1243	-1768.26	539.665	RORγt
7	A7	78	83.4286	-2232.84	321.108	RORγt
7	A7	79	83.7329	-1126.4	243.037	RORγt
7	A7	80	84.0372	-1935.13	219.939	RORγt
7	A7	81	84.3414	-2049.86	207.631	RORγt
7	A7	82	84.6457	-2682.28	184.94	RORγt
7	A7	83	84.95	-2608.83	146.243	RORγt
7	A7	84	85.2543	-2313.87	96.793	RORγt
7	A7	85	85.5585	-2810.38	47.3984	RORγt
7	A7	86	85.8628	-3233.12	8.89746	RORγt
7	A7	87	86.1671	-2132.66	-12.0957	RORγt
7	A7	88	86.4714	-2927.27	-15.1973	RORγt
7	A7	89	86.7756	-3216.56	-5.70898	RORγt
7	A7	90	87.0799	-2724.82	7.97852	RORγt
7	A7	91	87.3842	-3231.18	17.6348	RORγt
7	A7	92	87.6885	-3135.61	17.5088	RORγt
7	A7	93	87.9927	-3292.5	4.91602	RORγt
7	A7	94	88.297	-3744.03	-20.499	RORγt
7	A7	95	88.6013	-2734.75	-57.542	RORγt
7	A7	96	88.9055	-3796.44	-103.046	RORγt
7	A7	97	89.2098	-3822.48	-150.215	RORγt
7	A7	98	89.5141	-3450.82	-187.652	RORγt
7	A7	99	89.8184	-3343.78	-201.561	RORγt
7	A7	100	90.1227	-2834.32	-181.539	RORγt
7	A7	101	90.4269	-3835.52	-127.101	RORγt
7	A7	102	90.7312	-3321.49	-50.585	RORγt
7	A7	103	91.0355	-3114.77	26.0088	RORγt
7	A7	104	91.3397	-4143.21	79.2734	RORγt
7	A7	105	91.644	-4452.06	93.8135	RORγt
7	A7	106	91.9483	-3950.57	68.041	RORγt
7	A7	107	92.2526	-4004.02	13.1885	RORγt
7	A7	108	92.5568	-4296.43	-53.5596	RORγt
7	A7	109	92.8611	-4019.36	-117.129	RORγt
7	A7	110	93.1654	-3855.7	-168.714	RORγt
7	A7	111	93.4697	-5005.03	-204.705	RORγt
7	A7	112	93.7739	-3524.09	-223.581	RORγt
7	A7	113	94.0782	-3991.25	-224.739	RORγt
7	A7	114	94.3825	-4302.07	-210.074	RORγt
7	A7	115	94.6868	-3975.6	-185.557	RORγt
8	A8	1	59.9995	421283	10062.7	RORγt
8	A8	2	60.3038	419402	10185.2	RORγt
8	A8	3	60.608	417453	10335.9	RORγt
8	A8	4	60.9123	415234	10490.4	RORγt
8	A8	5	61.2166	412116	10654.2	RORγt
8	A8	6	61.5209	408527	10818.9	RORγt
8	A8	7	61.8251	405956	10975.7	RORγt
8	A8	8	62.1294	402280	11112.6	RORγt
8	A8	9	62.4337	398863	11214.7	RORγt
8	A8	10	62.738	395842	11269.6	RORγt
8	A8	11	63.0422	391803	11273.5	RORγt
8	A8	12	63.3465	387891	11235.8	RORγt
8	A8	13	63.6508	384604	11175.7	RORγt
8	A8	14	63.9551	381210	11115	RORγt
8	A8	15	64.2593	377581	11069.4	RORγt
8	A8	16	64.5636	374181	11044.4	RORγt
8	A8	17	64.8679	371707	11035.5	RORγt
8	A8	18	65.1722	367093	11033.1	RORγt
8	A8	19	65.4764	364016	11027.4	RORγt
8	A8	20	65.7807	360375	11011.1	RORγt
8	A8	21	66.085	357246	10982	RORγt
8	A8	22	66.3893	353900	10942.6	RORγt
8	A8	23	66.6935	349586	10897.8	RORγt
8	A8	24	66.9978	346572	10852.2	RORγt
8	A8	25	67.3021	343590	10808.4	RORγt
8	A8	26	67.6064	340516	10768.3	RORγt
8	A8	27	67.9106	336467	10735	RORγt
8	A8	28	68.2149	332847	10712.8	RORγt
8	A8	29	68.5192	329813	10703.9	RORγt
8	A8	30	68.8235	326486	10703.4	RORγt
8	A8	31	69.1277	323340	10698.4	RORγt
8	A8	32	69.432	320187	10674.2	RORγt
8	A8	33	69.7363	315836	10621.3	RORγt
8	A8	34	70.0406	312940	10541.8	RORγt
8	A8	35	70.3448	309637	10449.6	RORγt
8	A8	36	70.6491	305963	10364.5	RORγt
8	A8	37	70.9534	302917	10304.1	RORγt
8	A8	38	71.2576	299532	10272.3	RORγt
8	A8	39	71.5619	297045	10272.6	RORγt
8	A8	40	71.8662	293803	10289.3	RORγt
8	A8	41	72.1705	289656	10303	RORγt
8	A8	42	72.4747	286827	10301.6	RORγt
8	A8	43	72.779	284523	10283.3	RORγt
8	A8	44	73.0833	279812	10258.7	RORγt
8	A8	45	73.3876	276475	10244.1	RORγt
8	A8	46	73.6918	274437	10250.6	RORγt
8	A8	47	73.9961	270661	10275	RORγt
8	A8	48	74.3004	268428	10301.2	RORγt
8	A8	49	74.6047	264060	10309.5	RORγt
8	A8	50	74.9089	261370	10297.1	RORγt
8	A8	51	75.2132	257043	10274.6	RORγt
8	A8	52	75.5175	254486	10284.4	RORγt
8	A8	53	75.8218	251047	10382.2	RORγt
8	A8	54	76.126	249041	10655.3	RORγt
8	A8	55	76.4303	244526	11243.6	RORγt
8	A8	56	76.7346	242154	12354.5	RORγt
8	A8	57	77.0389	238892	14280.5	RORγt
8	A8	58	77.3431	235875	17389	RORγt
8	A8	59	77.6474	232021	22059.9	RORγt
8	A8	60	77.9517	228044	28552.7	RORγt
8	A8	61	78.256	223057	36811.6	RORγt
8	A8	62	78.5602	215366	46266	RORγt
8	A8	63	78.8645	203563	55738.4	RORγt
8	A8	64	79.1688	186188	63579	RORγt
8	A8	65	79.4731	156733	68068.3	RORγt
8	A8	66	79.7773	113313	67980.8	RORγt
8	A8	67	80.0816	66798	63067.4	RORγt
8	A8	68	80.3859	30430.4	54203.5	RORγt
8	A8	69	80.6901	16731.6	43104.4	RORγt
8	A8	70	80.9944	12831.9	31739.1	RORγt
8	A8	71	81.2987	12995.6	21727.3	RORγt
8	A8	72	81.603	12478.7	13978.4	RORγt
8	A8	73	81.9072	12504.6	8404.03	RORγt
8	A8	74	82.2115	12636.2	4667.76	RORγt
8	A8	75	82.5158	11374.4	2699.69	RORγt
8	A8	76	82.8201	12698.6	1848.1	RORγt
8	A8	77	83.1243	11339.8	1602.17	RORγt
8	A8	78	83.4286	11650.2	1618.88	RORγt
8	A8	79	83.7329	10170.2	1696.5	RORγt
8	A8	80	84.0372	8846.03	1735.24	RORγt
8	A8	81	84.3414	8693.87	1701.83	RORγt
8	A8	82	84.6457	8013.91	1600.81	RORγt
8	A8	83	84.95	7553.75	1453.14	RORγt
8	A8	84	85.2543	6900.7	1283.18	RORγt
8	A8	85	85.5585	6144.46	1113.27	RORγt
8	A8	86	85.8628	5902.2	962.317	RORγt
8	A8	87	86.1671	5814.65	843.906	RORγt
8	A8	88	86.4714	5745.79	762.878	RORγt
8	A8	89	86.7756	5007.08	712.78	RORγt
8	A8	90	87.0799	5332.08	677.65	RORγt
8	A8	91	87.3842	4518.49	639.203	RORγt
8	A8	92	87.6885	4084.22	586.323	RORγt
8	A8	93	87.9927	3923.61	520.984	RORγt
8	A8	94	88.297	3771.96	455.984	RORγt
8	A8	95	88.6013	4325.64	405.416	RORγt
8	A8	96	88.9055	4047.24	374.578	RORγt
8	A8	97	89.2098	2746.59	356.79	RORγt
8	A8	98	89.5141	3334.18	338.959	RORγt
8	A8	99	89.8184	3020.77	310.713	RORγt
8	A8	100	90.1227	2812.73	269.992	RORγt
8	A8	101	90.4269	3066.61	222.483	RORγt
8	A8	102	90.7312	2395.84	177.55	RORγt
8	A8	103	91.0355	2458.19	144.535	RORγt
8	A8	104	91.3397	2941.19	130.492	RORγt
8	A8	105	91.644	1996.68	138.213	RORγt
8	A8	106	91.9483	2723.44	164.235	RORγt
8	A8	107	92.2526	2360.61	198.707	RORγt
8	A8	108	92.5568	1641.03	228.814	RORγt
8	A8	109	92.8611	1332.18	244.546	RORγt
8	A8	110	93.1654	2079.19	242.885	RORγt
8	A8	111	93.4697	1367.63	227.405	RORγt
8	A8	112	93.7739	1616.57	204.361	RORγt
8	A8	113	94.0782	673.313	179.141	RORγt
8	A8	114	94.3825	1079.1	155.57	RORγt
8	A8	115	94.6868	1549.44	136.898	RORγt
13	B1	1	59.9995	416940	9901.5	RORγt
13	B1	2	60.3045	414504	10091	RORγt
13	B1	3	60.6095	412406	10257.8	RORγt
13	B1	4	60.9145	411243	10377.4	RORγt
13	B1	5	61.2194	405218	10450	RORγt
13	B1	6	61.5244	402956	10500.2	RORγt
13	B1	7	61.8294	400134	10566.3	RORγt
13	B1	8	62.1344	397524	10676.2	RORγt
13	B1	9	62.4394	393261	10836	RORγt
13	B1	10	62.7444	390501	11029.5	RORγt
13	B1	11	63.0494	387598	11225.4	RORγt
13	B1	12	63.3543	384079	11390	RORγt
13	B1	13	63.6593	379703	11498.6	RORγt
13	B1	14	63.9643	375956	11542.7	RORγt
13	B1	15	64.2693	373399	11532	RORγt
13	B1	16	64.5743	368777	11491	RORγt
13	B1	17	64.8793	363840	11448.8	RORγt
13	B1	18	65.1843	361525	11426.7	RORγt
13	B1	19	65.4893	358437	11430.8	RORγt
13	B1	20	65.7942	354107	11451.3	RORγt
13	B1	21	66.0992	350720	11467.8	RORγt
13	B1	22	66.4042	346517	11458.7	RORγt
13	B1	23	66.7092	343765	11408.9	RORγt
13	B1	24	67.0142	339188	11315.2	RORγt
13	B1	25	67.3192	336227	11188	RORγt
13	B1	26	67.6242	331656	11048	RORγt
13	B1	27	67.9291	328176	10919.1	RORγt
13	B1	28	68.2341	325460	10820	RORγt
13	B1	29	68.5391	321684	10758.3	RORγt
13	B1	30	68.8441	318106	10728.9	RORγt
13	B1	31	69.1491	315270	10717	RORγt
13	B1	32	69.4541	310442	10702.2	RORγt
13	B1	33	69.7591	308511	10666.2	RORγt
13	B1	34	70.064	304788	10601.4	RORγt
13	B1	35	70.369	300949	10517.7	RORγt
13	B1	36	70.674	296666	10440	RORγt
13	B1	37	70.979	293499	10397.2	RORγt
13	B1	38	71.284	291689	10406.5	RORγt
13	B1	39	71.589	287538	10456.6	RORγt
13	B1	40	71.894	284078	10511.2	RORγt
13	B1	41	72.1989	281947	10534.2	RORγt
13	B1	42	72.5039	277192	10505.3	RORγt
13	B1	43	72.8089	272808	10434.1	RORγt
13	B1	44	73.1139	270430	10357	RORγt
13	B1	45	73.4189	266452	10322.3	RORγt
13	B1	46	73.7239	264433	10361.4	RORγt
13	B1	47	74.0289	260785	10473.8	RORγt
13	B1	48	74.3338	258005	10624.5	RORγt
13	B1	49	74.6388	254079	10771.7	RORγt
13	B1	50	74.9438	250520	10876.1	RORγt
13	B1	51	75.2488	246671	10924.7	RORγt
13	B1	52	75.5538	243229	10947.1	RORγt
13	B1	53	75.8588	238962	11024	RORγt
13	B1	54	76.1638	235393	11293.6	RORγt
13	B1	55	76.4688	233431	11957.7	RORγt
13	B1	56	76.7737	229517	13292.1	RORγt
13	B1	57	77.0787	225946	15652.7	RORγt
13	B1	58	77.3837	223506	19455.1	RORγt
13	B1	59	77.6887	218560	25096.5	RORγt
13	B1	60	77.9937	214444	32794.9	RORγt
13	B1	61	78.2987	207661	42362.1	RORγt
13	B1	62	78.6037	198473	52992.9	RORγt
13	B1	63	78.9086	183989	63209.6	RORγt
13	B1	64	79.2136	160259	71089.9	RORγt
13	B1	65	79.5186	123294	74788.8	RORγt
13	B1	66	79.8236	72273.8	73184.2	RORγt
13	B1	67	80.1286	29392.3	66344.7	RORγt
13	B1	68	80.4336	6495.37	55561.5	RORγt
13	B1	69	80.7386	353.169	42905.4	RORγt
13	B1	70	81.0435	-1764.02	30524.8	RORγt
13	B1	71	81.3485	-1804.42	20022.7	RORγt
13	B1	72	81.6535	-929.983	12160.2	RORγt
13	B1	73	81.9585	-1588	6795.73	RORγt
13	B1	74	82.2635	-1904	3577.16	RORγt
13	B1	75	82.5685	-1895.92	1885.04	RORγt
13	B1	76	82.8735	-1695.39	1104.27	RORγt
13	B1	77	83.1784	-2110.4	787.119	RORγt
13	B1	78	83.4834	-2892.02	659.236	RORγt
13	B1	79	83.7884	-3272.2	582.501	RORγt
13	B1	80	84.0934	-3948.18	509.046	RORγt
13	B1	81	84.3984	-2972.12	439.838	RORγt
13	B1	82	84.7034	-4034.36	391.272	RORγt
13	B1	83	85.0084	-3728.52	372.621	RORγt
13	B1	84	85.3133	-2577.72	377.469	RORγt
13	B1	85	85.6183	-5338.15	388.565	RORγt
13	B1	86	85.9233	-4152.83	389.459	RORγt
13	B1	87	86.2283	-4964.81	373.494	RORγt
13	B1	88	86.5333	-4588.43	344.223	RORγt
13	B1	89	86.8383	-4870.05	308.641	RORγt
13	B1	90	87.1433	-5526.34	269.845	RORγt
13	B1	91	87.4482	-4678.97	224.847	RORγt
13	B1	92	87.7532	-6075.19	168.271	RORγt
13	B1	93	88.0582	-5539.39	98.0879	RORγt
13	B1	94	88.3632	-5177.42	18.7812	RORγt
13	B1	95	88.6682	-5919.87	-59.9277	RORγt
13	B1	96	88.9732	-5341.09	-127.245	RORγt
13	B1	97	89.2782	-5295.3	-175.171	RORγt
13	B1	98	89.5831	-5636.86	-200.022	RORγt
13	B1	99	89.8881	-5367.31	-202.039	RORγt
13	B1	100	90.1931	-5701.36	-185.194	RORγt
13	B1	101	90.4981	-4929.3	-158.402	RORγt
13	B1	102	90.8031	-5414.81	-136.169	RORγt
13	B1	103	91.1081	-5808.83	-134.976	RORγt
13	B1	104	91.4131	-6871.5	-164.315	RORγt
13	B1	105	91.718	-5065.9	-217.402	RORγt
13	B1	106	92.023	-5040.23	-269.786	RORγt
13	B1	107	92.328	-5306.61	-289.613	RORγt
13	B1	108	92.633	-5442.8	-253.962	RORγt
13	B1	109	92.938	-4757.19	-160.487	RORγt
13	B1	110	93.243	-6106.27	-27.4355	RORγt
13	B1	111	93.548	-5877.23	116.292	RORγt
13	B1	112	93.853	-5643.49	243.621	RORγt
13	B1	113	94.1579	-6768.07	337.833	RORγt
13	B1	114	94.4629	-6434.11	395.053	RORγt
13	B1	115	94.7679	-6706.57	422.092	RORγt
15	B3	1	59.9995	323847	8022.45	RORγt
15	B3	2	60.3045	321879	8156.09	RORγt
15	B3	3	60.6095	320369	8309.56	RORγt
15	B3	4	60.9145	318496	8465.72	RORγt
15	B3	5	61.2194	315266	8606.59	RORγt
15	B3	6	61.5244	314129	8720.65	RORγt
15	B3	7	61.8294	310526	8803.12	RORγt
15	B3	8	62.1344	308372	8858.28	RORγt
15	B3	9	62.4394	304859	8897.98	RORγt
15	B3	10	62.7444	302015	8937.07	RORγt
15	B3	11	63.0494	300186	8987.62	RORγt
15	B3	12	63.3543	296814	9054.84	RORγt
15	B3	13	63.6593	294665	9136.32	RORγt
15	B3	14	63.9643	291509	9223.14	RORγt
15	B3	15	64.2693	288191	9303.83	RORγt
15	B3	16	64.5743	286510	9366.92	RORγt
15	B3	17	64.8793	282922	9403.41	RORγt
15	B3	18	65.1843	279366	9407.76	RORγt
15	B3	19	65.4893	276818	9378.07	RORγt
15	B3	20	65.7942	273991	9316.89	RORγt
15	B3	21	66.0992	271041	9233.79	RORγt
15	B3	22	66.4042	267736	9146.56	RORγt
15	B3	23	66.7092	264962	9078.36	RORγt
15	B3	24	67.0142	261721	9049.44	RORγt
15	B3	25	67.3192	259551	9066.64	RORγt
15	B3	26	67.6242	257428	9118.13	RORγt
15	B3	27	67.9291	253825	9175.96	RORγt
15	B3	28	68.2341	251514	9205.87	RORγt
15	B3	29	68.5391	247590	9180.53	RORγt
15	B3	30	68.8441	245789	9090.13	RORγt
15	B3	31	69.1491	241756	8947.13	RORγt
15	B3	32	69.4541	238225	8782.06	RORγt
15	B3	33	69.7591	236743	8631.59	RORγt
15	B3	34	70.064	233022	8523.51	RORγt
15	B3	35	70.369	231220	8466.68	RORγt
15	B3	36	70.674	228888	8450.24	RORγt
15	B3	37	70.979	225905	8451.84	RORγt
15	B3	38	71.284	222945	8449.42	RORγt
15	B3	39	71.589	220195	8429.65	RORγt
15	B3	40	71.894	217493	8390.92	RORγt
15	B3	41	72.1989	215360	8342.46	RORγt
15	B3	42	72.5039	211694	8299.58	RORγt
15	B3	43	72.8089	209400	8278.37	RORγt
15	B3	44	73.1139	207531	8290.86	RORγt
15	B3	45	73.4189	204319	8341.26	RORγt
15	B3	46	73.7239	202001	8424.68	RORγt
15	B3	47	74.0289	199318	8526.54	RORγt
15	B3	48	74.3338	196905	8628.93	RORγt
15	B3	49	74.6388	193554	8711.61	RORγt
15	B3	50	74.9438	191250	8760.16	RORγt
15	B3	51	75.2488	188202	8775.09	RORγt
15	B3	52	75.5538	185092	8782.2	RORγt
15	B3	53	75.8588	182142	8842.04	RORγt
15	B3	54	76.1638	179493	9058.79	RORγt
15	B3	55	76.4688	177243	9590.66	RORγt
15	B3	56	76.7737	174898	10660.8	RORγt
15	B3	57	77.0787	171560	12561	RORγt
15	B3	58	77.3837	169381	15628.5	RORγt
15	B3	59	77.6887	166139	20173.2	RORγt
15	B3	60	77.9937	163112	26343.9	RORγt
15	B3	61	78.2987	157572	33953.2	RORγt
15	B3	62	78.6037	150853	42328.6	RORγt
15	B3	63	78.9086	138211	50291.7	RORγt
15	B3	64	79.2136	120056	56350.5	RORγt
15	B3	65	79.5186	92321.6	59102.3	RORγt
15	B3	66	79.8236	55780.7	57717.4	RORγt
15	B3	67	80.1286	23700.2	52280.2	RORγt
15	B3	68	80.4336	6786.95	43801.9	RORγt
15	B3	69	80.7386	1057.34	33879.4	RORγt
15	B3	70	81.0435	280.282	24163	RORγt
15	B3	71	81.3485	-570.529	15885.5	RORγt
15	B3	72	81.6535	-818.814	9636.99	RORγt
15	B3	73	81.9585	-229.882	5379.06	RORγt
15	B3	74	82.2635	-1078.36	2782.29	RORγt
15	B3	75	82.5685	-1092.33	1358.67	RORγt
15	B3	76	82.8735	-944.104	653.71	RORγt
15	B3	77	83.1784	-843.502	337.486	RORγt
15	B3	78	83.4834	-1768.34	207.178	RORγt
15	B3	79	83.7884	-1652.79	155.247	RORγt
15	B3	80	84.0934	-1762	131.943	RORγt
15	B3	81	84.3984	-1215.87	116.449	RORγt
15	B3	82	84.7034	-2007.16	100.463	RORγt
15	B3	83	85.0084	-2474.41	81.7207	RORγt
15	B3	84	85.3133	-2271.64	61.7402	RORγt
15	B3	85	85.6183	-2108.56	42.9307	RORγt
15	B3	86	85.9233	-2299.64	24.667	RORγt
15	B3	87	86.2283	-2509.43	1.81641	RORγt
15	B3	88	86.5333	-3217.87	-31.6289	RORγt
15	B3	89	86.8383	-2341.44	-75.9756	RORγt
15	B3	90	87.1433	-3222.73	-122.138	RORγt
15	B3	91	87.4482	-2481.19	-155.065	RORγt
15	B3	92	87.7532	-2454.46	-162.823	RORγt
15	B3	93	88.0582	-2728.18	-145.032	RORγt
15	B3	94	88.3632	-2926.38	-114.369	RORγt
15	B3	95	88.6682	-3247.01	-89.7568	RORγt
15	B3	96	88.9732	-3526.8	-85.7402	RORγt
15	B3	97	89.2782	-2660.54	-104.917	RORγt
15	B3	98	89.5831	-3286.02	-137.724	RORγt
15	B3	99	89.8881	-3741.58	-169.002	RORγt
15	B3	100	90.1931	-2746.45	-187.344	RORγt
15	B3	101	90.4981	-2609.55	-192.335	RORγt
15	B3	102	90.8031	-3921.73	-195.696	RORγt
15	B3	103	91.1081	-3510.79	-214.586	RORγt
15	B3	104	91.4131	-3624.19	-259.667	RORγt
15	B3	105	91.718	-3698.27	-325.239	RORγt
15	B3	106	92.023	-2923.06	-389.316	RORγt
15	B3	107	92.328	-2451.72	-425.115	RORγt
15	B3	108	92.633	-3154.68	-416.492	RORγt
15	B3	109	92.938	-3522.84	-366.158	RORγt
15	B3	110	93.243	-3132.15	-291.42	RORγt
15	B3	111	93.548	-3422.05	-212.289	RORγt
15	B3	112	93.853	-2817.37	-141.948	RORγt
15	B3	113	94.1579	-3668.92	-85.3457	RORγt
15	B3	114	94.4629	-3878.98	-43.375	RORγt
15	B3	115	94.7679	-3898.55	-16.291	RORγt
16	B4	1	59.9995	455212	10381.8	RORγt
16	B4	2	60.3045	453834	10549.4	RORγt
16	B4	3	60.6095	451065	10757.5	RORγt
16	B4	4	60.9145	449184	10993.9	RORγt
16	B4	5	61.2194	445852	11242.1	RORγt
16	B4	6	61.5244	442281	11482	RORγt
16	B4	7	61.8294	439154	11687.3	RORγt
16	B4	8	62.1344	435678	11866.9	RORγt
16	B4	9	62.4394	431227	12012.8	RORγt
16	B4	10	62.7444	427978	12117.9	RORγt
16	B4	11	63.0494	424164	12178	RORγt
16	B4	12	63.3543	420054	12192.8	RORγt
16	B4	13	63.6593	416062	12167.2	RORγt
16	B4	14	63.9643	412998	12111.4	RORγt
16	B4	15	64.2693	407837	12039	RORγt
16	B4	16	64.5743	404547	11964.6	RORγt
16	B4	17	64.8793	400733	11901.4	RORγt
16	B4	18	65.1843	397595	11861.1	RORγt
16	B4	19	65.4893	392988	11850.5	RORγt
16	B4	20	65.7942	388862	11868.2	RORγt
16	B4	21	66.0992	385701	11900.8	RORγt
16	B4	22	66.4042	382855	11926	RORγt
16	B4	23	66.7092	378825	11922.8	RORγt
16	B4	24	67.0142	374208	11882.4	RORγt
16	B4	25	67.3192	369835	11811.9	RORγt
16	B4	26	67.6242	366494	11727.4	RORγt
16	B4	27	67.9291	363498	11644	RORγt
16	B4	28	68.2341	359173	11569.8	RORγt
16	B4	29	68.5391	355611	11508.2	RORγt
16	B4	30	68.8441	352163	11464.1	RORγt
16	B4	31	69.1491	347902	11445.2	RORγt
16	B4	32	69.4541	343522	11456.1	RORγt
16	B4	33	69.7591	341289	11492.2	RORγt
16	B4	34	70.064	338282	11538.1	RORγt
16	B4	35	70.369	333874	11575.7	RORγt
16	B4	36	70.674	329495	11591.7	RORγt
16	B4	37	70.979	325304	11580.9	RORγt
16	B4	38	71.284	322498	11542.5	RORγt
16	B4	39	71.589	319430	11478.3	RORγt
16	B4	40	71.894	314756	11388.6	RORγt
16	B4	41	72.1989	310420	11288.1	RORγt
16	B4	42	72.5039	306984	11202.9	RORγt
16	B4	43	72.8089	303931	11154.7	RORγt
16	B4	44	73.1139	300913	11154.7	RORγt
16	B4	45	73.4189	297052	11200.4	RORγt
16	B4	46	73.7239	293266	11279.8	RORγt
16	B4	47	74.0289	289957	11377.7	RORγt
16	B4	48	74.3338	285979	11476.1	RORγt
16	B4	49	74.6388	282359	11558.6	RORγt
16	B4	50	74.9438	279250	11620.7	RORγt
16	B4	51	75.2488	274702	11661.3	RORγt
16	B4	52	75.5538	271163	11700.2	RORγt
16	B4	53	75.8588	266785	11792.1	RORγt
16	B4	54	76.1638	263060	12039.7	RORγt
16	B4	55	76.4688	260545	12608.4	RORγt
16	B4	56	76.7737	256357	13744.6	RORγt
16	B4	57	77.0787	252577	15788.8	RORγt
16	B4	58	77.3837	249001	19164.4	RORγt
16	B4	59	77.6887	245100	24310.9	RORγt
16	B4	60	77.9937	240937	31536.9	RORγt
16	B4	61	78.2987	233983	40799	RORγt
16	B4	62	78.6037	225447	51472.6	RORγt
16	B4	63	78.9086	211128	62240.1	RORγt
16	B4	64	79.2136	189054	71233.6	RORγt
16	B4	65	79.5186	153536	76487.6	RORγt
16	B4	66	79.8236	101270	76580.9	RORγt
16	B4	67	80.1286	51635.9	71194.8	RORγt
16	B4	68	80.4336	18498.8	61292.2	RORγt
16	B4	69	80.7386	7548	48801.9	RORγt
16	B4	70	81.0435	4839.76	35952	RORγt
16	B4	71	81.3485	4963.34	24581	RORγt
16	B4	72	81.6535	4438.12	15724.1	RORγt
16	B4	73	81.9585	4105.87	9389.99	RORγt
16	B4	74	82.2635	3155.72	5185.79	RORγt
16	B4	75	82.5685	3544.91	2853.38	RORγt
16	B4	76	82.8735	3693.33	1707.37	RORγt
16	B4	77	83.1784	3013.07	1219.51	RORγt
16	B4	78	83.4834	2633.86	1044.71	RORγt
16	B4	79	83.7884	1971.95	987.337	RORγt
16	B4	80	84.0934	1225.69	953.008	RORγt
16	B4	81	84.3984	1470.53	906.894	RORγt
16	B4	82	84.7034	1057.82	843.967	RORγt
16	B4	83	85.0084	828.439	771.076	RORγt
16	B4	84	85.3133	-151.821	698.25	RORγt
16	B4	85	85.6183	4.63504	634.897	RORγt
16	B4	86	85.9233	236.051	587.119	RORγt
16	B4	87	86.2283	-512.533	555.478	RORγt
16	B4	88	86.5333	-749.508	535.063	RORγt
16	B4	89	86.8383	-1283.48	518.616	RORγt
16	B4	90	87.1433	-818.549	500.358	RORγt
16	B4	91	87.4482	-1048.91	477.432	RORγt
16	B4	92	87.7532	-2055.69	448.28	RORγt
16	B4	93	88.0582	-1593.92	410.285	RORγt
16	B4	94	88.3632	-1752.59	359.312	RORγt
16	B4	95	88.6682	-2034.22	292.077	RORγt
16	B4	96	88.9732	-3008.84	210.012	RORγt
16	B4	97	89.2782	-1810.3	121.815	RORγt
16	B4	98	89.5831	-2293.51	41.8008	RORγt
16	B4	99	89.8881	-1844.03	-16.4688	RORγt
16	B4	100	90.1931	-2205.82	-47.7109	RORγt
16	B4	101	90.4981	-2411.49	-58.0742	RORγt
16	B4	102	90.8031	-2472.42	-60.9902	RORγt
16	B4	103	91.1081	-2742.99	-68.5723	RORγt
16	B4	104	91.4131	-1872.73	-84.7861	RORγt
16	B4	105	91.718	-2777.52	-104.684	RORγt
16	B4	106	92.023	-2433.89	-119.032	RORγt
16	B4	107	92.328	-2094.12	-120.257	RORγt
16	B4	108	92.633	-2596.53	-106.004	RORγt
16	B4	109	92.938	-2557.96	-79.2285	RORγt
16	B4	110	93.243	-2643.01	-45.9873	RORγt
16	B4	111	93.548	-2434.69	-12.6963	RORγt
16	B4	112	93.853	-2984.39	15.9326	RORγt
16	B4	113	94.1579	-3028.24	37.8965	RORγt
16	B4	114	94.4629	-2653.3	53.9844	RORγt
16	B4	115	94.7679	-2810.22	67.04	RORγt
17	B5	1	59.9995	552881	12663.1	RORγt
17	B5	2	60.3038	551566	12842.3	RORγt
17	B5	3	60.608	548837	13070.6	RORγt
17	B5	4	60.9123	545099	13328.7	RORγt
17	B5	5	61.2166	542382	13592	RORγt
17	B5	6	61.5209	537499	13838	RORγt
17	B5	7	61.8251	533418	14049.2	RORγt
17	B5	8	62.1294	529818	14212.2	RORγt
17	B5	9	62.4337	524632	14320.4	RORγt
17	B5	10	62.738	520437	14373.9	RORγt
17	B5	11	63.0422	515917	14381	RORγt
17	B5	12	63.3465	511411	14356.4	RORγt
17	B5	13	63.6508	507104	14317.3	RORγt
17	B5	14	63.9551	502610	14278.6	RORγt
17	B5	15	64.2593	498430	14249.1	RORγt
17	B5	16	64.5636	493710	14230.6	RORγt
17	B5	17	64.8679	489716	14220.3	RORγt
17	B5	18	65.1722	485313	14215	RORγt
17	B5	19	65.4764	480649	14214	RORγt
17	B5	20	65.7807	475545	14217.7	RORγt
17	B5	21	66.085	472141	14226.4	RORγt
17	B5	22	66.3893	467308	14238.4	RORγt
17	B5	23	66.6935	463537	14252.5	RORγt
17	B5	24	66.9978	458404	14270	RORγt
17	B5	25	67.3021	453829	14292.7	RORγt
17	B5	26	67.6064	449812	14318.1	RORγt
17	B5	27	67.9106	445466	14336	RORγt
17	B5	28	68.2149	441380	14329.6	RORγt
17	B5	29	68.5192	435933	14285.1	RORγt
17	B5	30	68.8235	431883	14201.4	RORγt
17	B5	31	69.1277	426710	14095	RORγt
17	B5	32	69.432	422828	13995.3	RORγt
17	B5	33	69.7363	417235	13930.9	RORγt
17	B5	34	70.0406	414170	13916.4	RORγt
17	B5	35	70.3448	410379	13944.7	RORγt
17	B5	36	70.6491	405521	13991.8	RORγt
17	B5	37	70.9534	400886	14028.1	RORγt
17	B5	38	71.2576	396936	14031.1	RORγt
17	B5	39	71.5619	391530	13991.7	RORγt
17	B5	40	71.8662	387263	13915.1	RORγt
17	B5	41	72.1705	383573	13817.4	RORγt
17	B5	42	72.4747	378289	13721.5	RORγt
17	B5	43	72.779	374222	13651	RORγt
17	B5	44	73.0833	370026	13622.1	RORγt
17	B5	45	73.3876	365899	13638.3	RORγt
17	B5	46	73.6918	362046	13686.9	RORγt
17	B5	47	73.9961	357892	13744.6	RORγt
17	B5	48	74.3004	353281	13787.5	RORγt
17	B5	49	74.6047	348252	13801.2	RORγt
17	B5	50	74.9089	344573	13786.3	RORγt
17	B5	51	75.2132	339533	13761.3	RORγt
17	B5	52	75.5175	335562	13766.6	RORγt
17	B5	53	75.8218	331564	13877	RORγt
17	B5	54	76.126	327025	14223.9	RORγt
17	B5	55	76.4303	322581	15023.8	RORγt
17	B5	56	76.7346	318270	16602.7	RORγt
17	B5	57	77.0389	314859	19408.5	RORγt
17	B5	58	77.3431	311002	23988.6	RORγt
17	B5	59	77.6474	305916	30906.1	RORγt
17	B5	60	77.9517	300693	40562.6	RORγt
17	B5	61	78.256	293682	52927.1	RORγt
17	B5	62	78.5602	284076	67239.6	RORγt
17	B5	63	78.8645	268247	81839.7	RORγt
17	B5	64	79.1688	245944	94306.8	RORγt
17	B5	65	79.4731	210294	102004	RORγt
17	B5	66	79.7773	155923	102910	RORγt
17	B5	67	80.0816	92058	96391.6	RORγt
17	B5	68	80.3859	40707.2	83533.8	RORγt
17	B5	69	80.6901	18687.7	66802.6	RORγt
17	B5	70	80.9944	12343	49204	RORγt
17	B5	71	81.2987	11675.1	33341.4	RORγt
17	B5	72	81.603	11181	20791.1	RORγt
17	B5	73	81.9072	10919.1	11991.8	RORγt
17	B5	74	82.2115	11252.9	6523.91	RORγt
17	B5	75	82.5158	11223.8	3516.38	RORγt
17	B5	76	82.8201	11354.6	2095.33	RORγt
17	B5	77	83.1243	10008.1	1559.5	RORγt
17	B5	78	83.4286	10555.4	1435.95	RORγt
17	B5	79	83.7329	9618.15	1448.71	RORγt
17	B5	80	84.0372	8444.44	1460.86	RORγt
17	B5	81	84.3414	7978.85	1422.34	RORγt
17	B5	82	84.6457	7342.13	1331.86	RORγt
17	B5	83	84.95	7182.06	1210.5	RORγt
17	B5	84	85.2543	6740.85	1083.75	RORγt
17	B5	85	85.5585	5961.65	970.437	RORγt
17	B5	86	85.8628	6249.02	878.021	RORγt
17	B5	87	86.1671	5601.58	803.613	RORγt
17	B5	88	86.4714	5123.74	738.933	RORγt
17	B5	89	86.7756	5103.05	676.313	RORγt
17	B5	90	87.0799	4470.59	612.611	RORγt
17	B5	91	87.3842	4809.73	549.525	RORγt
17	B5	92	87.6885	4458.31	491.479	RORγt
17	B5	93	87.9927	4140.34	443.483	RORγt
17	B5	94	88.297	3618.28	409.947	RORγt
17	B5	95	88.6013	4363.24	393.448	RORγt
17	B5	96	88.9055	3688.66	392.505	RORγt
17	B5	97	89.2098	3529.96	399.75	RORγt
17	B5	98	89.5141	3337.26	403.199	RORγt
17	B5	99	89.8184	2934.87	391.384	RORγt
17	B5	100	90.1227	2733.1	359.491	RORγt
17	B5	101	90.4269	2677.9	312.064	RORγt
17	B5	102	90.7312	2726.64	259.929	RORγt
17	B5	103	91.0355	2713.38	213.431	RORγt
17	B5	104	91.3397	2375.73	176.885	RORγt
17	B5	105	91.644	2659.88	148.257	RORγt
17	B5	106	91.9483	1739.66	123.888	RORγt
17	B5	107	92.2526	2004.56	103.842	RORγt
17	B5	108	92.5568	2521.89	93.0039	RORγt
17	B5	109	92.8611	2280.7	96.8652	RORγt
17	B5	110	93.1654	1725.25	115.723	RORγt
17	B5	111	93.4697	1800.95	142.326	RORγt
17	B5	112	93.7739	1984.06	164.873	RORγt
17	B5	113	94.0782	1007.63	173.004	RORγt
17	B5	114	94.3825	1596.08	162.679	RORγt
17	B5	115	94.6868	1281.77	137.295	RORγt
18	B6	1	59.9995	557949	13287.4	RORγt
18	B6	2	60.3038	556215	13466	RORγt
18	B6	3	60.608	553032	13691.4	RORγt
18	B6	4	60.9123	550042	13941.1	RORγt
18	B6	5	61.2166	545787	14186.1	RORγt
18	B6	6	61.5209	541877	14402	RORγt
18	B6	7	61.8251	537472	14574.6	RORγt
18	B6	8	62.1294	533472	14702.4	RORγt
18	B6	9	62.4337	527688	14793.4	RORγt
18	B6	10	62.738	523379	14858.6	RORγt
18	B6	11	63.0422	519476	14904.4	RORγt
18	B6	12	63.3465	514978	14928.9	RORγt
18	B6	13	63.6508	510421	14925	RORγt
18	B6	14	63.9551	505188	14886.1	RORγt
18	B6	15	64.2593	501280	14811.5	RORγt
18	B6	16	64.5636	495814	14708.3	RORγt
18	B6	17	64.8679	491732	14590.5	RORγt
18	B6	18	65.1722	487017	14476.5	RORγt
18	B6	19	65.4764	482483	14385.3	RORγt
18	B6	20	65.7807	477864	14331.7	RORγt
18	B6	21	66.085	473374	14319.3	RORγt
18	B6	22	66.3893	469108	14337.6	RORγt
18	B6	23	66.6935	465724	14365.5	RORγt
18	B6	24	66.9978	460333	14381.5	RORγt
18	B6	25	67.3021	456350	14374.3	RORγt
18	B6	26	67.6064	451118	14345.8	RORγt
18	B6	27	67.9106	446614	14305	RORγt
18	B6	28	68.2149	442172	14257.4	RORγt
18	B6	29	68.5192	438867	14199.4	RORγt
18	B6	30	68.8235	433089	14121.9	RORγt
18	B6	31	69.1277	429291	14019.2	RORγt
18	B6	32	69.432	423725	13896.9	RORγt
18	B6	33	69.7363	420377	13771.6	RORγt
18	B6	34	70.0406	415355	13663.8	RORγt
18	B6	35	70.3448	411428	13589.8	RORγt
18	B6	36	70.6491	407815	13554.8	RORγt
18	B6	37	70.9534	402787	13552	RORγt
18	B6	38	71.2576	398414	13565.5	RORγt
18	B6	39	71.5619	395517	13577	RORγt
18	B6	40	71.8662	389979	13573.3	RORγt
18	B6	41	72.1705	385684	13551.9	RORγt
18	B6	42	72.4747	381222	13520.8	RORγt
18	B6	43	72.779	377466	13494.3	RORγt
18	B6	44	73.0833	373305	13486.7	RORγt
18	B6	45	73.3876	368478	13508.1	RORγt
18	B6	46	73.6918	365214	13561.8	RORγt
18	B6	47	73.9961	360150	13642.9	RORγt
18	B6	48	74.3004	356471	13738.5	RORγt
18	B6	49	74.6047	352089	13827.1	RORγt
18	B6	50	74.9089	347448	13886.2	RORγt
18	B6	51	75.2132	343358	13903.4	RORγt
18	B6	52	75.5175	338644	13896.7	RORγt
18	B6	53	75.8218	334011	13936.6	RORγt
18	B6	54	76.126	329352	14169	RORγt
18	B6	55	76.4303	325459	14834.7	RORγt
18	B6	56	76.7346	321149	16283.5	RORγt
18	B6	57	77.0389	317915	18976.9	RORγt
18	B6	58	77.3431	313803	23464.8	RORγt
18	B6	59	77.6474	309106	30305.3	RORγt
18	B6	60	77.9517	305091	39895.1	RORγt
18	B6	61	78.256	297083	52205.8	RORγt
18	B6	62	78.5602	287185	66489.2	RORγt
18	B6	63	78.8645	272860	81101.7	RORγt
18	B6	64	79.1688	251450	93634.8	RORγt
18	B6	65	79.4731	214814	101450	RORγt
18	B6	66	79.7773	161997	102508	RORγt
18	B6	67	80.0816	99249.5	96148.8	RORγt
18	B6	68	80.3859	46739.5	83427.3	RORγt
18	B6	69	80.6901	25418.1	66791.9	RORγt
18	B6	70	80.9944	18991	49249.1	RORγt
18	B6	71	81.2987	17674.6	33420.3	RORγt
18	B6	72	81.603	17381.7	20912.2	RORγt
18	B6	73	81.9072	18073.6	12193.2	RORγt
18	B6	74	82.2115	17127.8	6868.96	RORγt
18	B6	75	82.5158	17947.1	4070.86	RORγt
18	B6	76	82.8201	17308.6	2907.06	RORγt
18	B6	77	83.1243	17073.1	2637.62	RORγt
18	B6	78	83.4286	16233.7	2740.44	RORγt
18	B6	79	83.7329	14363	2896.57	RORγt
18	B6	80	84.0372	12376.8	2948.29	RORγt
18	B6	81	84.3414	11307.1	2854.43	RORγt
18	B6	82	84.6457	10531.5	2647.47	RORγt
18	B6	83	84.95	9575.95	2392.7	RORγt
18	B6	84	85.2543	8950.68	2153.13	RORγt
18	B6	85	85.5585	8312.11	1965.82	RORγt
18	B6	86	85.8628	8326.97	1834.34	RORγt
18	B6	87	86.1671	6529.56	1736.81	RORγt
18	B6	88	86.4714	6174.62	1643.43	RORγt
18	B6	89	86.7756	5574.38	1533.46	RORγt
18	B6	90	87.0799	5084.69	1403.39	RORγt
18	B6	91	87.3842	4859.63	1264.09	RORγt
18	B6	92	87.6885	4150.28	1131.44	RORγt
18	B6	93	87.9927	4299.63	1017.34	RORγt
18	B6	94	88.297	3543.58	925.506	RORγt
18	B6	95	88.6013	3331.19	851.835	RORγt
18	B6	96	88.9055	2689.06	786.941	RORγt
18	B6	97	89.2098	3257.42	719.007	RORγt
18	B6	98	89.5141	2017.36	637.145	RORγt
18	B6	99	89.8184	2147.84	535.986	RORγt
18	B6	100	90.1227	1412.57	420.212	RORγt
18	B6	101	90.4269	1884.24	305.518	RORγt
18	B6	102	90.7312	1890.93	213.415	RORγt
18	B6	103	91.0355	1776.45	161.521	RORγt
18	B6	104	91.3397	1853.38	155.037	RORγt
18	B6	105	91.644	1376.79	184.609	RORγt
18	B6	106	91.9483	1130.52	231.154	RORγt
18	B6	107	92.2526	892.672	273.644	RORγt
18	B6	108	92.5568	1279.06	295.347	RORγt
18	B6	109	92.8611	394.535	287.158	RORγt
18	B6	110	93.1654	76.0713	249.005	RORγt
18	B6	111	93.4697	167.606	189.883	RORγt
18	B6	112	93.7739	564.583	125.295	RORγt
18	B6	113	94.0782	76.3813	71.4619	RORγt
18	B6	114	94.3825	254.618	38.5898	RORγt
18	B6	115	94.6868	100.692	27.248	RORγt
19	B7	1	59.9995	362968	7814.04	RORγt
19	B7	2	60.3038	361264	7995.29	RORγt
19	B7	3	60.608	360007	8209.2	RORγt
19	B7	4	60.9123	357881	8440.87	RORγt
19	B7	5	61.2166	355438	8670.37	RORγt
19	B7	6	61.5209	353143	8879.96	RORγt
19	B7	7	61.8251	350542	9057.41	RORγt
19	B7	8	62.1294	347640	9198.52	RORγt
19	B7	9	62.4337	343534	9318.89	RORγt
19	B7	10	62.738	341865	9425.31	RORγt
19	B7	11	63.0422	339532	9520.11	RORγt
19	B7	12	63.3465	335563	9601.04	RORγt
19	B7	13	63.6508	332636	9664.76	RORγt
19	B7	14	63.9551	330627	9710.62	RORγt
19	B7	15	64.2593	326589	9742.18	RORγt
19	B7	16	64.5636	323430	9764.23	RORγt
19	B7	17	64.8679	321093	9779.04	RORγt
19	B7	18	65.1722	317522	9784.23	RORγt
19	B7	19	65.4764	314889	9775.1	RORγt
19	B7	20	65.7807	311360	9749.42	RORγt
19	B7	21	66.085	308435	9711.26	RORγt
19	B7	22	66.3893	305139	9670.22	RORγt
19	B7	23	66.6935	301948	9636.25	RORγt
19	B7	24	66.9978	299405	9613.55	RORγt
19	B7	25	67.3021	296608	9597.92	RORγt
19	B7	26	67.6064	293567	9579.1	RORγt
19	B7	27	67.9106	289772	9546.93	RORγt
19	B7	28	68.2149	287979	9497.63	RORγt
19	B7	29	68.5192	283572	9436.55	RORγt
19	B7	30	68.8235	281219	9376.17	RORγt
19	B7	31	69.1277	278071	9329.43	RORγt
19	B7	32	69.432	274737	9302.37	RORγt
19	B7	33	69.7363	272537	9290.9	RORγt
19	B7	34	70.0406	269956	9284.19	RORγt
19	B7	35	70.3448	266492	9272.09	RORγt
19	B7	36	70.6491	263438	9251.03	RORγt
19	B7	37	70.9534	260052	9223.18	RORγt
19	B7	38	71.2576	257477	9190.54	RORγt
19	B7	39	71.5619	255147	9150.49	RORγt
19	B7	40	71.8662	252145	9097.27	RORγt
19	B7	41	72.1705	248232	9028.91	RORγt
19	B7	42	72.4747	246030	8947.58	RORγt
19	B7	43	72.779	242749	8872.51	RORγt
19	B7	44	73.0833	240244	8821.37	RORγt
19	B7	45	73.3876	237485	8804.44	RORγt
19	B7	46	73.6918	235087	8821.93	RORγt
19	B7	47	73.9961	232026	8866.42	RORγt
19	B7	48	74.3004	229541	8928.55	RORγt
19	B7	49	74.6047	226136	9001.58	RORγt
19	B7	50	74.9089	223595	9078.71	RORγt
19	B7	51	75.2132	220561	9164.21	RORγt
19	B7	52	75.5175	218232	9270.86	RORγt
19	B7	53	75.8218	215016	9431.79	RORγt
19	B7	54	76.126	211752	9720.1	RORγt
19	B7	55	76.4303	208566	10269.1	RORγt
19	B7	56	76.7346	206427	11289.2	RORγt
19	B7	57	77.0389	203173	13073.3	RORγt
19	B7	58	77.3431	200125	15978	RORγt
19	B7	59	77.6474	197212	20362	RORγt
19	B7	60	77.9517	194027	26465.2	RORγt
19	B7	61	78.256	188617	34234.8	RORγt
19	B7	62	78.5602	182444	43147	RORγt
19	B7	63	78.8645	171484	52121	RORγt
19	B7	64	79.1688	156715	59631.9	RORγt
19	B7	65	79.4731	130927	64067.7	RORγt
19	B7	66	79.7773	95254.4	64242.2	RORγt
19	B7	67	80.0816	54983.5	59852.5	RORγt
19	B7	68	80.3859	21972	51644.3	RORγt
19	B7	69	80.6901	8696.15	41180.1	RORγt
19	B7	70	80.9944	4294.51	30310.1	RORγt
19	B7	71	81.2987	3723.77	20601.2	RORγt
19	B7	72	81.603	4286.89	12970.5	RORγt
19	B7	73	81.9072	4203.17	7536.17	RORγt
19	B7	74	82.2115	3664.6	3960.78	RORγt
19	B7	75	82.5158	3167.44	1950.98	RORγt
19	B7	76	82.8201	3503.74	938.942	RORγt
19	B7	77	83.1243	3092.59	483.779	RORγt
19	B7	78	83.4286	3930.68	297.797	RORγt
19	B7	79	83.7329	2346.19	218.883	RORγt
19	B7	80	84.0372	2390.42	170.081	RORγt
19	B7	81	84.3414	2712.76	125.288	RORγt
19	B7	82	84.6457	2045.89	84.1836	RORγt
19	B7	83	84.95	2302.91	54.8447	RORγt
19	B7	84	85.2543	2197.37	43.3574	RORγt
19	B7	85	85.5585	2079.17	50.0361	RORγt
19	B7	86	85.8628	1555.31	70.3223	RORγt
19	B7	87	86.1671	1886.66	97.0674	RORγt
19	B7	88	86.4714	1267.99	121.838	RORγt
19	B7	89	86.7756	1894.81	135.388	RORγt
19	B7	90	87.0799	703.917	129.114	RORγt
19	B7	91	87.3842	985.817	98.2705	RORγt
19	B7	92	87.6885	673.406	45.1289	RORγt
19	B7	93	87.9927	602.482	-20.9277	RORγt
19	B7	94	88.297	882.236	-87.5361	RORγt
19	B7	95	88.6013	459.448	-145.346	RORγt
19	B7	96	88.9055	771.365	-191.63	RORγt
19	B7	97	89.2098	730.359	-228.733	RORγt
19	B7	98	89.5141	-65.861	-258.558	RORγt
19	B7	99	89.8184	706.12	-277.87	RORγt
19	B7	100	90.1227	297.783	-279.196	RORγt
19	B7	101	90.4269	934.443	-257.884	RORγt
19	B7	102	90.7312	810.705	-220.068	RORγt
19	B7	103	91.0355	170.09	-184.087	RORγt
19	B7	104	91.3397	-6.11056	-171.923	RORγt
19	B7	105	91.644	-43.7689	-195.193	RORγt
19	B7	106	91.9483	-279.013	-245.451	RORγt
19	B7	107	92.2526	306.583	-296.614	RORγt
19	B7	108	92.5568	413.597	-319.015	RORγt
19	B7	109	92.8611	807.258	-296.262	RORγt
19	B7	110	93.1654	93.6571	-233.917	RORγt
19	B7	111	93.4697	-291.585	-154.866	RORγt
19	B7	112	93.7739	-140.259	-85.5303	RORγt
19	B7	113	94.0782	-210.872	-42.6172	RORγt
19	B7	114	94.3825	-482.843	-28.0029	RORγt
19	B7	115	94.6868	-491.247	-32.4844	RORγt
20	B8	1	59.9995	414505	9447.67	RORγt
20	B8	2	60.3038	414480	9638.83	RORγt
20	B8	3	60.608	412765	9855.27	RORγt
20	B8	4	60.9123	409335	10068.1	RORγt
20	B8	5	61.2166	407415	10244.1	RORγt
20	B8	6	61.5209	403759	10385.4	RORγt
20	B8	7	61.8251	399888	10513.1	RORγt
20	B8	8	62.1294	396879	10644	RORγt
20	B8	9	62.4337	394647	10783.1	RORγt
20	B8	10	62.738	391092	10917.3	RORγt
20	B8	11	63.0422	387740	11022.1	RORγt
20	B8	12	63.3465	384757	11077.8	RORγt
20	B8	13	63.6508	380680	11082.5	RORγt
20	B8	14	63.9551	376884	11054.5	RORγt
20	B8	15	64.2593	373271	11021.7	RORγt
20	B8	16	64.5636	370278	11005.4	RORγt
20	B8	17	64.8679	367074	11010.7	RORγt
20	B8	18	65.1722	364070	11027.8	RORγt
20	B8	19	65.4764	360712	11043.8	RORγt
20	B8	20	65.7807	356093	11051.6	RORγt
20	B8	21	66.085	352821	11051.5	RORγt
20	B8	22	66.3893	349711	11045.5	RORγt
20	B8	23	66.6935	346946	11032	RORγt
20	B8	24	66.9978	342666	11006.3	RORγt
20	B8	25	67.3021	340033	10966.7	RORγt
20	B8	26	67.6064	336006	10917.7	RORγt
20	B8	27	67.9106	331608	10868.3	RORγt
20	B8	28	68.2149	329760	10825.3	RORγt
20	B8	29	68.5192	325758	10789.2	RORγt
20	B8	30	68.8235	322702	10755.6	RORγt
20	B8	31	69.1277	319069	10720.3	RORγt
20	B8	32	69.432	314930	10682.9	RORγt
20	B8	33	69.7363	312531	10646	RORγt
20	B8	34	70.0406	308662	10611.2	RORγt
20	B8	35	70.3448	306077	10577.4	RORγt
20	B8	36	70.6491	302412	10540.5	RORγt
20	B8	37	70.9534	298512	10496.8	RORγt
20	B8	38	71.2576	295680	10443.7	RORγt
20	B8	39	71.5619	292591	10381	RORγt
20	B8	40	71.8662	288886	10311.1	RORγt
20	B8	41	72.1705	285468	10239.5	RORγt
20	B8	42	72.4747	282741	10174.5	RORγt
20	B8	43	72.779	279326	10123.2	RORγt
20	B8	44	73.0833	275986	10093.8	RORγt
20	B8	45	73.3876	272866	10088.5	RORγt
20	B8	46	73.6918	270747	10097.2	RORγt
20	B8	47	73.9961	266708	10104.9	RORγt
20	B8	48	74.3004	263781	10098.7	RORγt
20	B8	49	74.6047	260356	10075.4	RORγt
20	B8	50	74.9089	257075	10044.7	RORγt
20	B8	51	75.2132	253992	10029.6	RORγt
20	B8	52	75.5175	250918	10067.8	RORγt
20	B8	53	75.8218	248171	10211.2	RORγt
20	B8	54	76.126	244711	10533.9	RORγt
20	B8	55	76.4303	241633	11183.8	RORγt
20	B8	56	76.7346	239009	12376	RORγt
20	B8	57	77.0389	235663	14412.4	RORγt
20	B8	58	77.3431	232276	17666.8	RORγt
20	B8	59	77.6474	228981	22519.4	RORγt
20	B8	60	77.9517	225306	29224	RORγt
20	B8	61	78.256	219419	37715.1	RORγt
20	B8	62	78.5602	212083	47413	RORγt
20	B8	63	78.8645	200218	57131.9	RORγt
20	B8	64	79.1688	182536	65210.2	RORγt
20	B8	65	79.4731	154266	69905.4	RORγt
20	B8	66	79.7773	112690	69955.2	RORγt
20	B8	67	80.0816	67320.2	65067.1	RORγt
20	B8	68	80.3859	30759.2	56084.8	RORγt
20	B8	69	80.6901	16910.8	44722.3	RORγt
20	B8	70	80.9944	12049.4	32984.7	RORγt
20	B8	71	81.2987	10670.1	22554.8	RORγt
20	B8	72	81.603	11701.5	14407.8	RORγt
20	B8	73	81.9072	11818.7	8606.35	RORγt
20	B8	74	82.2115	11023.4	4739.46	RORγt
20	B8	75	82.5158	10841.6	2637.19	RORγt
20	B8	76	82.8201	10826.9	1648.46	RORγt
20	B8	77	83.1243	10488.9	1263.27	RORγt
20	B8	78	83.4286	10054.1	1145.72	RORγt
20	B8	79	83.7329	9348.48	1106.35	RORγt
20	B8	80	84.0372	8468.22	1058.49	RORγt
20	B8	81	84.3414	8538.15	980.17	RORγt
20	B8	82	84.6457	7548.18	884.628	RORγt
20	B8	83	84.95	7576.65	797.054	RORγt
20	B8	84	85.2543	7330.43	737.021	RORγt
20	B8	85	85.5585	7627.1	709.307	RORγt
20	B8	86	85.8628	6365.63	704.7	RORγt
20	B8	87	86.1671	6070.8	707.762	RORγt
20	B8	88	86.4714	6328.98	704.978	RORγt
20	B8	89	86.7756	5790.94	688.318	RORγt
20	B8	90	87.0799	5391.54	654.424	RORγt
20	B8	91	87.3842	5205.46	603.191	RORγt
20	B8	92	87.6885	4760.86	538.012	RORγt
20	B8	93	87.9927	4364.66	466.131	RORγt
20	B8	94	88.297	4740.54	396.438	RORγt
20	B8	95	88.6013	4701.59	335.088	RORγt
20	B8	96	88.9055	3913.44	282.678	RORγt
20	B8	97	89.2098	3946.71	236.032	RORγt
20	B8	98	89.5141	3774.79	193.211	RORγt
20	B8	99	89.8184	3747.86	156.922	RORγt
20	B8	100	90.1227	3868.72	132.912	RORγt
20	B8	101	90.4269	3759.06	124.759	RORγt
20	B8	102	90.7312	3435.69	129.754	RORγt
20	B8	103	91.0355	3288.57	139.159	RORγt
20	B8	104	91.3397	3044.22	142.17	RORγt
20	B8	105	91.644	3052.39	130.314	RORγt
20	B8	106	91.9483	3197.75	100.107	RORγt
20	B8	107	92.2526	2405.52	54.1826	RORγt
20	B8	108	92.5568	2597.93	1.74121	RORγt
20	B8	109	92.8611	2904.03	-42.4668	RORγt
20	B8	110	93.1654	2533.19	-62.4365	RORγt
20	B8	111	93.4697	3034.97	-48.2568	RORγt
20	B8	112	93.7739	2958.15	-2.65625	RORγt
20	B8	113	94.0782	2112.99	58.4736	RORγt
20	B8	114	94.3825	1954.18	113.343	RORγt
20	B8	115	94.6868	1989.72	145.197	RORγt
25	C1	1	59.9995	349637	8971.42	RORγt
25	C1	2	60.3045	348684	9132.41	RORγt
25	C1	3	60.6095	346379	9308.34	RORγt
25	C1	4	60.9145	345124	9466.44	RORγt
25	C1	5	61.2194	342585	9584.76	RORγt
25	C1	6	61.5244	337945	9665.34	RORγt
25	C1	7	61.8294	335104	9730.66	RORγt
25	C1	8	62.1344	332662	9806.28	RORγt
25	C1	9	62.4394	329548	9902.17	RORγt
25	C1	10	62.7444	327410	10007.6	RORγt
25	C1	11	63.0494	324313	10100.4	RORγt
25	C1	12	63.3543	320716	10162.9	RORγt
25	C1	13	63.6593	316775	10189.9	RORγt
25	C1	14	63.9643	313711	10185.8	RORγt
25	C1	15	64.2693	311650	10156.4	RORγt
25	C1	16	64.5743	307625	10104.4	RORγt
25	C1	17	64.8793	304819	10031.2	RORγt
25	C1	18	65.1843	301135	9942.18	RORγt
25	C1	19	65.4893	297781	9848.41	RORγt
25	C1	20	65.7942	294975	9764.11	RORγt
25	C1	21	66.0992	291596	9701.74	RORγt
25	C1	22	66.4042	289559	9667.44	RORγt
25	C1	23	66.7092	285628	9658.76	RORγt
25	C1	24	67.0142	282477	9664.28	RORγt
25	C1	25	67.3192	280590	9665.64	RORγt
25	C1	26	67.6242	276921	9643.52	RORγt
25	C1	27	67.9291	274070	9586.17	RORγt
25	C1	28	68.2341	270636	9495.33	RORγt
25	C1	29	68.5391	267368	9385.48	RORγt
25	C1	30	68.8441	263619	9276.02	RORγt
25	C1	31	69.1491	262331	9181.61	RORγt
25	C1	32	69.4541	259001	9106.15	RORγt
25	C1	33	69.7591	255270	9043.48	RORγt
25	C1	34	70.064	253232	8982.49	RORγt
25	C1	35	70.369	250013	8913.53	RORγt
25	C1	36	70.674	247848	8833.95	RORγt
25	C1	37	70.979	244260	8748.18	RORγt
25	C1	38	71.284	240928	8667.72	RORγt
25	C1	39	71.589	238825	8609.09	RORγt
25	C1	40	71.894	236947	8580.79	RORγt
25	C1	41	72.1989	233423	8584.87	RORγt
25	C1	42	72.5039	230250	8618.79	RORγt
25	C1	43	72.8089	228884	8677.02	RORγt
25	C1	44	73.1139	224738	8750.47	RORγt
25	C1	45	73.4189	223121	8822.69	RORγt
25	C1	46	73.7239	220230	8878.6	RORγt
25	C1	47	74.0289	216696	8907.2	RORγt
25	C1	48	74.3338	214845	8906.67	RORγt
25	C1	49	74.6388	210115	8888.95	RORγt
25	C1	50	74.9438	208771	8876.59	RORγt
25	C1	51	75.2488	205172	8896.17	RORγt
25	C1	52	75.5538	203489	8975.41	RORγt
25	C1	53	75.8588	200031	9151.21	RORγt
25	C1	54	76.1638	197220	9489.36	RORγt
25	C1	55	76.4688	194821	10111.6	RORγt
25	C1	56	76.7737	190993	11221	RORγt
25	C1	57	77.0787	189044	13112.2	RORγt
25	C1	58	77.3837	185455	16149	RORγt
25	C1	59	77.6887	183001	20687.5	RORγt
25	C1	60	77.9937	178643	26932.3	RORγt
25	C1	61	78.2987	173243	34742.3	RORγt
25	C1	62	78.6037	167019	43456.6	RORγt
25	C1	63	78.9086	154094	51854.1	RORγt
25	C1	64	79.2136	134904	58348	RORγt
25	C1	65	79.5186	104248	61420.1	RORγt
25	C1	66	79.8236	62505.5	60151.1	RORγt
25	C1	67	80.1286	27646.2	54599.2	RORγt
25	C1	68	80.4336	8490.58	45819.5	RORγt
25	C1	69	80.7386	3643.79	35497.8	RORγt
25	C1	70	81.0435	1657.83	25377.6	RORγt
25	C1	71	81.3485	1785.58	16757.7	RORγt
25	C1	72	81.6535	1453.7	10256.8	RORγt
25	C1	73	81.9585	1263.03	5707.87	RORγt
25	C1	74	82.2635	989.106	2904.09	RORγt
25	C1	75	82.5685	1566.14	1386.49	RORγt
25	C1	76	82.8735	1769.14	665.082	RORγt
25	C1	77	83.1784	877.126	381.164	RORγt
25	C1	78	83.4834	788.215	307.869	RORγt
25	C1	79	83.7884	1420	316.786	RORγt
25	C1	80	84.0934	951.5	341.887	RORγt
25	C1	81	84.3984	166.51	353.901	RORγt
25	C1	82	84.7034	-103.275	345.148	RORγt
25	C1	83	85.0084	336.718	319.908	RORγt
25	C1	84	85.3133	322.663	286.997	RORγt
25	C1	85	85.6183	-377.557	254.771	RORγt
25	C1	86	85.9233	-287.412	229.708	RORγt
25	C1	87	86.2283	-594.364	217.354	RORγt
25	C1	88	86.5333	-201.932	222.18	RORγt
25	C1	89	86.8383	-585.538	244.342	RORγt
25	C1	90	87.1433	-582.275	275.204	RORγt
25	C1	91	87.4482	-795.255	296.119	RORγt
25	C1	92	87.7532	-1687	283.647	RORγt
25	C1	93	88.0582	-1018.92	220.146	RORγt
25	C1	94	88.3632	-2082.73	104.511	RORγt
25	C1	95	88.6682	-1920.81	-43.4834	RORγt
25	C1	96	88.9732	-386.279	-189.094	RORγt
25	C1	97	89.2782	-731.422	-296.65	RORγt
25	C1	98	89.5831	-1246.42	-344.031	RORγt
25	C1	99	89.8881	-812.071	-329.416	RORγt
25	C1	100	90.1931	-871.784	-267.801	RORγt
25	C1	101	90.4981	-904.495	-181.977	RORγt
25	C1	102	90.8031	-896.338	-94.876	RORγt
25	C1	103	91.1081	-1108.23	-26.0703	RORγt
25	C1	104	91.4131	-1498.7	9.92871	RORγt
25	C1	105	91.718	-1419.45	6.73926	RORγt
25	C1	106	92.023	-1698.35	-30.1045	RORγt
25	C1	107	92.328	-1151.21	-82.7441	RORγt
25	C1	108	92.633	-907.57	-127.072	RORγt
25	C1	109	92.938	-1184.55	-143.416	RORγt
25	C1	110	93.243	-1093.15	-125.599	RORγt
25	C1	111	93.548	-1768.04	-82.6758	RORγt
25	C1	112	93.853	-1289.4	-32.7109	RORγt
25	C1	113	94.1579	-1286.41	6.71582	RORγt
25	C1	114	94.4629	-1205.28	25.4443	RORγt
25	C1	115	94.7679	-2481.86	22.4482	RORγt
27	C3	1	59.9995	371734	8861.95	RORγt
27	C3	2	60.3045	371862	8995.17	RORγt
27	C3	3	60.6095	370032	9168.69	RORγt
27	C3	4	60.9145	367072	9367.01	RORγt
27	C3	5	61.2194	365495	9571.14	RORγt
27	C3	6	61.5244	361387	9759.25	RORγt
27	C3	7	61.8294	359351	9924.41	RORγt
27	C3	8	62.1344	356146	10060	RORγt
27	C3	9	62.4394	353103	10159.8	RORγt
27	C3	10	62.7444	349780	10220.6	RORγt
27	C3	11	63.0494	346676	10245	RORγt
27	C3	12	63.3543	343591	10242.4	RORγt
27	C3	13	63.6593	339981	10228.9	RORγt
27	C3	14	63.9643	337544	10223.2	RORγt
27	C3	15	64.2693	334181	10240.9	RORγt
27	C3	16	64.5743	330385	10286.5	RORγt
27	C3	17	64.8793	327687	10349.5	RORγt
27	C3	18	65.1843	325516	10407.8	RORγt
27	C3	19	65.4893	321617	10437.2	RORγt
27	C3	20	65.7942	317883	10424	RORγt
27	C3	21	66.0992	314354	10370.9	RORγt
27	C3	22	66.4042	311526	10293.8	RORγt
27	C3	23	66.7092	308188	10212.8	RORγt
27	C3	24	67.0142	305043	10142.2	RORγt
27	C3	25	67.3192	301686	10086.5	RORγt
27	C3	26	67.6242	299753	10041.2	RORγt
27	C3	27	67.9291	295209	9999.15	RORγt
27	C3	28	68.2341	292773	9956.62	RORγt
27	C3	29	68.5391	289789	9915.3	RORγt
27	C3	30	68.8441	285669	9880.03	RORγt
27	C3	31	69.1491	283250	9853.6	RORγt
27	C3	32	69.4541	280204	9833.52	RORγt
27	C3	33	69.7591	277638	9812.81	RORγt
27	C3	34	70.064	273505	9784.43	RORγt
27	C3	35	70.369	271000	9744.91	RORγt
27	C3	36	70.674	267698	9695.14	RORγt
27	C3	37	70.979	264708	9638.53	RORγt
27	C3	38	71.284	261851	9578.35	RORγt
27	C3	39	71.589	258601	9520.72	RORγt
27	C3	40	71.894	255534	9474.08	RORγt
27	C3	41	72.1989	252717	9446.2	RORγt
27	C3	42	72.5039	249231	9441.52	RORγt
27	C3	43	72.8089	247120	9459.21	RORγt
27	C3	44	73.1139	244521	9494.3	RORγt
27	C3	45	73.4189	240505	9541.89	RORγt
27	C3	46	73.7239	237673	9599.77	RORγt
27	C3	47	74.0289	234820	9665.37	RORγt
27	C3	48	74.3338	232457	9737.02	RORγt
27	C3	49	74.6388	228635	9808.9	RORγt
27	C3	50	74.9438	225809	9874.86	RORγt
27	C3	51	75.2488	222555	9938.28	RORγt
27	C3	52	75.5538	219619	10023.5	RORγt
27	C3	53	75.8588	215458	10188.5	RORγt
27	C3	54	76.1638	213943	10539.6	RORγt
27	C3	55	76.4688	209765	11247.5	RORγt
27	C3	56	76.7737	206726	12563.6	RORγt
27	C3	57	77.0787	204519	14823.8	RORγt
27	C3	58	77.3837	200674	18420.8	RORγt
27	C3	59	77.6887	197455	23719.2	RORγt
27	C3	60	77.9937	192957	30898.5	RORγt
27	C3	61	78.2987	187079	39743.7	RORγt
27	C3	62	78.6037	178603	49466.1	RORγt
27	C3	63	78.9086	164913	58676.2	RORγt
27	C3	64	79.2136	143555	65617.4	RORγt
27	C3	65	79.5186	109643	68654.3	RORγt
27	C3	66	79.8236	64629.4	66848.6	RORγt
27	C3	67	80.1286	29815.7	60348.8	RORγt
27	C3	68	80.4336	10132.5	50380.5	RORγt
27	C3	69	80.7386	4429.7	38822.3	RORγt
27	C3	70	81.0435	3036.81	27577.5	RORγt
27	C3	71	81.3485	2168.03	18040.5	RORγt
27	C3	72	81.6535	2274.13	10860.8	RORγt
27	C3	73	81.9585	1803.38	5882.7	RORγt
27	C3	74	82.2635	2194.66	2842.66	RORγt
27	C3	75	82.5685	2377.05	1204.39	RORγt
27	C3	76	82.8735	2414.95	435.799	RORγt
27	C3	77	83.1784	2927.39	140.036	RORγt
27	C3	78	83.4834	1491.34	62.0811	RORγt
27	C3	79	83.7884	1583	60.8154	RORγt
27	C3	80	84.0934	1784.57	73.4238	RORγt
27	C3	81	84.3984	1739.07	83.5947	RORγt
27	C3	82	84.7034	1172.07	96.8984	RORγt
27	C3	83	85.0084	1283.17	123.692	RORγt
27	C3	84	85.3133	1105.73	168.473	RORγt
27	C3	85	85.6183	1159.47	224.708	RORγt
27	C3	86	85.9233	788.465	275.365	RORγt
27	C3	87	86.2283	-229.683	299.3	RORγt
27	C3	88	86.5333	189.291	281.276	RORγt
27	C3	89	86.8383	-601.209	220.341	RORγt
27	C3	90	87.1433	66.571	131.469	RORγt
27	C3	91	87.4482	-493.341	39.1504	RORγt
27	C3	92	87.7532	-558.974	-33.7441	RORγt
27	C3	93	88.0582	304.561	-76.2441	RORγt
27	C3	94	88.3632	-799.725	-93.7588	RORγt
27	C3	95	88.6682	-776.263	-104.498	RORγt
27	C3	96	88.9732	-680.322	-129.257	RORγt
27	C3	97	89.2782	-1148.08	-179.407	RORγt
27	C3	98	89.5831	-1138.36	-249.368	RORγt
27	C3	99	89.8881	-126.438	-317.805	RORγt
27	C3	100	90.1931	-1026.77	-357.353	RORγt
27	C3	101	90.4981	-442.952	-348.323	RORγt
27	C3	102	90.8031	-103.27	-289.755	RORγt
27	C3	103	91.1081	-861.829	-202.025	RORγt
27	C3	104	91.4131	-1280.64	-118.834	RORγt
27	C3	105	91.718	-1818.2	-71.917	RORγt
27	C3	106	92.023	-1087.65	-76.6758	RORγt
27	C3	107	92.328	-1337.12	-127.059	RORγt
27	C3	108	92.633	-774.661	-201.938	RORγt
27	C3	109	92.938	-2197.47	-277.448	RORγt
27	C3	110	93.243	-777.635	-336.806	RORγt
27	C3	111	93.548	-862.515	-373.257	RORγt
27	C3	112	93.853	-1880.07	-387.825	RORγt
27	C3	113	94.1579	-706.611	-385.842	RORγt
27	C3	114	94.4629	-1250.71	-374.371	RORγt
27	C3	115	94.7679	-1375.01	-360.393	RORγt
28	C4	1	59.9995	343805	8000.92	RORγt
28	C4	2	60.3045	342278	8117.58	RORγt
28	C4	3	60.6095	340752	8241.08	RORγt
28	C4	4	60.9145	338598	8351.23	RORγt
28	C4	5	61.2194	335989	8435.56	RORγt
28	C4	6	61.5244	332823	8490.85	RORγt
28	C4	7	61.8294	330850	8522.95	RORγt
28	C4	8	62.1344	328316	8544.97	RORγt
28	C4	9	62.4394	325460	8564.1	RORγt
28	C4	10	62.7444	322501	8586.63	RORγt
28	C4	11	63.0494	319454	8618.65	RORγt
28	C4	12	63.3543	317890	8665.13	RORγt
28	C4	13	63.6593	314582	8728.4	RORγt
28	C4	14	63.9643	311501	8807.15	RORγt
28	C4	15	64.2693	309354	8895.62	RORγt
28	C4	16	64.5743	307041	8983.34	RORγt
28	C4	17	64.8793	302426	9055.75	RORγt
28	C4	18	65.1843	300726	9097.08	RORγt
28	C4	19	65.4893	298446	9095.86	RORγt
28	C4	20	65.7942	294071	9050.79	RORγt
28	C4	21	66.0992	291078	8972.46	RORγt
28	C4	22	66.4042	288184	8879.58	RORγt
28	C4	23	66.7092	285764	8790.83	RORγt
28	C4	24	67.0142	282990	8718.56	RORγt
28	C4	25	67.3192	279758	8667.45	RORγt
28	C4	26	67.6242	277781	8637.25	RORγt
28	C4	27	67.9291	274729	8626.13	RORγt
28	C4	28	68.2341	271215	8630.98	RORγt
28	C4	29	68.5391	269185	8645.84	RORγt
28	C4	30	68.8441	266310	8661.19	RORγt
28	C4	31	69.1491	264076	8666.56	RORγt
28	C4	32	69.4541	260135	8654.77	RORγt
28	C4	33	69.7591	257213	8624.99	RORγt
28	C4	34	70.064	255135	8582.82	RORγt
28	C4	35	70.369	252453	8538.13	RORγt
28	C4	36	70.674	249226	8502.14	RORγt
28	C4	37	70.979	246146	8482.82	RORγt
28	C4	38	71.284	243908	8480.41	RORγt
28	C4	39	71.589	241373	8485.48	RORγt
28	C4	40	71.894	238732	8483.13	RORγt
28	C4	41	72.1989	235872	8459.88	RORγt
28	C4	42	72.5039	232425	8415.26	RORγt
28	C4	43	72.8089	229542	8365.87	RORγt
28	C4	44	73.1139	227226	8333.41	RORγt
28	C4	45	73.4189	225019	8333.12	RORγt
28	C4	46	73.7239	222456	8365.8	RORγt
28	C4	47	74.0289	219161	8418.5	RORγt
28	C4	48	74.3338	217161	8471.51	RORγt
28	C4	49	74.6388	213574	8503.03	RORγt
28	C4	50	74.9438	211221	8510.14	RORγt
28	C4	51	75.2488	208379	8498.9	RORγt
28	C4	52	75.5538	205546	8494.32	RORγt
28	C4	53	75.8588	202217	8548.66	RORγt
28	C4	54	76.1638	199992	8749.48	RORγt
28	C4	55	76.4688	197760	9228.67	RORγt
28	C4	56	76.7737	194647	10171.6	RORγt
28	C4	57	77.0787	192305	11822.6	RORγt
28	C4	58	77.3837	190393	14473.9	RORγt
28	C4	59	77.6887	186458	18416.1	RORγt
28	C4	60	77.9937	182506	23832.3	RORγt
28	C4	61	78.2987	177772	30639.1	RORγt
28	C4	62	78.6037	170995	38327.4	RORγt
28	C4	63	78.9086	159906	45898.4	RORγt
28	C4	64	79.2136	141625	51992.9	RORγt
28	C4	65	79.5186	114099	55239.5	RORγt
28	C4	66	79.8236	74768.9	54716.5	RORγt
28	C4	67	80.1286	39706.1	50323.4	RORγt
28	C4	68	80.4336	16898.9	42861.8	RORγt
28	C4	69	80.7386	10334.7	33767.2	RORγt
28	C4	70	81.0435	9574.66	24620.4	RORγt
28	C4	71	81.3485	8298.95	16674.8	RORγt
28	C4	72	81.6535	9005.95	10596.3	RORγt
28	C4	73	81.9585	8226.52	6181.66	RORγt
28	C4	74	82.2635	8687.13	3347.47	RORγt
28	C4	75	82.5685	8294.59	1869.84	RORγt
28	C4	76	82.8735	8787.85	1238.16	RORγt
28	C4	77	83.1784	7767.71	1056.71	RORγt
28	C4	78	83.4834	7209.8	1061.58	RORγt
28	C4	79	83.7884	7452.71	1099.99	RORγt
28	C4	80	84.0934	5592.83	1101.93	RORγt
28	C4	81	84.3984	5324.48	1054.29	RORγt
28	C4	82	84.7034	5166.8	977.408	RORγt
28	C4	83	85.0084	5300.55	902.482	RORγt
28	C4	84	85.3133	5013.05	852.656	RORγt
28	C4	85	85.6183	4075.41	832.788	RORγt
28	C4	86	85.9233	4310.51	830.363	RORγt
28	C4	87	86.2283	3175.54	825.031	RORγt
28	C4	88	86.5333	2668.5	800.365	RORγt
28	C4	89	86.8383	3108.76	751.428	RORγt
28	C4	90	87.1433	2345.77	685.011	RORγt
28	C4	91	87.4482	2321.7	613.878	RORγt
28	C4	92	87.7532	1988.6	549.26	RORγt
28	C4	93	88.0582	2041.68	495.761	RORγt
28	C4	94	88.3632	1387.71	450.632	RORγt
28	C4	95	88.6682	1533.97	406.902	RORγt
28	C4	96	88.9732	814.134	358.434	RORγt
28	C4	97	89.2782	1347.37	304.496	RORγt
28	C4	98	89.5831	430.55	251.477	RORγt
28	C4	99	89.8881	1081.56	210.207	RORγt
28	C4	100	90.1931	898.539	189.387	RORγt
28	C4	101	90.4981	787.603	188.313	RORγt
28	C4	102	90.8031	192.941	193.909	RORγt
28	C4	103	91.1081	307.807	185.628	RORγt
28	C4	104	91.4131	-584.43	147.117	RORγt
28	C4	105	91.718	-254.804	77.9707	RORγt
28	C4	106	92.023	159.064	-2.79297	RORγt
28	C4	107	92.328	465.766	-65.4893	RORγt
28	C4	108	92.633	257.882	-86.2715	RORγt
28	C4	109	92.938	-207.412	-60.8818	RORγt
28	C4	110	93.243	-437.674	-6.62012	RORγt
28	C4	111	93.548	-446.994	48.251	RORγt
28	C4	112	93.853	-932.473	79.9922	RORγt
28	C4	113	94.1579	-441.915	79.876	RORγt
28	C4	114	94.4629	-24.2477	54.6221	RORγt
28	C4	115	94.7679	-1198.98	18.9717	RORγt
29	C5	1	59.9995	371755	7902.59	RORγt
29	C5	2	60.3038	371361	8009.53	RORγt
29	C5	3	60.608	368649	8122.61	RORγt
29	C5	4	60.9123	366173	8236.8	RORγt
29	C5	5	61.2166	364419	8352.84	RORγt
29	C5	6	61.5209	361966	8475.49	RORγt
[truncated: 4,249 more rows]

## Sheet: Melt Curve Result
Block Type	96-Well 0.2-mL Block
Calibration Background is expired	Yes
Calibration Background performed on	09-25-2019
Calibration Pure Dye ABY is expired	Yes
Calibration Pure Dye ABY performed on	09-25-2019
Calibration Pure Dye FAM is expired	Yes
Calibration Pure Dye FAM performed on	09-25-2019
Calibration Pure Dye JUN is expired	Yes
Calibration Pure Dye JUN performed on	09-25-2019
Calibration Pure Dye ROX is expired	Yes
Calibration Pure Dye ROX performed on	09-25-2019
Calibration Pure Dye SYBR is expired	Yes
Calibration Pure Dye SYBR performed on	09-25-2019
Calibration Pure Dye VIC is expired	Yes
Calibration Pure Dye VIC performed on	09-25-2019
Calibration ROI is expired	Yes
Calibration ROI performed on	09-25-2019
Calibration Uniformity is expired	Yes
Calibration Uniformity performed on	09-25-2019
Chemistry	SYBR_GREEN
Date Created	2024-02-18 23:30:57 PM AFT
Experiment Barcode
Experiment Comment
Experiment File Name	D:\CUIYUCHUAN\2024-02-06_lixinxin rat pi RORyt liyali human xibao PKCBII.eds
Experiment Name	2024-02-06_lixinxin rat pi RORyt liyali human xibao PKCBII
Experiment Run End Time	2024-02-06 16:01:14 PM AFT
Experiment Type	Comparative Cт (ΔΔCт)
Instrument Name	2721219050176
Instrument Serial Number	2721219050176
Instrument Type	QuantStudio™ 1 System
Passive Reference	ROX
Post-read Stage/Step
Pre-read Stage/Step
Quantification Cycle Method	Ct
Signal Smoothing On	true
Stage where Melt Analysis is performed	Stage3
Stage/ Cycle where Ct Analysis is performed	Stage2, Step2
User Name
Well	Well Position	Sample	Target Name	Tm	Melt Peak Height
1	A1	1	RORγt	79.3661	39811.9
3	A3	3	RORγt	79.6711	62881.4
4	A4	6	RORγt	79.6711	62737.8
5	A5	13	RORγt	79.6252	79154.4
6	A6	15	RORγt	79.6252	75147.2
7	A7	32	RORγt	79.6252	70647.4
8	A8	35	RORγt	79.6252	68639
13	B1	1	RORγt	79.5186	74788.8
15	B3	4	RORγt	79.5186	59102.3
16	B4	6	RORγt	79.6711	77229.7
17	B5	13	RORγt	79.6252	103385
18	B6	16	RORγt	79.6252	102904
19	B7	32	RORγt	79.6252	64731.1
20	B8	35	RORγt	79.6252	70556
25	C1	1	RORγt	79.5186	61420.1
27	C3	4	RORγt	79.5186	68654.3
28	C4	11	RORγt	79.6711	55477.4
29	C5	13	RORγt	79.6252	55458
30	C6	16	RORγt	79.6252	70260.8
31	C7	33	RORγt	79.6252	66071.4
32	C8	35	RORγt	79.6252	63632.3
37	D1	2	RORγt	79.5186	76913.3
39	D3	4	RORγt	79.5186	67392.1
40	D4	11	RORγt	79.6711	70823.4
41	D5	14	RORγt	77.191	64832.2
42	D6	16	RORγt	79.6252	61582.3
43	D7	33	RORγt	79.6252	59767.4
44	D8	36	RORγt	79.6252	48246.3
49	E1	2	RORγt	79.6711	61121
51	E3	5	RORγt	79.6711	56936
52	E4	11	RORγt	79.6711	61152.3
53	E5	14	RORγt	79.6252	64296.3
54	E6	31	RORγt	79.6252	68020.3
55	E7	33	RORγt	79.6252	57197.5
56	E8	36	RORγt	79.6252	67635.3
61	F1	2	RORγt	79.6711	56140.8
63	F3	5	RORγt	79.6711	77214.1
64	F4	12	RORγt	79.6711	56863
65	F5	14	RORγt	79.6252	52140.3
66	F6	31	RORγt	79.4731	57774.1
67	F7	34	RORγt	79.6252	71825.9
68	F8	36	RORγt	79.6252	76746.2
73	G1	3	RORγt	79.6711	63239.2
75	G3	5	RORγt	79.5186	70787.6
76	G4	12	RORγt	79.6711	63847
77	G5	15	RORγt	78.7124	66541.2
78	G6	31	RORγt	79.6252	66853.4
79	G7	34	RORγt	79.4731	69274.5
85	H1	3	RORγt	77.6887	62407.7
87	H3	6	RORγt	79.5186	78342
88	H4	12	RORγt	77.5362	58440.6
89	H5	15	RORγt	79.6252	69082
90	H6	32	RORγt	76.7346	73052.4
91	H7	34	RORγt	79.6252	70515.5
