# Supplementary material for: Shao-Ma-Zhi-Jing granules alleviate Tourette Syndrome by modulating the cAMP/PI3K/AKT/NF-κB signaling pathway, T cell differentiation, microglia, and gut microbiota
Source: Front Physiol. 2026 Jun 17;17:1827824. doi: 10.3389/fphys.2026.1827824 (PMC13318577; doi:10.3389/fphys.2026.1827824)
Supplement: Supplementary file 2 [file DataSheet2.zip › qRT-PCR-MZJ-2025-09/raw data/2024-02-06_lixinxin rat pi t-bet.xls]

## Sheet: Sample Setup
Block Type	96-Well 0.2-mL Block
Calibration Background is expired	Yes
Calibration Background performed on	09-25-2019
Calibration Pure Dye ABY is expired	Yes
Calibration Pure Dye ABY performed on	09-25-2019
Calibration Pure Dye FAM is expired	Yes
Calibration Pure Dye FAM performed on	09-25-2019
Calibration Pure Dye JUN is expired	Yes
Calibration Pure Dye JUN performed on	09-25-2019
Calibration Pure Dye ROX is expired	Yes
Calibration Pure Dye ROX performed on	09-25-2019
Calibration Pure Dye SYBR is expired	Yes
Calibration Pure Dye SYBR performed on	09-25-2019
Calibration Pure Dye VIC is expired	Yes
Calibration Pure Dye VIC performed on	09-25-2019
Calibration ROI is expired	Yes
Calibration ROI performed on	09-25-2019
Calibration Uniformity is expired	Yes
Calibration Uniformity performed on	09-25-2019
Chemistry	SYBR_GREEN
Date Created	2024-02-18 23:36:29 PM AFT
Experiment Barcode
Experiment Comment
Experiment File Name	D:\CUIYUCHUAN\2024-02-06_lixinxin rat pi t-bet liyali human xibao b-actin.eds
Experiment Name	2024-02-06_lixinxin rat pi t-bet liyali human xibao b-actin
Experiment Run End Time	2024-02-06 09:21:33 AM AFT
Experiment Type	Comparative Cт (ΔΔCт)
Instrument Name	2721219050176
Instrument Serial Number	2721219050176
Instrument Type	QuantStudio™ 1 System
Passive Reference	ROX
Post-read Stage/Step
Pre-read Stage/Step
Quantification Cycle Method	Ct
Signal Smoothing On	true
Stage where Melt Analysis is performed	Stage3
Stage/ Cycle where Ct Analysis is performed	Stage2, Step2
User Name
Well	Well Position	Sample Name	Sample Color	Biogroup Name	Biogroup Color	Target Name	Target Color	Task	Reporter	Quencher	Quantity	Comments
1	A1	1	RGB(176,23,31)			T-bet	RGB(176,23,31)	UNKNOWN	SYBR	None
2	A2	L+Ka-3	RGB(142,142,56)
3	A3	3	RGB(0,139,69)			T-bet	RGB(176,23,31)	UNKNOWN	SYBR	None
4	A4	6	RGB(238,121,66)			T-bet	RGB(176,23,31)	UNKNOWN	SYBR	None
5	A5	13	RGB(0,245,255)			T-bet	RGB(176,23,31)	UNKNOWN	SYBR	None
6	A6	15	RGB(238,238,0)			T-bet	RGB(176,23,31)	UNKNOWN	SYBR	None
7	A7	32	RGB(176,23,31)			T-bet	RGB(176,23,31)	UNKNOWN	SYBR	None
8	A8	35	RGB(255,127,0)			T-bet	RGB(176,23,31)	UNKNOWN	SYBR	None
9	A9	con-1	RGB(176,23,31)
10	A10	Fe-1	RGB(255,127,0)
11	A11	Ka-1	RGB(142,56,142)
12	A12	Ka-3	RGB(0,245,255)
13	B1	1	RGB(176,23,31)			T-bet	RGB(176,23,31)	UNKNOWN	SYBR	None
14	B2	L+Ka-3	RGB(142,142,56)
15	B3	4	RGB(255,127,0)			T-bet	RGB(176,23,31)	UNKNOWN	SYBR	None
16	B4	6	RGB(238,121,66)			T-bet	RGB(176,23,31)	UNKNOWN	SYBR	None
17	B5	13	RGB(0,245,255)			T-bet	RGB(176,23,31)	UNKNOWN	SYBR	None
18	B6	16	RGB(51,161,201)			T-bet	RGB(176,23,31)	UNKNOWN	SYBR	None
19	B7	32	RGB(176,23,31)			T-bet	RGB(176,23,31)	UNKNOWN	SYBR	None
20	B8	35	RGB(255,127,0)			T-bet	RGB(176,23,31)	UNKNOWN	SYBR	None
21	B9	con-2	RGB(0,0,255)
22	B10	Fe-1	RGB(255,127,0)
23	B11	Ka-1	RGB(142,56,142)
24	B12	L+Ka-1	RGB(238,220,130)
25	C1	1	RGB(176,23,31)			T-bet	RGB(176,23,31)	UNKNOWN	SYBR	None
26	C2
27	C3	4	RGB(255,127,0)			T-bet	RGB(176,23,31)	UNKNOWN	SYBR	None
28	C4	11	RGB(142,56,142)			T-bet	RGB(176,23,31)	UNKNOWN	SYBR	None
29	C5	13	RGB(0,245,255)			T-bet	RGB(176,23,31)	UNKNOWN	SYBR	None
30	C6	16	RGB(51,161,201)			T-bet	RGB(176,23,31)	UNKNOWN	SYBR	None
31	C7	33	RGB(0,0,255)			T-bet	RGB(176,23,31)	UNKNOWN	SYBR	None
32	C8	35	RGB(255,127,0)			T-bet	RGB(176,23,31)	UNKNOWN	SYBR	None
33	C9	con-2	RGB(0,0,255)
34	C10	Fe-2	RGB(139,137,112)
35	C11	Ka-1	RGB(142,56,142)
36	C12	L+Ka-1	RGB(238,220,130)
37	D1	2	RGB(0,0,255)			T-bet	RGB(176,23,31)	UNKNOWN	SYBR	None
38	D2
39	D3	4	RGB(255,127,0)			T-bet	RGB(176,23,31)	UNKNOWN	SYBR	None
40	D4	11	RGB(142,56,142)			T-bet	RGB(176,23,31)	UNKNOWN	SYBR	None
41	D5	14	RGB(238,220,130)			T-bet	RGB(176,23,31)	UNKNOWN	SYBR	None
42	D6	16	RGB(51,161,201)			T-bet	RGB(176,23,31)	UNKNOWN	SYBR	None
43	D7	33	RGB(0,0,255)			T-bet	RGB(176,23,31)	UNKNOWN	SYBR	None
44	D8	36	RGB(139,137,112)			T-bet	RGB(176,23,31)	UNKNOWN	SYBR	None
45	D9	con-2	RGB(0,0,255)
46	D10	Fe-2	RGB(139,137,112)
47	D11	Ka-2	RGB(198,113,113)
48	D12	L+Ka-1	RGB(238,220,130)
49	E1	2	RGB(0,0,255)			T-bet	RGB(176,23,31)	UNKNOWN	SYBR	None
50	E2
51	E3	5	RGB(139,137,112)			T-bet	RGB(176,23,31)	UNKNOWN	SYBR	None
52	E4	11	RGB(142,56,142)			T-bet	RGB(176,23,31)	UNKNOWN	SYBR	None
53	E5	14	RGB(238,220,130)			T-bet	RGB(176,23,31)	UNKNOWN	SYBR	None
54	E6	31	RGB(238,18,137)			T-bet	RGB(176,23,31)	UNKNOWN	SYBR	None
55	E7	33	RGB(0,0,255)			T-bet	RGB(176,23,31)	UNKNOWN	SYBR	None
56	E8	36	RGB(139,137,112)			T-bet	RGB(176,23,31)	UNKNOWN	SYBR	None
57	E9	con-3	RGB(0,139,69)
58	E10	Fe-2	RGB(139,137,112)
59	E11	Ka-2	RGB(198,113,113)
60	E12	L+Ka-2	RGB(238,238,0)
61	F1	2	RGB(0,0,255)			T-bet	RGB(176,23,31)	UNKNOWN	SYBR	None
62	F2
63	F3	5	RGB(139,137,112)			T-bet	RGB(176,23,31)	UNKNOWN	SYBR	None
64	F4	12	RGB(198,113,113)			T-bet	RGB(176,23,31)	UNKNOWN	SYBR	None
65	F5	14	RGB(238,220,130)			T-bet	RGB(176,23,31)	UNKNOWN	SYBR	None
66	F6	31	RGB(238,18,137)			T-bet	RGB(176,23,31)	UNKNOWN	SYBR	None
67	F7	34	RGB(0,139,69)			T-bet	RGB(176,23,31)	UNKNOWN	SYBR	None
68	F8	36	RGB(139,137,112)			T-bet	RGB(176,23,31)	UNKNOWN	SYBR	None
69	F9	con-3	RGB(0,139,69)
70	F10	Fe-3	RGB(238,121,66)
71	F11	Ka-2	RGB(198,113,113)
72	F12	L+Ka-2	RGB(238,238,0)
73	G1	3	RGB(0,139,69)			T-bet	RGB(176,23,31)	UNKNOWN	SYBR	None
74	G2
75	G3	5	RGB(139,137,112)			T-bet	RGB(176,23,31)	UNKNOWN	SYBR	None
76	G4	12	RGB(198,113,113)			T-bet	RGB(176,23,31)	UNKNOWN	SYBR	None
77	G5	15	RGB(238,238,0)			T-bet	RGB(176,23,31)	UNKNOWN	SYBR	None
78	G6	31	RGB(238,18,137)			T-bet	RGB(176,23,31)	UNKNOWN	SYBR	None
79	G7	34	RGB(0,139,69)			T-bet	RGB(176,23,31)	UNKNOWN	SYBR	None
80	G8	con-1	RGB(176,23,31)
81	G9	con-3	RGB(0,139,69)
82	G10	Fe-3	RGB(238,121,66)
83	G11	Ka-3	RGB(0,245,255)
84	G12	L+Ka-2	RGB(238,238,0)
85	H1	3	RGB(0,139,69)			T-bet	RGB(176,23,31)	UNKNOWN	SYBR	None
86	H2
87	H3	6	RGB(238,121,66)			T-bet	RGB(176,23,31)	UNKNOWN	SYBR	None
88	H4	12	RGB(198,113,113)			T-bet	RGB(176,23,31)	UNKNOWN	SYBR	None
89	H5	15	RGB(238,238,0)			T-bet	RGB(176,23,31)	UNKNOWN	SYBR	None
90	H6	32	RGB(176,23,31)			T-bet	RGB(176,23,31)	UNKNOWN	SYBR	None
91	H7	34	RGB(0,139,69)			T-bet	RGB(176,23,31)	UNKNOWN	SYBR	None
92	H8	con-1	RGB(176,23,31)
93	H9	Fe-1	RGB(255,127,0)
94	H10	Fe-3	RGB(238,121,66)
95	H11	Ka-3	RGB(0,245,255)
96	H12	L+Ka-3	RGB(142,142,56)

## Sheet: Amplification Data
Block Type	96-Well 0.2-mL Block
Calibration Background is expired	Yes
Calibration Background performed on	09-25-2019
Calibration Pure Dye ABY is expired	Yes
Calibration Pure Dye ABY performed on	09-25-2019
Calibration Pure Dye FAM is expired	Yes
Calibration Pure Dye FAM performed on	09-25-2019
Calibration Pure Dye JUN is expired	Yes
Calibration Pure Dye JUN performed on	09-25-2019
Calibration Pure Dye ROX is expired	Yes
Calibration Pure Dye ROX performed on	09-25-2019
Calibration Pure Dye SYBR is expired	Yes
Calibration Pure Dye SYBR performed on	09-25-2019
Calibration Pure Dye VIC is expired	Yes
Calibration Pure Dye VIC performed on	09-25-2019
Calibration ROI is expired	Yes
Calibration ROI performed on	09-25-2019
Calibration Uniformity is expired	Yes
Calibration Uniformity performed on	09-25-2019
Chemistry	SYBR_GREEN
Date Created	2024-02-18 23:36:29 PM AFT
Experiment Barcode
Experiment Comment
Experiment File Name	D:\CUIYUCHUAN\2024-02-06_lixinxin rat pi t-bet liyali human xibao b-actin.eds
Experiment Name	2024-02-06_lixinxin rat pi t-bet liyali human xibao b-actin
Experiment Run End Time	2024-02-06 09:21:33 AM AFT
Experiment Type	Comparative Cт (ΔΔCт)
Instrument Name	2721219050176
Instrument Serial Number	2721219050176
Instrument Type	QuantStudio™ 1 System
Passive Reference	ROX
Post-read Stage/Step
Pre-read Stage/Step
Quantification Cycle Method	Ct
Signal Smoothing On	true
Stage where Melt Analysis is performed	Stage3
Stage/ Cycle where Ct Analysis is performed	Stage2, Step2
User Name
Well	Well Position	Cycle	Target Name	Rn	Delta Rn
1	A1	1	T-bet	0.163691	-0.00597593
1	A1	2	T-bet	0.168542	-0.00569644
1	A1	3	T-bet	0.185867	0.00705809
1	A1	4	T-bet	0.188721	0.0053408
1	A1	5	T-bet	0.188807	0.000855016
1	A1	6	T-bet	0.195254	0.00273132
1	A1	7	T-bet	0.195057	-0.00203713
1	A1	8	T-bet	0.195157	-0.00650792
1	A1	9	T-bet	0.200747	-0.00548949
1	A1	10	T-bet	0.20139	-0.00941772
1	A1	11	T-bet	0.209545	-0.00583379
1	A1	12	T-bet	0.223014	0.00306391
1	A1	13	T-bet	0.227149	0.00262808
1	A1	14	T-bet	0.225747	-0.00334485
1	A1	15	T-bet	0.232323	-0.00134012
1	A1	16	T-bet	0.243413	0.00517819
1	A1	17	T-bet	0.246863	0.00405723
1	A1	18	T-bet	0.250435	0.00305838
1	A1	19	T-bet	0.268316	0.0163682
1	A1	20	T-bet	0.281998	0.0254784
1	A1	21	T-bet	0.291863	0.0307725
1	A1	22	T-bet	0.316715	0.0510531
1	A1	23	T-bet	0.381634	0.111401
1	A1	24	T-bet	0.483302	0.208498
1	A1	25	T-bet	0.698731	0.419356
1	A1	26	T-bet	1.072	0.788048
1	A1	27	T-bet	1.64957	1.36105
1	A1	28	T-bet	2.43611	2.14302
1	A1	29	T-bet	3.30601	3.00835
1	A1	30	T-bet	4.06255	3.76032
1	A1	31	T-bet	4.62785	4.32104
1	A1	32	T-bet	5.04778	4.7364
1	A1	33	T-bet	5.32814	5.01219
1	A1	34	T-bet	5.51372	5.19321
1	A1	35	T-bet	5.64621	5.32112
1	A1	36	T-bet	5.72982	5.40016
1	A1	37	T-bet	5.77942	5.44519
1	A1	38	T-bet	5.78321	5.44441
1	A1	39	T-bet	5.74357	5.4002
1	A1	40	T-bet	5.70803	5.36009
2	A2	1
2	A2	2
2	A2	3
2	A2	4
2	A2	5
2	A2	6
2	A2	7
2	A2	8
2	A2	9
2	A2	10
2	A2	11
2	A2	12
2	A2	13
2	A2	14
2	A2	15
2	A2	16
2	A2	17
2	A2	18
2	A2	19
2	A2	20
2	A2	21
2	A2	22
2	A2	23
2	A2	24
2	A2	25
2	A2	26
2	A2	27
2	A2	28
2	A2	29
2	A2	30
2	A2	31
2	A2	32
2	A2	33
2	A2	34
2	A2	35
2	A2	36
2	A2	37
2	A2	38
2	A2	39
2	A2	40
3	A3	1	T-bet	0.109549	-0.00711613
3	A3	2	T-bet	0.117901	-0.00278476
3	A3	3	T-bet	0.124111	-0.000596413
3	A3	4	T-bet	0.136211	0.00748325
3	A3	5	T-bet	0.131862	-0.000887119
3	A3	6	T-bet	0.129784	-0.00698568
3	A3	7	T-bet	0.138724	-0.00206657
3	A3	8	T-bet	0.152094	0.00728311
3	A3	9	T-bet	0.148058	-0.000774183
3	A3	10	T-bet	0.145638	-0.00721509
3	A3	11	T-bet	0.154881	-0.00199239
3	A3	12	T-bet	0.171826	0.0109314
3	A3	13	T-bet	0.172113	0.0071981
3	A3	14	T-bet	0.163817	-0.00511925
3	A3	15	T-bet	0.161485	-0.0114719
3	A3	16	T-bet	0.170799	-0.00617896
3	A3	17	T-bet	0.18154	0.000541322
3	A3	18	T-bet	0.188078	0.00305886
3	A3	19	T-bet	0.195832	0.00679158
3	A3	20	T-bet	0.208194	0.0151334
3	A3	21	T-bet	0.226241	0.0291595
3	A3	22	T-bet	0.24819	0.0470871
3	A3	23	T-bet	0.299504	0.0943801
3	A3	24	T-bet	0.382467	0.173323
3	A3	25	T-bet	0.550594	0.337429
3	A3	26	T-bet	0.845726	0.62854
3	A3	27	T-bet	1.34039	1.11918
3	A3	28	T-bet	2.08476	1.85953
3	A3	29	T-bet	2.99484	2.76559
3	A3	30	T-bet	3.85806	3.62479
3	A3	31	T-bet	4.55395	4.31666
3	A3	32	T-bet	5.07729	4.83598
3	A3	33	T-bet	5.4348	5.18947
3	A3	34	T-bet	5.6693	5.41995
3	A3	35	T-bet	5.83353	5.58016
3	A3	36	T-bet	5.91994	5.66255
3	A3	37	T-bet	5.92896	5.66754
3	A3	38	T-bet	5.97566	5.71023
3	A3	39	T-bet	5.97774	5.70828
3	A3	40	T-bet	5.93575	5.66227
4	A4	1	T-bet	0.152696	-0.00797743
4	A4	2	T-bet	0.158573	-0.00733094
4	A4	3	T-bet	0.170042	-0.00109342
4	A4	4	T-bet	0.176266	-9.9678e-05
4	A4	5	T-bet	0.180721	-0.000876196
4	A4	6	T-bet	0.18382	-0.00300796
4	A4	7	T-bet	0.190247	-0.00181189
4	A4	8	T-bet	0.198279	0.00098842
4	A4	9	T-bet	0.210725	0.0082036
4	A4	10	T-bet	0.21213	0.0043781
4	A4	11	T-bet	0.210417	-0.002566
4	A4	12	T-bet	0.217123	-0.00109099
4	A4	13	T-bet	0.224699	0.00125388
4	A4	14	T-bet	0.227661	-0.00101454
4	A4	15	T-bet	0.229203	-0.00470443
4	A4	16	T-bet	0.240579	0.0014411
4	A4	17	T-bet	0.246889	0.00252054
4	A4	18	T-bet	0.274563	0.0249633
4	A4	19	T-bet	0.300127	0.0452959
4	A4	20	T-bet	0.329479	0.0694173
4	A4	21	T-bet	0.385698	0.120405
4	A4	22	T-bet	0.483099	0.212575
4	A4	23	T-bet	0.667499	0.391744
4	A4	24	T-bet	0.990789	0.709803
4	A4	25	T-bet	1.54366	1.25744
4	A4	26	T-bet	2.34089	2.04944
4	A4	27	T-bet	3.29025	2.99357
4	A4	28	T-bet	4.21144	3.90953
4	A4	29	T-bet	4.95725	4.65011
4	A4	30	T-bet	5.48481	5.17244
4	A4	31	T-bet	5.81676	5.49916
4	A4	32	T-bet	6.06566	5.74283
4	A4	33	T-bet	6.22154	5.89348
4	A4	34	T-bet	6.31456	5.98126
4	A4	35	T-bet	6.38327	6.04474
4	A4	36	T-bet	6.38715	6.04339
4	A4	37	T-bet	6.36567	6.01668
4	A4	38	T-bet	6.36502	6.0108
4	A4	39	T-bet	6.37699	6.01754
4	A4	40	T-bet	6.3887	6.02402
5	A5	1	T-bet	0.210974	-0.00633019
5	A5	2	T-bet	0.214179	-0.00640919
5	A5	3	T-bet	0.220752	-0.00311876
5	A5	4	T-bet	0.235444	0.00829015
5	A5	5	T-bet	0.229785	-0.000652688
5	A5	6	T-bet	0.228042	-0.00567903
5	A5	7	T-bet	0.234534	-0.00247018
5	A5	8	T-bet	0.237518	-0.0027686
5	A5	9	T-bet	0.247479	0.00390847
5	A5	10	T-bet	0.249113	0.0022591
5	A5	11	T-bet	0.25338	0.00324321
5	A5	12	T-bet	0.25477	0.00135018
5	A5	13	T-bet	0.259361	0.00265784
5	A5	14	T-bet	0.258734	-0.00125206
5	A5	15	T-bet	0.260931	-0.00233899
5	A5	16	T-bet	0.266047	-0.000505594
5	A5	17	T-bet	0.265697	-0.00413916
5	A5	18	T-bet	0.266339	-0.0067807
5	A5	19	T-bet	0.277376	0.000973877
5	A5	20	T-bet	0.283773	0.00408696
5	A5	21	T-bet	0.285905	0.00293598
5	A5	22	T-bet	0.2947	0.00844829
5	A5	23	T-bet	0.324216	0.034681
5	A5	24	T-bet	0.36695	0.0741315
5	A5	25	T-bet	0.452819	0.156717
5	A5	26	T-bet	0.607401	0.308016
5	A5	27	T-bet	0.882564	0.579896
5	A5	28	T-bet	1.35688	1.05093
5	A5	29	T-bet	2.07827	1.76903
5	A5	30	T-bet	2.9735	2.66099
5	A5	31	T-bet	3.87448	3.55868
5	A5	32	T-bet	4.61807	4.29899
5	A5	33	T-bet	5.1599	4.83753
5	A5	34	T-bet	5.51866	5.19301
5	A5	35	T-bet	5.76213	5.43319
5	A5	36	T-bet	5.94454	5.61233
5	A5	37	T-bet	6.0679	5.7324
5	A5	38	T-bet	6.12585	5.78706
5	A5	39	T-bet	6.12572	5.78365
5	A5	40	T-bet	6.11958	5.77423
6	A6	1	T-bet	0.302358	-0.00185124
6	A6	2	T-bet	0.30722	3.72946e-05
6	A6	3	T-bet	0.308947	-0.00120899
6	A6	4	T-bet	0.310826	-0.00230352
6	A6	5	T-bet	0.315078	-0.00102447
6	A6	6	T-bet	0.321519	0.00244377
6	A6	7	T-bet	0.323238	0.00118896
6	A6	8	T-bet	0.327329	0.0023066
6	A6	9	T-bet	0.32851	0.000514639
6	A6	10	T-bet	0.3287	-0.00226864
6	A6	11	T-bet	0.335073	0.00113162
6	A6	12	T-bet	0.337919	0.0010045
6	A6	13	T-bet	0.337902	-0.00198587
6	A6	14	T-bet	0.343721	0.000859529
6	A6	15	T-bet	0.348467	0.00263228
6	A6	16	T-bet	0.347991	-0.000816988
6	A6	17	T-bet	0.349811	-0.00197038
6	A6	18	T-bet	0.354251	-0.000503067
6	A6	19	T-bet	0.362833	0.0051059
6	A6	20	T-bet	0.37344	0.0127398
6	A6	21	T-bet	0.382149	0.0184757
6	A6	22	T-bet	0.402987	0.0363404
6	A6	23	T-bet	0.441753	0.0721327
6	A6	24	T-bet	0.5071	0.134507
6	A6	25	T-bet	0.638661	0.263094
6	A6	26	T-bet	0.88099	0.50245
6	A6	27	T-bet	1.31416	0.932652
6	A6	28	T-bet	1.99027	1.60578
6	A6	29	T-bet	2.87696	2.4895
6	A6	30	T-bet	3.80922	3.41879
6	A6	31	T-bet	4.619	4.22559
6	A6	32	T-bet	5.21558	4.8192
6	A6	33	T-bet	5.62003	5.22068
6	A6	34	T-bet	5.88794	5.48562
6	A6	35	T-bet	6.0813	5.676
6	A6	36	T-bet	6.18978	5.78151
6	A6	37	T-bet	6.2428	5.83156
6	A6	38	T-bet	6.26622	5.85201
6	A6	39	T-bet	6.27322	5.85603
6	A6	40	T-bet	6.26176	5.84159
7	A7	1	T-bet	0.0652841	0.00154413
7	A7	2	T-bet	0.0648946	-0.00148168
7	A7	3	T-bet	0.066828	-0.00218458
7	A7	4	T-bet	0.0752705	0.00362154
7	A7	5	T-bet	0.0779649	0.00367973
7	A7	6	T-bet	0.0804523	0.00353075
7	A7	7	T-bet	0.0803412	0.000783443
7	A7	8	T-bet	0.0811979	-0.000996181
7	A7	9	T-bet	0.0885961	0.00376566
7	A7	10	T-bet	0.0881009	0.000634222
7	A7	11	T-bet	0.0858436	-0.00425936
7	A7	12	T-bet	0.0857509	-0.00698842
7	A7	13	T-bet	0.0915676	-0.00380802
7	A7	14	T-bet	0.0973075	-0.000704374
7	A7	15	T-bet	0.0952748	-0.00537341
7	A7	16	T-bet	0.0945478	-0.00873669
7	A7	17	T-bet	0.10363	-0.00229125
7	A7	18	T-bet	0.116131	0.00757425
7	A7	19	T-bet	0.119161	0.00796768
7	A7	20	T-bet	0.116881	0.00305178
7	A7	21	T-bet	0.117199	0.000733197
7	A7	22	T-bet	0.125142	0.00604013
7	A7	23	T-bet	0.150305	0.0285667
7	A7	24	T-bet	0.184243	0.0598682
7	A7	25	T-bet	0.253752	0.126741
7	A7	26	T-bet	0.384626	0.254978
7	A7	27	T-bet	0.624866	0.492582
7	A7	28	T-bet	1.03975	0.904826
7	A7	29	T-bet	1.71763	1.58007
7	A7	30	T-bet	2.62189	2.4817
7	A7	31	T-bet	3.58328	3.44045
7	A7	32	T-bet	4.43156	4.2861
7	A7	33	T-bet	5.08014	4.93203
7	A7	34	T-bet	5.52185	5.37111
7	A7	35	T-bet	5.81169	5.65831
7	A7	36	T-bet	6.00689	5.85088
7	A7	37	T-bet	6.15254	5.99389
7	A7	38	T-bet	6.23455	6.07326
7	A7	39	T-bet	6.2616	6.09768
7	A7	40	T-bet	6.25472	6.08816
8	A8	1	T-bet	0.203412	-0.00920272
8	A8	2	T-bet	0.208036	-0.0066
8	A8	3	T-bet	0.219119	0.00246161
8	A8	4	T-bet	0.222097	0.00341747
8	A8	5	T-bet	0.222066	0.00136511
8	A8	6	T-bet	0.220993	-0.00172855
8	A8	7	T-bet	0.225999	0.00125542
8	A8	8	T-bet	0.228238	0.00147324
8	A8	9	T-bet	0.231043	0.00225694
8	A8	10	T-bet	0.232948	0.00214017
8	A8	11	T-bet	0.227431	-0.00539796
8	A8	12	T-bet	0.227355	-0.00749465
8	A8	13	T-bet	0.238618	0.00174628
8	A8	14	T-bet	0.239929	0.00103617
8	A8	15	T-bet	0.23246	-0.00845413
8	A8	16	T-bet	0.232024	-0.010912
8	A8	17	T-bet	0.243045	-0.00191205
8	A8	18	T-bet	0.246546	-0.00043219
8	A8	19	T-bet	0.258586	0.00958606
8	A8	20	T-bet	0.260614	0.00959309
8	A8	21	T-bet	0.267649	0.014606
8	A8	22	T-bet	0.285994	0.0309299
8	A8	23	T-bet	0.323058	0.0659725
8	A8	24	T-bet	0.390725	0.131618
8	A8	25	T-bet	0.515442	0.254314
8	A8	26	T-bet	0.737194	0.474044
8	A8	27	T-bet	1.1355	0.870331
8	A8	28	T-bet	1.7691	1.50191
8	A8	29	T-bet	2.63198	2.36277
8	A8	30	T-bet	3.55924	3.28801
8	A8	31	T-bet	4.36898	4.09572
8	A8	32	T-bet	5.01745	4.74217
8	A8	33	T-bet	5.45511	5.17781
8	A8	34	T-bet	5.74683	5.46751
8	A8	35	T-bet	5.93799	5.65665
8	A8	36	T-bet	6.07403	5.79067
8	A8	37	T-bet	6.14671	5.86132
8	A8	38	T-bet	6.17031	5.88291
8	A8	39	T-bet	6.17751	5.88809
8	A8	40	T-bet	6.16998	5.87853
9	A9	1
9	A9	2
9	A9	3
9	A9	4
9	A9	5
9	A9	6
9	A9	7
9	A9	8
9	A9	9
9	A9	10
9	A9	11
9	A9	12
9	A9	13
9	A9	14
9	A9	15
9	A9	16
9	A9	17
9	A9	18
9	A9	19
9	A9	20
9	A9	21
9	A9	22
9	A9	23
9	A9	24
9	A9	25
9	A9	26
9	A9	27
9	A9	28
9	A9	29
9	A9	30
9	A9	31
9	A9	32
9	A9	33
9	A9	34
9	A9	35
9	A9	36
9	A9	37
9	A9	38
9	A9	39
9	A9	40
10	A10	1
10	A10	2
10	A10	3
10	A10	4
10	A10	5
10	A10	6
10	A10	7
10	A10	8
10	A10	9
10	A10	10
10	A10	11
10	A10	12
10	A10	13
10	A10	14
10	A10	15
10	A10	16
10	A10	17
10	A10	18
10	A10	19
10	A10	20
10	A10	21
10	A10	22
10	A10	23
10	A10	24
10	A10	25
10	A10	26
10	A10	27
10	A10	28
10	A10	29
10	A10	30
10	A10	31
10	A10	32
10	A10	33
10	A10	34
10	A10	35
10	A10	36
10	A10	37
10	A10	38
10	A10	39
10	A10	40
11	A11	1
11	A11	2
11	A11	3
11	A11	4
11	A11	5
11	A11	6
11	A11	7
11	A11	8
11	A11	9
11	A11	10
11	A11	11
11	A11	12
11	A11	13
11	A11	14
11	A11	15
11	A11	16
11	A11	17
11	A11	18
11	A11	19
11	A11	20
11	A11	21
11	A11	22
11	A11	23
11	A11	24
11	A11	25
11	A11	26
11	A11	27
11	A11	28
11	A11	29
11	A11	30
11	A11	31
11	A11	32
11	A11	33
11	A11	34
11	A11	35
11	A11	36
11	A11	37
11	A11	38
11	A11	39
11	A11	40
12	A12	1
12	A12	2
12	A12	3
12	A12	4
12	A12	5
12	A12	6
12	A12	7
12	A12	8
12	A12	9
12	A12	10
12	A12	11
12	A12	12
12	A12	13
12	A12	14
12	A12	15
12	A12	16
12	A12	17
12	A12	18
12	A12	19
12	A12	20
12	A12	21
12	A12	22
12	A12	23
12	A12	24
12	A12	25
12	A12	26
12	A12	27
12	A12	28
12	A12	29
12	A12	30
12	A12	31
12	A12	32
12	A12	33
12	A12	34
12	A12	35
12	A12	36
12	A12	37
12	A12	38
12	A12	39
12	A12	40
13	B1	1	T-bet	0.0707797	-0.00329705
13	B1	2	T-bet	0.078583	0.0012815
13	B1	3	T-bet	0.0820966	0.00157038
13	B1	4	T-bet	0.0854221	0.00167117
13	B1	5	T-bet	0.0882971	0.00132141
13	B1	6	T-bet	0.0991554	0.00895493
13	B1	7	T-bet	0.0913621	-0.00206307
13	B1	8	T-bet	0.0896713	-0.0069786
13	B1	9	T-bet	0.099659	-0.000215605
13	B1	10	T-bet	0.102207	-0.000892213
13	B1	11	T-bet	0.101746	-0.00457777
13	B1	12	T-bet	0.106132	-0.0034165
13	B1	13	T-bet	0.108281	-0.00449256
13	B1	14	T-bet	0.118058	0.00205951
13	B1	15	T-bet	0.119108	-0.000114855
13	B1	16	T-bet	0.123003	0.000555557
13	B1	17	T-bet	0.124997	-0.00067518
13	B1	18	T-bet	0.132836	0.0039384
13	B1	19	T-bet	0.135477	0.00335498
13	B1	20	T-bet	0.151801	0.0164542
13	B1	21	T-bet	0.179182	0.0406103
13	B1	22	T-bet	0.207697	0.0659004
13	B1	23	T-bet	0.260617	0.115596
13	B1	24	T-bet	0.38583	0.237584
13	B1	25	T-bet	0.605171	0.4537
13	B1	26	T-bet	0.98262	0.827925
13	B1	27	T-bet	1.60395	1.44603
13	B1	28	T-bet	2.46481	2.30367
13	B1	29	T-bet	3.40542	3.24105
13	B1	30	T-bet	4.24363	4.07603
13	B1	31	T-bet	4.8897	4.71888
13	B1	32	T-bet	5.32285	5.14881
13	B1	33	T-bet	5.62028	5.44301
13	B1	34	T-bet	5.83491	5.65441
13	B1	35	T-bet	5.98533	5.80161
13	B1	36	T-bet	6.06807	5.88113
13	B1	37	T-bet	6.12296	5.9328
13	B1	38	T-bet	6.12362	5.93022
13	B1	39	T-bet	6.11483	5.91821
13	B1	40	T-bet	6.1052	5.90536
14	B2	1
14	B2	2
14	B2	3
14	B2	4
14	B2	5
14	B2	6
14	B2	7
14	B2	8
14	B2	9
14	B2	10
14	B2	11
14	B2	12
14	B2	13
14	B2	14
14	B2	15
14	B2	16
14	B2	17
14	B2	18
14	B2	19
14	B2	20
14	B2	21
14	B2	22
14	B2	23
14	B2	24
14	B2	25
14	B2	26
14	B2	27
14	B2	28
14	B2	29
14	B2	30
14	B2	31
14	B2	32
14	B2	33
14	B2	34
14	B2	35
14	B2	36
14	B2	37
14	B2	38
14	B2	39
14	B2	40
15	B3	1	T-bet	0.133643	0.00797867
15	B3	2	T-bet	0.136164	0.00783499
15	B3	3	T-bet	0.135243	0.00424913
15	B3	4	T-bet	0.130531	-0.00312747
15	B3	5	T-bet	0.133044	-0.00327868
15	B3	6	T-bet	0.144913	0.00592529
15	B3	7	T-bet	0.141338	-0.00031404
15	B3	8	T-bet	0.139643	-0.00467372
15	B3	9	T-bet	0.143828	-0.00315302
15	B3	10	T-bet	0.149443	-0.000203066
15	B3	11	T-bet	0.151634	-0.000676241
15	B3	12	T-bet	0.159456	0.00448081
15	B3	13	T-bet	0.160324	0.00268386
15	B3	14	T-bet	0.160573	0.000268438
15	B3	15	T-bet	0.162448	-0.000521223
15	B3	16	T-bet	0.163974	-0.00166006
15	B3	17	T-bet	0.16851	0.000212087
15	B3	18	T-bet	0.184677	0.0137144
15	B3	19	T-bet	0.195143	0.0215159
15	B3	20	T-bet	0.207018	0.0307257
15	B3	21	T-bet	0.227855	0.0488986
15	B3	22	T-bet	0.235389	0.0537675
15	B3	23	T-bet	0.269088	0.0848019
15	B3	24	T-bet	0.337064	0.150113
15	B3	25	T-bet	0.44996	0.260345
15	B3	26	T-bet	0.64777	0.45549
15	B3	27	T-bet	0.994827	0.799883
15	B3	28	T-bet	1.59956	1.40195
15	B3	29	T-bet	2.43496	2.23468
15	B3	30	T-bet	3.37325	3.17031
15	B3	31	T-bet	4.27084	4.06524
15	B3	32	T-bet	4.96694	4.75867
15	B3	33	T-bet	5.45511	5.24417
15	B3	34	T-bet	5.82082	5.60722
15	B3	35	T-bet	6.08901	5.87275
15	B3	36	T-bet	6.2388	6.01987
15	B3	37	T-bet	6.29818	6.07659
15	B3	38	T-bet	6.3216	6.09735
15	B3	39	T-bet	6.29374	6.06682
15	B3	40	T-bet	6.29109	6.0615
16	B4	1	T-bet	0.183616	0.0009063
16	B4	2	T-bet	0.194621	0.0056294
16	B4	3	T-bet	0.199235	0.00396028
16	B4	4	T-bet	0.203422	0.00186515
16	B4	5	T-bet	0.210754	0.00291449
16	B4	6	T-bet	0.222885	0.0087628
16	B4	7	T-bet	0.209945	-0.0104602
16	B4	8	T-bet	0.209352	-0.0173359
16	B4	9	T-bet	0.232962	-9.15582e-06
16	B4	10	T-bet	0.241817	0.00256352
16	B4	11	T-bet	0.245091	-0.000444907
16	B4	12	T-bet	0.247103	-0.00471626
16	B4	13	T-bet	0.262972	0.00487086
16	B4	14	T-bet	0.273959	0.00957447
16	B4	15	T-bet	0.277563	0.0068959
16	B4	16	T-bet	0.2729	-0.00404977
16	B4	17	T-bet	0.278841	-0.00439128
16	B4	18	T-bet	0.297479	0.00796381
16	B4	19	T-bet	0.320973	0.0251755
16	B4	20	T-bet	0.351127	0.0490471
16	B4	21	T-bet	0.412099	0.103736
16	B4	22	T-bet	0.506763	0.192117
16	B4	23	T-bet	0.683426	0.362497
16	B4	24	T-bet	1.00558	0.67837
16	B4	25	T-bet	1.53564	1.20215
16	B4	26	T-bet	2.32301	1.98323
16	B4	27	T-bet	3.26249	2.91643
16	B4	28	T-bet	4.18617	3.83383
16	B4	29	T-bet	4.92437	4.56575
16	B4	30	T-bet	5.4321	5.06719
16	B4	31	T-bet	5.78808	5.41689
16	B4	32	T-bet	6.03527	5.6578
16	B4	33	T-bet	6.18171	5.79795
16	B4	34	T-bet	6.26541	5.87537
16	B4	35	T-bet	6.35365	5.95733
16	B4	36	T-bet	6.39791	5.9953
16	B4	37	T-bet	6.39741	5.98852
16	B4	38	T-bet	6.3919	5.97674
16	B4	39	T-bet	6.4002	5.97875
16	B4	40	T-bet	6.39536	5.96763
17	B5	1	T-bet	0.0989066	0.0107379
17	B5	2	T-bet	0.098672	0.00828635
17	B5	3	T-bet	0.0998765	0.00727391
17	B5	4	T-bet	0.0935848	-0.0012348
17	B5	5	T-bet	0.0945493	-0.0024873
17	B5	6	T-bet	0.105074	0.00582037
17	B5	7	T-bet	0.099771	-0.00169948
17	B5	8	T-bet	0.0981529	-0.00553462
17	B5	9	T-bet	0.102627	-0.00327744
17	B5	10	T-bet	0.105043	-0.00307797
17	B5	11	T-bet	0.113664	0.00332563
17	B5	12	T-bet	0.110783	-0.00177245
17	B5	13	T-bet	0.109544	-0.00522882
17	B5	14	T-bet	0.115699	-0.00129049
17	B5	15	T-bet	0.122488	0.00328189
17	B5	16	T-bet	0.123051	0.00162811
17	B5	17	T-bet	0.126275	0.00263502
17	B5	18	T-bet	0.12925	0.00339315
17	B5	19	T-bet	0.12632	-0.00175471
17	B5	20	T-bet	0.129784	-0.000507316
17	B5	21	T-bet	0.155443	0.0229347
17	B5	22	T-bet	0.169417	0.034692
17	B5	23	T-bet	0.193582	0.0566394
17	B5	24	T-bet	0.246848	0.107689
17	B5	25	T-bet	0.330017	0.188641
17	B5	26	T-bet	0.499978	0.356385
17	B5	27	T-bet	0.800097	0.654287
17	B5	28	T-bet	1.32386	1.17583
17	B5	29	T-bet	2.10585	1.95561
17	B5	30	T-bet	3.05612	2.90366
17	B5	31	T-bet	3.98109	3.82642
17	B5	32	T-bet	4.71103	4.55414
17	B5	33	T-bet	5.22273	5.06361
17	B5	34	T-bet	5.59822	5.4369
17	B5	35	T-bet	5.87016	5.70661
17	B5	36	T-bet	6.02111	5.85534
17	B5	37	T-bet	6.07468	5.9067
17	B5	38	T-bet	6.15066	5.98046
17	B5	39	T-bet	6.15984	5.98742
17	B5	40	T-bet	6.10991	5.93528
18	B6	1	T-bet	0.331816	0.00191844
18	B6	2	T-bet	0.336755	0.00127251
18	B6	3	T-bet	0.340968	-9.91098e-05
18	B6	4	T-bet	0.350024	0.0033714
18	B6	5	T-bet	0.352271	3.3635e-05
18	B6	6	T-bet	0.357501	-0.00032095
18	B6	7	T-bet	0.360935	-0.00247181
18	B6	8	T-bet	0.369836	0.00084367
18	B6	9	T-bet	0.377174	0.00259715
18	B6	10	T-bet	0.377737	-0.00242436
18	B6	11	T-bet	0.379629	-0.00611704
18	B6	12	T-bet	0.390425	-0.000906729
18	B6	13	T-bet	0.398405	0.00148911
18	B6	14	T-bet	0.405117	0.00261642
18	B6	15	T-bet	0.408132	4.60888e-05
18	B6	16	T-bet	0.415013	0.00134252
18	B6	17	T-bet	0.427455	0.0081992
18	B6	18	T-bet	0.445206	0.020365
18	B6	19	T-bet	0.456528	0.0261022
18	B6	20	T-bet	0.475508	0.0394982
18	B6	21	T-bet	0.512693	0.0710976
18	B6	22	T-bet	0.581909	0.13473
18	B6	23	T-bet	0.707977	0.255212
18	B6	24	T-bet	0.953897	0.495547
18	B6	25	T-bet	1.37952	0.915582
18	B6	26	T-bet	2.03769	1.56817
18	B6	27	T-bet	2.92822	2.45311
18	B6	28	T-bet	3.89169	3.411
18	B6	29	T-bet	4.73338	4.24711
18	B6	30	T-bet	5.37687	4.88501
18	B6	31	T-bet	5.82595	5.3285
18	B6	32	T-bet	6.13239	5.62936
18	B6	33	T-bet	6.33748	5.82886
18	B6	34	T-bet	6.45955	5.94535
18	B6	35	T-bet	6.54309	6.0233
18	B6	36	T-bet	6.58164	6.05627
18	B6	37	T-bet	6.58435	6.0534
18	B6	38	T-bet	6.57436	6.03782
18	B6	39	T-bet	6.58954	6.04741
18	B6	40	T-bet	6.59761	6.0499
19	B7	1	T-bet	0.156527	-0.000232266
19	B7	2	T-bet	0.159472	0.000173176
19	B7	3	T-bet	0.164889	0.00305129
19	B7	4	T-bet	0.166135	0.00175904
19	B7	5	T-bet	0.171544	0.00462869
19	B7	6	T-bet	0.176929	0.00747458
19	B7	7	T-bet	0.176126	0.0041329
19	B7	8	T-bet	0.175139	0.00060721
19	B7	9	T-bet	0.177794	0.000722988
19	B7	10	T-bet	0.176088	-0.0035214
19	B7	11	T-bet	0.175086	-0.00706183
19	B7	12	T-bet	0.180074	-0.0046134
19	B7	13	T-bet	0.181433	-0.00579283
19	B7	14	T-bet	0.184544	-0.00522113
19	B7	15	T-bet	0.187955	-0.00434839
19	B7	16	T-bet	0.190524	-0.00431835
19	B7	17	T-bet	0.19693	-0.000451879
19	B7	18	T-bet	0.192446	-0.00747443
19	B7	19	T-bet	0.191147	-0.0113124
19	B7	20	T-bet	0.205058	5.96672e-05
19	B7	21	T-bet	0.222025	0.0144878
19	B7	22	T-bet	0.227268	0.0171919
19	B7	23	T-bet	0.237717	0.0251016
19	B7	24	T-bet	0.27054	0.0553865
19	B7	25	T-bet	0.33966	0.121967
19	B7	26	T-bet	0.466261	0.24603
19	B7	27	T-bet	0.696942	0.474172
19	B7	28	T-bet	1.12022	0.894915
19	B7	29	T-bet	1.78635	1.5585
19	B7	30	T-bet	2.66962	2.43924
19	B7	31	T-bet	3.61667	3.38374
19	B7	32	T-bet	4.44746	4.212
19	B7	33	T-bet	5.0598	4.8218
19	B7	34	T-bet	5.47747	5.23692
19	B7	35	T-bet	5.76669	5.52361
19	B7	36	T-bet	5.95209	5.70647
19	B7	37	T-bet	6.08358	5.83542
19	B7	38	T-bet	6.13047	5.87977
19	B7	39	T-bet	6.12662	5.87338
19	B7	40	T-bet	6.10995	5.85417
20	B8	1	T-bet	0.34602	0.00147833
20	B8	2	T-bet	0.344796	-0.001141
20	B8	3	T-bet	0.344895	-0.00243771
20	B8	4	T-bet	0.347232	-0.00149575
20	B8	5	T-bet	0.347816	-0.0023081
20	B8	6	T-bet	0.352992	0.00147345
20	B8	7	T-bet	0.353415	0.000500725
20	B8	8	T-bet	0.354355	4.54595e-05
20	B8	9	T-bet	0.358615	0.00291035
20	B8	10	T-bet	0.361599	0.0044983
20	B8	11	T-bet	0.361629	0.00313306
20	B8	12	T-bet	0.363423	0.00353189
20	B8	13	T-bet	0.362109	0.000822591
20	B8	14	T-bet	0.360799	-0.00188352
20	B8	15	T-bet	0.360429	-0.00364845
20	B8	16	T-bet	0.357766	-0.00770673
20	B8	17	T-bet	0.360172	-0.00669569
20	B8	18	T-bet	0.372564	0.00430091
20	B8	19	T-bet	0.374618	0.00495921
20	B8	20	T-bet	0.38174	0.0106857
20	B8	21	T-bet	0.397828	0.0253782
20	B8	22	T-bet	0.408358	0.0345132
20	B8	23	T-bet	0.441678	0.0664372
20	B8	24	T-bet	0.507777	0.131141
20	B8	25	T-bet	0.62593	0.247899
20	B8	26	T-bet	0.842195	0.462768
20	B8	27	T-bet	1.23433	0.853504
20	B8	28	T-bet	1.88348	1.50126
20	B8	29	T-bet	2.75862	2.37501
20	B8	30	T-bet	3.73565	3.35064
20	B8	31	T-bet	4.63629	4.24989
20	B8	32	T-bet	5.3231	4.9353
20	B8	33	T-bet	5.79027	5.40108
20	B8	34	T-bet	6.10291	5.71232
20	B8	35	T-bet	6.3174	5.92541
20	B8	36	T-bet	6.47903	6.08565
20	B8	37	T-bet	6.56968	6.17491
20	B8	38	T-bet	6.57024	6.17407
20	B8	39	T-bet	6.55428	6.15672
20	B8	40	T-bet	6.53858	6.13962
21	B9	1
21	B9	2
21	B9	3
21	B9	4
21	B9	5
21	B9	6
21	B9	7
21	B9	8
21	B9	9
21	B9	10
21	B9	11
21	B9	12
21	B9	13
21	B9	14
21	B9	15
21	B9	16
21	B9	17
21	B9	18
21	B9	19
21	B9	20
21	B9	21
21	B9	22
21	B9	23
21	B9	24
21	B9	25
21	B9	26
21	B9	27
21	B9	28
21	B9	29
21	B9	30
21	B9	31
21	B9	32
21	B9	33
21	B9	34
21	B9	35
21	B9	36
21	B9	37
21	B9	38
21	B9	39
21	B9	40
22	B10	1
22	B10	2
22	B10	3
22	B10	4
22	B10	5
22	B10	6
22	B10	7
22	B10	8
22	B10	9
22	B10	10
22	B10	11
22	B10	12
22	B10	13
22	B10	14
22	B10	15
22	B10	16
22	B10	17
22	B10	18
22	B10	19
22	B10	20
22	B10	21
22	B10	22
22	B10	23
22	B10	24
22	B10	25
22	B10	26
22	B10	27
22	B10	28
22	B10	29
22	B10	30
22	B10	31
22	B10	32
22	B10	33
22	B10	34
22	B10	35
22	B10	36
22	B10	37
22	B10	38
22	B10	39
22	B10	40
23	B11	1
23	B11	2
23	B11	3
23	B11	4
23	B11	5
23	B11	6
23	B11	7
23	B11	8
23	B11	9
23	B11	10
23	B11	11
23	B11	12
23	B11	13
23	B11	14
23	B11	15
23	B11	16
23	B11	17
23	B11	18
23	B11	19
23	B11	20
23	B11	21
23	B11	22
23	B11	23
23	B11	24
23	B11	25
23	B11	26
23	B11	27
23	B11	28
23	B11	29
23	B11	30
23	B11	31
23	B11	32
23	B11	33
23	B11	34
23	B11	35
23	B11	36
23	B11	37
23	B11	38
23	B11	39
23	B11	40
24	B12	1
24	B12	2
24	B12	3
24	B12	4
24	B12	5
24	B12	6
24	B12	7
24	B12	8
24	B12	9
24	B12	10
24	B12	11
24	B12	12
24	B12	13
24	B12	14
24	B12	15
24	B12	16
24	B12	17
24	B12	18
24	B12	19
24	B12	20
24	B12	21
24	B12	22
24	B12	23
24	B12	24
24	B12	25
24	B12	26
24	B12	27
24	B12	28
24	B12	29
24	B12	30
24	B12	31
24	B12	32
24	B12	33
24	B12	34
24	B12	35
24	B12	36
24	B12	37
24	B12	38
24	B12	39
24	B12	40
25	C1	1	T-bet	0.12	0.0115919
25	C1	2	T-bet	0.119448	0.00716546
25	C1	3	T-bet	0.116274	0.000117442
25	C1	4	T-bet	0.116789	-0.00324136
25	C1	5	T-bet	0.122389	-0.00151566
25	C1	6	T-bet	0.127301	-0.000478221
25	C1	7	T-bet	0.129378	-0.00227469
25	C1	8	T-bet	0.140872	0.00534477
25	C1	9	T-bet	0.148583	0.00918226
25	C1	10	T-bet	0.150768	0.00749231
25	C1	11	T-bet	0.145678	-0.00147171
25	C1	12	T-bet	0.143192	-0.00783197
25	C1	13	T-bet	0.146407	-0.0084908
25	C1	14	T-bet	0.155625	-0.0031465
25	C1	15	T-bet	0.162673	2.69014e-05
25	C1	16	T-bet	0.170335	0.00381527
25	C1	17	T-bet	0.173071	0.0026772
25	C1	18	T-bet	0.174063	-0.000205248
25	C1	19	T-bet	0.182296	0.00415314
25	C1	20	T-bet	0.197713	0.0156967
25	C1	21	T-bet	0.211778	0.0258872
25	C1	22	T-bet	0.242062	0.0522967
25	C1	23	T-bet	0.310791	0.117152
25	C1	24	T-bet	0.425663	0.22815
25	C1	25	T-bet	0.626068	0.424681
25	C1	26	T-bet	0.984704	0.779443
25	C1	27	T-bet	1.58167	1.37253
25	C1	28	T-bet	2.41773	2.20472
25	C1	29	T-bet	3.34061	3.12373
25	C1	30	T-bet	4.19245	3.9717
25	C1	31	T-bet	4.82637	4.60174
25	C1	32	T-bet	5.26149	5.03298
25	C1	33	T-bet	5.57391	5.34153
25	C1	34	T-bet	5.81508	5.57882
25	C1	35	T-bet	5.95948	5.71935
25	C1	36	T-bet	6.05278	5.80877
25	C1	37	T-bet	6.08102	5.83315
25	C1	38	T-bet	6.0694	5.81765
25	C1	39	T-bet	6.0725	5.81688
25	C1	40	T-bet	6.0513	5.7918
26	C2	1
26	C2	2
26	C2	3
26	C2	4
26	C2	5
26	C2	6
26	C2	7
26	C2	8
26	C2	9
26	C2	10
26	C2	11
26	C2	12
26	C2	13
26	C2	14
26	C2	15
26	C2	16
26	C2	17
26	C2	18
26	C2	19
26	C2	20
26	C2	21
26	C2	22
26	C2	23
26	C2	24
26	C2	25
26	C2	26
26	C2	27
26	C2	28
26	C2	29
26	C2	30
26	C2	31
26	C2	32
26	C2	33
26	C2	34
26	C2	35
26	C2	36
26	C2	37
26	C2	38
26	C2	39
26	C2	40
27	C3	1	T-bet	0.164509	0.0148743
27	C3	2	T-bet	0.164457	0.0114335
27	C3	3	T-bet	0.164509	0.00809608
27	C3	4	T-bet	0.166422	0.00662048
27	C3	5	T-bet	0.166425	0.00323448
27	C3	6	T-bet	0.162578	-0.00400121
27	C3	7	T-bet	0.163068	-0.00690035
27	C3	8	T-bet	0.172197	-0.00115982
27	C3	9	T-bet	0.176763	1.74416e-05
27	C3	10	T-bet	0.183722	0.00358736
27	C3	11	T-bet	0.187187	0.00366289
27	C3	12	T-bet	0.177413	-0.00949909
27	C3	13	T-bet	0.17529	-0.0150111
27	C3	14	T-bet	0.183871	-0.00981952
27	C3	15	T-bet	0.198303	0.00122382
27	C3	16	T-bet	0.203341	0.00287251
27	C3	17	T-bet	0.206727	0.00287024
27	C3	18	T-bet	0.210019	0.00277291
27	C3	19	T-bet	0.217386	0.00675142
27	C3	20	T-bet	0.218705	0.00468146
27	C3	21	T-bet	0.229292	0.0118796
27	C3	22	T-bet	0.255195	0.0343943
27	C3	23	T-bet	0.294807	0.0706166
27	C3	24	T-bet	0.351944	0.124365
27	C3	25	T-bet	0.463605	0.232637
27	C3	26	T-bet	0.64961	0.415254
27	C3	27	T-bet	0.999292	0.761547
27	C3	28	T-bet	1.57873	1.3376
27	C3	29	T-bet	2.39846	2.15394
27	C3	30	T-bet	3.33188	3.08396
27	C3	31	T-bet	4.19198	3.94068
27	C3	32	T-bet	4.84345	4.58876
27	C3	33	T-bet	5.34725	5.08917
27	C3	34	T-bet	5.74005	5.47858
27	C3	35	T-bet	5.98313	5.71828
27	C3	36	T-bet	6.14012	5.87188
27	C3	37	T-bet	6.2499	5.97826
27	C3	38	T-bet	6.27603	6.00101
27	C3	39	T-bet	6.2934	6.01499
27	C3	40	T-bet	6.27548	5.99367
28	C4	1	T-bet	0.298252	0.0102093
28	C4	2	T-bet	0.298564	0.0100035
28	C4	3	T-bet	0.298089	0.00901111
28	C4	4	T-bet	0.298262	0.00866527
28	C4	5	T-bet	0.292435	0.00232051
28	C4	6	T-bet	0.287904	-0.00272885
28	C4	7	T-bet	0.283227	-0.00792347
28	C4	8	T-bet	0.28348	-0.00818861
28	C4	9	T-bet	0.288839	-0.00334816
28	C4	10	T-bet	0.293094	0.000389597
28	C4	11	T-bet	0.2924	-0.000822629
28	C4	12	T-bet	0.288441	-0.00529961
28	C4	13	T-bet	0.286081	-0.00817817
28	C4	14	T-bet	0.291792	-0.00298529
28	C4	15	T-bet	0.30008	0.00478494
28	C4	16	T-bet	0.302816	0.00700272
28	C4	17	T-bet	0.300519	0.0041879
28	C4	18	T-bet	0.299962	0.00311274
28	C4	19	T-bet	0.307106	0.009739
28	C4	20	T-bet	0.319952	0.0220664
28	C4	21	T-bet	0.329946	0.0315422
28	C4	22	T-bet	0.33914	0.0402186
28	C4	23	T-bet	0.366788	0.067348
28	C4	24	T-bet	0.407937	0.107979
28	C4	25	T-bet	0.497493	0.197017
28	C4	26	T-bet	0.662357	0.361363
28	C4	27	T-bet	0.95098	0.649468
28	C4	28	T-bet	1.42754	1.12551
28	C4	29	T-bet	2.10778	1.80523
28	C4	30	T-bet	2.94809	2.64502
28	C4	31	T-bet	3.76105	3.45747
28	C4	32	T-bet	4.41725	4.11315
28	C4	33	T-bet	4.91544	4.61082
28	C4	34	T-bet	5.28938	4.98424
28	C4	35	T-bet	5.55783	5.25218
28	C4	36	T-bet	5.74037	5.43419
28	C4	37	T-bet	5.88029	5.57359
28	C4	38	T-bet	5.98482	5.67761
28	C4	39	T-bet	6.05587	5.74814
28	C4	40	T-bet	6.10761	5.79936
29	C5	1	T-bet	0.564164	-0.00633501
29	C5	2	T-bet	0.565163	-0.00705326
29	C5	3	T-bet	0.567822	-0.00611134
29	C5	4	T-bet	0.574986	-0.000664085
29	C5	5	T-bet	0.577385	1.76588e-05
29	C5	6	T-bet	0.582562	0.0034768
29	C5	7	T-bet	0.584068	0.00326596
29	C5	8	T-bet	0.582629	0.000110122
29	C5	9	T-bet	0.583461	-0.000775021
29	C5	10	T-bet	0.589493	0.00353992
29	C5	11	T-bet	0.592849	0.0051788
29	C5	12	T-bet	0.58955	0.000161921
29	C5	13	T-bet	0.585779	-0.00532637
29	C5	14	T-bet	0.589032	-0.00379061
29	C5	15	T-bet	0.599927	0.0053873
29	C5	16	T-bet	0.594136	-0.00212022
29	C5	17	T-bet	0.593144	-0.0048295
29	C5	18	T-bet	0.600294	0.000602969
29	C5	19	T-bet	0.603284	0.00187569
29	C5	20	T-bet	0.606092	0.00296692
29	C5	21	T-bet	0.621105	0.016263
29	C5	22	T-bet	0.635353	0.0287937
29	C5	23	T-bet	0.657945	0.0496679
29	C5	24	T-bet	0.704204	0.0942106
29	C5	25	T-bet	0.779117	0.167406
29	C5	26	T-bet	0.938212	0.324784
29	C5	27	T-bet	1.22875	0.6136
29	C5	28	T-bet	1.73707	1.12021
29	C5	29	T-bet	2.48277	1.86419
29	C5	30	T-bet	3.42577	2.80547
29	C5	31	T-bet	4.36468	3.74266
29	C5	32	T-bet	5.12528	4.50155
29	C5	33	T-bet	5.67571	5.05026
29	C5	34	T-bet	6.06343	5.43627
29	C5	35	T-bet	6.3387	5.70982
29	C5	36	T-bet	6.52887	5.89827
29	C5	37	T-bet	6.643	6.01068
29	C5	38	T-bet	6.6894	6.05537
29	C5	39	T-bet	6.70675	6.071
29	C5	40	T-bet	6.71858	6.08112
30	C6	1	T-bet	0.43155	0.00473168
30	C6	2	T-bet	0.432705	-0.000694081
30	C6	3	T-bet	0.442391	0.00241191
30	C6	4	T-bet	0.448005	0.00144491
30	C6	5	T-bet	0.454164	0.00102349
30	C6	6	T-bet	0.456993	-0.00272827
30	C6	7	T-bet	0.458919	-0.00738221
30	C6	8	T-bet	0.468645	-0.00423744
30	C6	9	T-bet	0.480896	0.0014336
30	C6	10	T-bet	0.489053	0.00300975
30	C6	11	T-bet	0.49972	0.00709609
30	C6	12	T-bet	0.501666	0.00246092
30	C6	13	T-bet	0.50335	-0.00243471
30	C6	14	T-bet	0.512688	0.000321699
30	C6	15	T-bet	0.518613	-0.000333722
30	C6	16	T-bet	0.52401	-0.00151664
30	C6	17	T-bet	0.532215	0.000107874
30	C6	18	T-bet	0.538011	-0.000677246
30	C6	19	T-bet	0.556181	0.0109122
30	C6	20	T-bet	0.584867	0.0330178
30	C6	21	T-bet	0.620903	0.0624731
30	C6	22	T-bet	0.701116	0.136106
30	C6	23	T-bet	0.841828	0.270236
30	C6	24	T-bet	1.07872	0.500547
30	C6	25	T-bet	1.50654	0.921783
30	C6	26	T-bet	2.17986	1.58853
30	C6	27	T-bet	3.07909	2.48118
30	C6	28	T-bet	4.0502	3.44571
30	C6	29	T-bet	4.89205	4.28098
30	C6	30	T-bet	5.53067	4.91302
30	C6	31	T-bet	5.97351	5.34928
30	C6	32	T-bet	6.25871	5.6279
30	C6	33	T-bet	6.45044	5.81304
30	C6	34	T-bet	6.57081	5.92683
30	C6	35	T-bet	6.66501	6.01446
30	C6	36	T-bet	6.71865	6.06151
30	C6	37	T-bet	6.72921	6.06549
30	C6	38	T-bet	6.7134	6.0431
30	C6	39	T-bet	6.70889	6.03201
30	C6	40	T-bet	6.69679	6.01333
31	C7	1	T-bet	0.102877	0.00768376
31	C7	2	T-bet	0.10478	0.00748071
31	C7	3	T-bet	0.101983	0.00257857
31	C7	4	T-bet	0.102197	0.000687354
31	C7	5	T-bet	0.106268	0.00265222
31	C7	6	T-bet	0.10708	0.00135948
31	C7	7	T-bet	0.108525	0.000698796
31	C7	8	T-bet	0.110632	0.00070033
31	C7	9	T-bet	0.115083	0.00304507
31	C7	10	T-bet	0.110238	-0.00390509
31	C7	11	T-bet	0.110395	-0.00585365
31	C7	12	T-bet	0.118726	0.000372031
31	C7	13	T-bet	0.118967	-0.00149266
31	C7	14	T-bet	0.118262	-0.00430278
31	C7	15	T-bet	0.122278	-0.00239306
31	C7	16	T-bet	0.128318	0.0015415
31	C7	17	T-bet	0.125802	-0.00308003
31	C7	18	T-bet	0.124264	-0.0067228
31	C7	19	T-bet	0.130557	-0.00253611
31	C7	20	T-bet	0.143259	0.00806113
31	C7	21	T-bet	0.145894	0.00858969
31	C7	22	T-bet	0.152953	0.0135432
31	C7	23	T-bet	0.16652	0.0250052
31	C7	24	T-bet	0.187372	0.0437515
31	C7	25	T-bet	0.232485	0.0867591
31	C7	26	T-bet	0.311194	0.163362
31	C7	27	T-bet	0.450967	0.30103
31	C7	28	T-bet	0.70514	0.553097
31	C7	29	T-bet	1.15064	0.996496
31	C7	30	T-bet	1.85544	1.69918
31	C7	31	T-bet	2.75983	2.60147
31	C7	32	T-bet	3.69785	3.53739
31	C7	33	T-bet	4.51678	4.35421
31	C7	34	T-bet	5.12753	4.96285
31	C7	35	T-bet	5.61075	5.44397
31	C7	36	T-bet	5.92994	5.76105
31	C7	37	T-bet	6.11758	5.94659
31	C7	38	T-bet	6.25593	6.08284
31	C7	39	T-bet	6.35367	6.17847
31	C7	40	T-bet	6.37937	6.20207
32	C8	1	T-bet	0.694523	-0.00400224
32	C8	2	T-bet	0.695325	-0.00561277
32	C8	3	T-bet	0.701463	-0.00188779
32	C8	4	T-bet	0.703167	-0.00259637
32	C8	5	T-bet	0.710759	0.0025832
32	C8	6	T-bet	0.707919	-0.0026703
32	C8	7	T-bet	0.706492	-0.00650962
32	C8	8	T-bet	0.718569	0.00315431
32	C8	9	T-bet	0.723436	0.0056081
32	C8	10	T-bet	0.724256	0.00401534
32	C8	11	T-bet	0.725128	0.00247413
32	C8	12	T-bet	0.728564	0.00349741
32	C8	13	T-bet	0.726189	-0.00128992
32	C8	14	T-bet	0.725879	-0.00401279
32	C8	15	T-bet	0.731226	-0.00107918
32	C8	16	T-bet	0.734825	0.000107424
32	C8	17	T-bet	0.739458	0.00232763
32	C8	18	T-bet	0.739774	0.00023043
32	C8	19	T-bet	0.73954	-0.00241632
32	C8	20	T-bet	0.742834	-0.00153567
32	C8	21	T-bet	0.74479	-0.00199237
32	C8	22	T-bet	0.764419	0.0152245
32	C8	23	T-bet	0.792058	0.0404499
32	C8	24	T-bet	0.83972	0.0856993
32	C8	25	T-bet	0.936559	0.180125
32	C8	26	T-bet	1.12173	0.362882
32	C8	27	T-bet	1.45145	0.690188
32	C8	28	T-bet	1.9937	1.23003
32	C8	29	T-bet	2.7368	1.97072
32	C8	30	T-bet	3.58447	2.81598
32	C8	31	T-bet	4.33678	3.56587
32	C8	32	T-bet	4.88922	4.1159
32	C8	33	T-bet	5.28241	4.50667
32	C8	34	T-bet	5.5556	4.77745
32	C8	35	T-bet	5.75367	4.97311
32	C8	36	T-bet	5.88752	5.10455
32	C8	37	T-bet	5.95465	5.16926
32	C8	38	T-bet	5.97999	5.19219
32	C8	39	T-bet	5.98734	5.19713
32	C8	40	T-bet	5.98783	5.1952
33	C9	1
33	C9	2
33	C9	3
33	C9	4
33	C9	5
33	C9	6
33	C9	7
33	C9	8
33	C9	9
33	C9	10
33	C9	11
33	C9	12
33	C9	13
33	C9	14
33	C9	15
33	C9	16
33	C9	17
33	C9	18
33	C9	19
33	C9	20
33	C9	21
33	C9	22
33	C9	23
33	C9	24
33	C9	25
33	C9	26
33	C9	27
33	C9	28
33	C9	29
33	C9	30
33	C9	31
33	C9	32
33	C9	33
33	C9	34
33	C9	35
33	C9	36
33	C9	37
33	C9	38
33	C9	39
33	C9	40
34	C10	1
34	C10	2
34	C10	3
34	C10	4
34	C10	5
34	C10	6
34	C10	7
34	C10	8
34	C10	9
34	C10	10
34	C10	11
34	C10	12
34	C10	13
34	C10	14
34	C10	15
34	C10	16
34	C10	17
34	C10	18
34	C10	19
34	C10	20
34	C10	21
34	C10	22
34	C10	23
34	C10	24
34	C10	25
34	C10	26
34	C10	27
34	C10	28
34	C10	29
34	C10	30
34	C10	31
34	C10	32
34	C10	33
34	C10	34
34	C10	35
34	C10	36
34	C10	37
34	C10	38
34	C10	39
34	C10	40
35	C11	1
35	C11	2
35	C11	3
35	C11	4
35	C11	5
35	C11	6
35	C11	7
35	C11	8
35	C11	9
35	C11	10
35	C11	11
35	C11	12
35	C11	13
35	C11	14
35	C11	15
35	C11	16
35	C11	17
35	C11	18
35	C11	19
35	C11	20
35	C11	21
35	C11	22
35	C11	23
35	C11	24
35	C11	25
35	C11	26
35	C11	27
35	C11	28
35	C11	29
35	C11	30
35	C11	31
35	C11	32
35	C11	33
35	C11	34
35	C11	35
35	C11	36
35	C11	37
35	C11	38
35	C11	39
35	C11	40
36	C12	1
36	C12	2
36	C12	3
36	C12	4
36	C12	5
36	C12	6
36	C12	7
36	C12	8
36	C12	9
36	C12	10
36	C12	11
36	C12	12
36	C12	13
36	C12	14
36	C12	15
36	C12	16
36	C12	17
36	C12	18
36	C12	19
36	C12	20
36	C12	21
36	C12	22
36	C12	23
36	C12	24
36	C12	25
36	C12	26
36	C12	27
36	C12	28
36	C12	29
36	C12	30
36	C12	31
36	C12	32
36	C12	33
36	C12	34
36	C12	35
36	C12	36
36	C12	37
36	C12	38
36	C12	39
36	C12	40
37	D1	1	T-bet	0.178272	0.0111308
37	D1	2	T-bet	0.178125	0.00739636
37	D1	3	T-bet	0.179949	0.00563173
37	D1	4	T-bet	0.182761	0.00485493
37	D1	5	T-bet	0.189409	0.00791513
37	D1	6	T-bet	0.181999	-0.00308336
37	D1	7	T-bet	0.179743	-0.00892742
37	D1	8	T-bet	0.184222	-0.00803708
37	D1	9	T-bet	0.19706	0.00121292
37	D1	10	T-bet	0.203173	0.00373762
37	D1	11	T-bet	0.202676	-0.000348328
37	D1	12	T-bet	0.202649	-0.00396307
37	D1	13	T-bet	0.207893	-0.00230736
37	D1	14	T-bet	0.212084	-0.00170482
37	D1	15	T-bet	0.212434	-0.00494264
37	D1	16	T-bet	0.217465	-0.00350084
37	D1	17	T-bet	0.224216	-0.00033774
37	D1	18	T-bet	0.233078	0.00493609
37	D1	19	T-bet	0.235613	0.00388235
37	D1	20	T-bet	0.240301	0.00498187
37	D1	21	T-bet	0.243357	0.00444993
37	D1	22	T-bet	0.264521	0.0220262
37	D1	23	T-bet	0.286053	0.0399692
37	D1	24	T-bet	0.311606	0.0619336
37	D1	25	T-bet	0.349372	0.0961121
37	D1	26	T-bet	0.445903	0.189054
37	D1	27	T-bet	0.602464	0.342027
37	D1	28	T-bet	0.881616	0.617591
37	D1	29	T-bet	1.35533	1.08772
37	D1	30	T-bet	2.06719	1.79599
37	D1	31	T-bet	2.94356	2.66877
37	D1	32	T-bet	3.80814	3.52977
37	D1	33	T-bet	4.50639	4.22442
37	D1	34	T-bet	5.02313	4.73758
37	D1	35	T-bet	5.38768	5.09854
37	D1	36	T-bet	5.6647	5.37197
37	D1	37	T-bet	5.862	5.56568
37	D1	38	T-bet	5.9743	5.67439
37	D1	39	T-bet	6.03284	5.72934
37	D1	40	T-bet	6.05768	5.7506
38	D2	1
38	D2	2
38	D2	3
38	D2	4
38	D2	5
38	D2	6
38	D2	7
38	D2	8
38	D2	9
38	D2	10
38	D2	11
38	D2	12
38	D2	13
38	D2	14
38	D2	15
38	D2	16
38	D2	17
38	D2	18
38	D2	19
38	D2	20
38	D2	21
38	D2	22
38	D2	23
38	D2	24
38	D2	25
38	D2	26
38	D2	27
38	D2	28
38	D2	29
38	D2	30
38	D2	31
38	D2	32
38	D2	33
38	D2	34
38	D2	35
38	D2	36
38	D2	37
38	D2	38
38	D2	39
38	D2	40
39	D3	1	T-bet	0.396733	-0.0100815
39	D3	2	T-bet	0.402635	-0.00789879
39	D3	3	T-bet	0.41068	-0.00357296
39	D3	4	T-bet	0.413757	-0.00421488
39	D3	5	T-bet	0.419981	-0.00171036
39	D3	6	T-bet	0.431723	0.00631263
39	D3	7	T-bet	0.438415	0.00928553
39	D3	8	T-bet	0.441618	0.00877009
39	D3	9	T-bet	0.437917	0.00134979
39	D3	10	T-bet	0.435458	-0.00482863
39	D3	11	T-bet	0.438328	-0.0056777
39	D3	12	T-bet	0.44475	-0.00297434
39	D3	13	T-bet	0.44924	-0.0022041
39	D3	14	T-bet	0.455599	0.000435692
39	D3	15	T-bet	0.456928	-0.00195443
39	D3	16	T-bet	0.458543	-0.00405839
39	D3	17	T-bet	0.46559	-0.000730489
39	D3	18	T-bet	0.464265	-0.00577457
39	D3	19	T-bet	0.474156	0.000397429
39	D3	20	T-bet	0.488627	0.0111497
39	D3	21	T-bet	0.493262	0.0120655
39	D3	22	T-bet	0.514847	0.0299311
39	D3	23	T-bet	0.543725	0.05509
39	D3	24	T-bet	0.598675	0.10632
39	D3	25	T-bet	0.699537	0.203464
39	D3	26	T-bet	0.887782	0.38799
39	D3	27	T-bet	1.21316	0.709653
39	D3	28	T-bet	1.74507	1.23784
39	D3	29	T-bet	2.49133	1.98038
39	D3	30	T-bet	3.35183	2.83716
39	D3	31	T-bet	4.13629	3.6179
39	D3	32	T-bet	4.74885	4.22674
39	D3	33	T-bet	5.18208	4.65625
39	D3	34	T-bet	5.466	4.93646
39	D3	35	T-bet	5.64684	5.11358
39	D3	36	T-bet	5.78057	5.24358
39	D3	37	T-bet	5.87026	5.32955
39	D3	38	T-bet	5.89498	5.35056
39	D3	39	T-bet	5.90075	5.35261
39	D3	40	T-bet	5.89777	5.34591
40	D4	1	T-bet	0.179129	-0.00668911
40	D4	2	T-bet	0.180061	-0.00839637
40	D4	3	T-bet	0.191805	0.000707973
40	D4	4	T-bet	0.194932	0.00119514
40	D4	5	T-bet	0.200687	0.00430981
40	D4	6	T-bet	0.200186	0.00116906
40	D4	7	T-bet	0.199291	-0.00236546
40	D4	8	T-bet	0.204793	0.000497365
40	D4	9	T-bet	0.205096	-0.00184027
40	D4	10	T-bet	0.208176	-0.00139958
40	D4	11	T-bet	0.211468	-0.000747282
40	D4	12	T-bet	0.213625	-0.00123039
40	D4	13	T-bet	0.216132	-0.00136289
40	D4	14	T-bet	0.215763	-0.00437132
40	D4	15	T-bet	0.218714	-0.00406013
40	D4	16	T-bet	0.224513	-0.000901176
40	D4	17	T-bet	0.233028	0.00497447
40	D4	18	T-bet	0.233437	0.00274372
40	D4	19	T-bet	0.236014	0.00268096
40	D4	20	T-bet	0.24282	0.0068473
40	D4	21	T-bet	0.25241	0.0137976
40	D4	22	T-bet	0.265877	0.0246249
40	D4	23	T-bet	0.293155	0.0492628
40	D4	24	T-bet	0.355949	0.109417
40	D4	25	T-bet	0.458414	0.209243
40	D4	26	T-bet	0.634235	0.382424
40	D4	27	T-bet	0.965228	0.710777
40	D4	28	T-bet	1.51975	1.26266
40	D4	29	T-bet	2.34488	2.08515
40	D4	30	T-bet	3.33599	3.07362
40	D4	31	T-bet	4.27861	4.0136
40	D4	32	T-bet	5.05127	4.78362
40	D4	33	T-bet	5.59769	5.3274
40	D4	34	T-bet	5.96208	5.68916
40	D4	35	T-bet	6.2076	5.93203
40	D4	36	T-bet	6.36509	6.08689
40	D4	37	T-bet	6.49837	6.21753
40	D4	38	T-bet	6.57537	6.29189
40	D4	39	T-bet	6.57991	6.29378
40	D4	40	T-bet	6.54818	6.25941
41	D5	1	T-bet	0.230072	-0.0033013
41	D5	2	T-bet	0.233439	-0.00348413
41	D5	3	T-bet	0.23648	-0.00399344
41	D5	4	T-bet	0.243746	-0.000278325
41	D5	5	T-bet	0.245491	-0.00208285
41	D5	6	T-bet	0.247145	-0.00397943
41	D5	7	T-bet	0.260108	0.00543376
41	D5	8	T-bet	0.261424	0.00319926
41	D5	9	T-bet	0.261428	-0.000347013
41	D5	10	T-bet	0.266954	0.00162896
41	D5	11	T-bet	0.270002	0.00112708
41	D5	12	T-bet	0.275057	0.0026318
41	D5	13	T-bet	0.279571	0.00359562
41	D5	14	T-bet	0.282898	0.00337207
41	D5	15	T-bet	0.281563	-0.00151319
41	D5	16	T-bet	0.281079	-0.00554722
41	D5	17	T-bet	0.28762	-0.00255689
41	D5	18	T-bet	0.293037	-0.000690197
41	D5	19	T-bet	0.303841	0.00656368
41	D5	20	T-bet	0.323808	0.0229811
41	D5	21	T-bet	0.34837	0.0439928
41	D5	22	T-bet	0.397009	0.0890814
41	D5	23	T-bet	0.507286	0.195809
41	D5	24	T-bet	0.709044	0.394016
41	D5	25	T-bet	1.05627	0.737688
41	D5	26	T-bet	1.64203	1.31991
41	D5	27	T-bet	2.49593	2.17025
41	D5	28	T-bet	3.50209	3.17286
41	D5	29	T-bet	4.47746	4.14468
41	D5	30	T-bet	5.26896	4.93263
41	D5	31	T-bet	5.83954	5.49966
41	D5	32	T-bet	6.22388	5.88045
41	D5	33	T-bet	6.43959	6.09261
41	D5	34	T-bet	6.59113	6.2406
41	D5	35	T-bet	6.71278	6.3587
41	D5	36	T-bet	6.77701	6.41938
41	D5	37	T-bet	6.80465	6.44347
41	D5	38	T-bet	6.83352	6.46878
41	D5	39	T-bet	6.81913	6.45084
41	D5	40	T-bet	6.76736	6.39553
42	D6	1	T-bet	0.449613	-0.0257085
42	D6	2	T-bet	0.459028	-0.0218763
42	D6	3	T-bet	0.47961	-0.006877
42	D6	4	T-bet	0.490741	-0.00132805
42	D6	5	T-bet	0.497082	-0.000570648
42	D6	6	T-bet	0.508038	0.0048025
42	D6	7	T-bet	0.513926	0.00510777
42	D6	8	T-bet	0.520462	0.00606076
42	D6	9	T-bet	0.518813	-0.00117098
42	D6	10	T-bet	0.51861	-0.00695618
42	D6	11	T-bet	0.530332	-0.000817345
42	D6	12	T-bet	0.539792	0.00306015
42	D6	13	T-bet	0.548152	0.00583692
42	D6	14	T-bet	0.549252	0.0013545
42	D6	15	T-bet	0.546953	-0.0065277
42	D6	16	T-bet	0.554873	-0.0041904
42	D6	17	T-bet	0.566299	0.00165304
42	D6	18	T-bet	0.570792	0.000562659
42	D6	19	T-bet	0.582176	0.00636389
42	D6	20	T-bet	0.608371	0.0269765
42	D6	21	T-bet	0.642839	0.0558609
42	D6	22	T-bet	0.701122	0.108561
42	D6	23	T-bet	0.83331	0.235167
42	D6	24	T-bet	1.05418	0.45045
42	D6	25	T-bet	1.45119	0.841878
42	D6	26	T-bet	2.07593	1.46103
42	D6	27	T-bet	2.90679	2.28632
42	D6	28	T-bet	3.80706	3.181
42	D6	29	T-bet	4.60608	3.97444
42	D6	30	T-bet	5.2178	4.58057
42	D6	31	T-bet	5.64814	5.00534
42	D6	32	T-bet	5.95558	5.30719
42	D6	33	T-bet	6.1705	5.51653
42	D6	34	T-bet	6.3052	5.64565
42	D6	35	T-bet	6.39568	5.73055
42	D6	36	T-bet	6.44002	5.7693
42	D6	37	T-bet	6.47179	5.79548
42	D6	38	T-bet	6.48004	5.79815
42	D6	39	T-bet	6.45832	5.77085
42	D6	40	T-bet	6.45116	5.75811
43	D7	1	T-bet	0.186849	0.0103219
43	D7	2	T-bet	0.185852	0.00634759
43	D7	3	T-bet	0.185127	0.00264625
43	D7	4	T-bet	0.187384	0.00192607
43	D7	5	T-bet	0.192445	0.00401113
43	D7	6	T-bet	0.192433	0.00102182
43	D7	7	T-bet	0.19197	-0.00241779
43	D7	8	T-bet	0.19341	-0.00395424
43	D7	9	T-bet	0.196494	-0.00384754
43	D7	10	T-bet	0.204009	0.000690753
43	D7	11	T-bet	0.207463	0.00116854
43	D7	12	T-bet	0.212789	0.00351727
43	D7	13	T-bet	0.211508	-0.000740429
43	D7	14	T-bet	0.211544	-0.00368083
43	D7	15	T-bet	0.215152	-0.00304934
43	D7	16	T-bet	0.216744	-0.00443383
43	D7	17	T-bet	0.222748	-0.00140678
43	D7	18	T-bet	0.225365	-0.00176661
43	D7	19	T-bet	0.230559	0.000450697
43	D7	20	T-bet	0.23587	0.00278462
43	D7	21	T-bet	0.243142	0.00708026
43	D7	22	T-bet	0.251165	0.0121258
43	D7	23	T-bet	0.267181	0.0251652
43	D7	24	T-bet	0.290932	0.0459399
43	D7	25	T-bet	0.33431	0.0863408
43	D7	26	T-bet	0.419475	0.168529
43	D7	27	T-bet	0.565731	0.311809
43	D7	28	T-bet	0.842398	0.585499
43	D7	29	T-bet	1.33058	1.0707
43	D7	30	T-bet	2.06994	1.80708
43	D7	31	T-bet	2.9861	2.72028
43	D7	32	T-bet	3.91216	3.64336
43	D7	33	T-bet	4.67697	4.40518
43	D7	34	T-bet	5.22667	4.95191
43	D7	35	T-bet	5.61591	5.33818
43	D7	36	T-bet	5.87218	5.59147
43	D7	37	T-bet	6.06362	5.77993
43	D7	38	T-bet	6.18533	5.89866
43	D7	39	T-bet	6.24162	5.95198
43	D7	40	T-bet	6.26242	5.9698
44	D8	1	T-bet	0.696656	-0.00272845
44	D8	2	T-bet	0.703117	-0.000703405
44	D8	3	T-bet	0.706464	-0.00179204
44	D8	4	T-bet	0.715571	0.00287903
44	D8	5	T-bet	0.724524	0.00739681
44	D8	6	T-bet	0.724105	0.00254211
44	D8	7	T-bet	0.723301	-0.00269787
44	D8	8	T-bet	0.724867	-0.00556696
44	D8	9	T-bet	0.729915	-0.00495454
44	D8	10	T-bet	0.736003	-0.00330297
44	D8	11	T-bet	0.738452	-0.00528914
44	D8	12	T-bet	0.748821	0.000644007
44	D8	13	T-bet	0.758464	0.00585135
44	D8	14	T-bet	0.76226	0.00521118
44	D8	15	T-bet	0.762842	0.00135754
44	D8	16	T-bet	0.763138	-0.0027822
44	D8	17	T-bet	0.771177	0.000821415
44	D8	18	T-bet	0.774473	-0.000317708
44	D8	19	T-bet	0.78795	0.00872287
44	D8	20	T-bet	0.811827	0.0281645
44	D8	21	T-bet	0.847385	0.0592872
44	D8	22	T-bet	0.906253	0.113719
44	D8	23	T-bet	1.03466	0.237688
44	D8	24	T-bet	1.2667	0.465294
44	D8	25	T-bet	1.68284	0.877004
44	D8	26	T-bet	2.3359	1.52563
44	D8	27	T-bet	3.23567	2.42096
44	D8	28	T-bet	4.22258	3.40343
44	D8	29	T-bet	5.08931	4.26572
44	D8	30	T-bet	5.75116	4.92314
44	D8	31	T-bet	6.21098	5.37853
44	D8	32	T-bet	6.55515	5.71826
44	D8	33	T-bet	6.77876	5.93743
44	D8	34	T-bet	6.89451	6.04874
44	D8	35	T-bet	6.96782	6.11762
44	D8	36	T-bet	6.9982	6.14356
44	D8	37	T-bet	7.01058	6.15151
44	D8	38	T-bet	7.008	6.1445
44	D8	39	T-bet	7.00383	6.13588
44	D8	40	T-bet	6.98554	6.11316
45	D9	1
45	D9	2
45	D9	3
45	D9	4
45	D9	5
45	D9	6
45	D9	7
45	D9	8
45	D9	9
45	D9	10
45	D9	11
45	D9	12
45	D9	13
45	D9	14
45	D9	15
45	D9	16
45	D9	17
45	D9	18
45	D9	19
45	D9	20
45	D9	21
45	D9	22
45	D9	23
45	D9	24
45	D9	25
45	D9	26
45	D9	27
45	D9	28
45	D9	29
45	D9	30
45	D9	31
45	D9	32
45	D9	33
45	D9	34
45	D9	35
45	D9	36
45	D9	37
45	D9	38
45	D9	39
45	D9	40
46	D10	1
46	D10	2
46	D10	3
46	D10	4
46	D10	5
46	D10	6
46	D10	7
46	D10	8
46	D10	9
46	D10	10
46	D10	11
46	D10	12
46	D10	13
46	D10	14
46	D10	15
46	D10	16
46	D10	17
46	D10	18
46	D10	19
46	D10	20
46	D10	21
46	D10	22
46	D10	23
46	D10	24
46	D10	25
46	D10	26
46	D10	27
46	D10	28
46	D10	29
46	D10	30
46	D10	31
46	D10	32
46	D10	33
46	D10	34
46	D10	35
46	D10	36
46	D10	37
46	D10	38
46	D10	39
46	D10	40
47	D11	1
47	D11	2
47	D11	3
47	D11	4
47	D11	5
47	D11	6
47	D11	7
47	D11	8
47	D11	9
47	D11	10
47	D11	11
47	D11	12
47	D11	13
47	D11	14
47	D11	15
47	D11	16
47	D11	17
47	D11	18
47	D11	19
47	D11	20
47	D11	21
47	D11	22
47	D11	23
47	D11	24
47	D11	25
47	D11	26
47	D11	27
47	D11	28
47	D11	29
47	D11	30
47	D11	31
47	D11	32
47	D11	33
47	D11	34
47	D11	35
47	D11	36
47	D11	37
47	D11	38
47	D11	39
47	D11	40
48	D12	1
48	D12	2
48	D12	3
48	D12	4
48	D12	5
48	D12	6
48	D12	7
48	D12	8
48	D12	9
48	D12	10
48	D12	11
48	D12	12
48	D12	13
48	D12	14
48	D12	15
48	D12	16
48	D12	17
48	D12	18
48	D12	19
48	D12	20
48	D12	21
48	D12	22
48	D12	23
48	D12	24
48	D12	25
48	D12	26
48	D12	27
48	D12	28
48	D12	29
48	D12	30
48	D12	31
48	D12	32
48	D12	33
48	D12	34
48	D12	35
48	D12	36
48	D12	37
48	D12	38
48	D12	39
48	D12	40
49	E1	1	T-bet	0.217766	0.00636266
49	E1	2	T-bet	0.220941	0.00631456
49	E1	3	T-bet	0.22114	0.00329084
49	E1	4	T-bet	0.221112	3.98567e-05
49	E1	5	T-bet	0.225723	0.00142875
49	E1	6	T-bet	0.232559	0.00504161
49	E1	7	T-bet	0.23492	0.00417932
49	E1	8	T-bet	0.240977	0.00701349
49	E1	9	T-bet	0.237409	0.000223431
49	E1	10	T-bet	0.234115	-0.00629325
49	E1	11	T-bet	0.233707	-0.0099241
49	E1	12	T-bet	0.239794	-0.00705995
49	E1	13	T-bet	0.244747	-0.00532976
49	E1	14	T-bet	0.252258	-0.00104134
49	E1	15	T-bet	0.259672	0.00314918
49	E1	16	T-bet	0.259072	-0.000673168
49	E1	17	T-bet	0.257473	-0.00549556
49	E1	18	T-bet	0.262791	-0.00339961
49	E1	19	T-bet	0.269651	0.000237542
49	E1	20	T-bet	0.271199	-0.00143719
49	E1	21	T-bet	0.280693	0.00483374
49	E1	22	T-bet	0.290298	0.0112162
49	E1	23	T-bet	0.29927	0.0169655
49	E1	24	T-bet	0.326897	0.0413696
49	E1	25	T-bet	0.374012	0.0852619
49	E1	26	T-bet	0.455645	0.163672
49	E1	27	T-bet	0.589725	0.294529
49	E1	28	T-bet	0.82165	0.523231
49	E1	29	T-bet	1.21695	0.91531
49	E1	30	T-bet	1.82718	1.52231
49	E1	31	T-bet	2.62304	2.31495
49	E1	32	T-bet	3.45481	3.1435
49	E1	33	T-bet	4.14627	3.83174
49	E1	34	T-bet	4.64943	4.33167
49	E1	35	T-bet	4.99769	4.67671
49	E1	36	T-bet	5.26633	4.94213
49	E1	37	T-bet	5.47471	5.14729
49	E1	38	T-bet	5.59256	5.26192
49	E1	39	T-bet	5.63111	5.29724
49	E1	40	T-bet	5.62393	5.28684
50	E2	1
[truncated: 1,879 more rows]

## Sheet: Results
Block Type	96-Well 0.2-mL Block
Calibration Background is expired	Yes
Calibration Background performed on	09-25-2019
Calibration Pure Dye ABY is expired	Yes
Calibration Pure Dye ABY performed on	09-25-2019
Calibration Pure Dye FAM is expired	Yes
Calibration Pure Dye FAM performed on	09-25-2019
Calibration Pure Dye JUN is expired	Yes
Calibration Pure Dye JUN performed on	09-25-2019
Calibration Pure Dye ROX is expired	Yes
Calibration Pure Dye ROX performed on	09-25-2019
Calibration Pure Dye SYBR is expired	Yes
Calibration Pure Dye SYBR performed on	09-25-2019
Calibration Pure Dye VIC is expired	Yes
Calibration Pure Dye VIC performed on	09-25-2019
Calibration ROI is expired	Yes
Calibration ROI performed on	09-25-2019
Calibration Uniformity is expired	Yes
Calibration Uniformity performed on	09-25-2019
Chemistry	SYBR_GREEN
Date Created	2024-02-18 23:36:29 PM AFT
Experiment Barcode
Experiment Comment
Experiment File Name	D:\CUIYUCHUAN\2024-02-06_lixinxin rat pi t-bet liyali human xibao b-actin.eds
Experiment Name	2024-02-06_lixinxin rat pi t-bet liyali human xibao b-actin
Experiment Run End Time	2024-02-06 09:21:33 AM AFT
Experiment Type	Comparative Cт (ΔΔCт)
Instrument Name	2721219050176
Instrument Serial Number	2721219050176
Instrument Type	QuantStudio™ 1 System
Passive Reference	ROX
Post-read Stage/Step
Pre-read Stage/Step
Quantification Cycle Method	Ct
Signal Smoothing On	true
Stage where Melt Analysis is performed	Stage3
Stage/ Cycle where Ct Analysis is performed	Stage2, Step2
User Name
Well	Well Position	Omit	Sample Name	Target Name	Task	Reporter	Quencher	Quantity	Quantity Mean	Quantity SD	RQ	RQ Min	RQ Max	CT	Ct Mean	Ct SD	Delta Ct	Delta Ct Mean	Delta Ct SD	Delta Ct SE	Delta Delta Ct	Automatic Ct Threshold	Ct Threshold	Automatic Baseline	Baseline Start	Baseline End	Amp Status	Comments	Cq Conf	Tm1	Tm2	Tm3	Tm4
1	A1	FALSE	1	T-bet	UNKNOWN	SYBR	None							25.7255	25.6969	0.0552673						TRUE	0.560484	TRUE	3	18	Amp		0.960926	81.5162
13	B1	FALSE	1	T-bet	UNKNOWN	SYBR	None							25.6332	25.6969	0.0552673						TRUE	0.560484	TRUE	3	19	Amp		0.970877	81.5162
25	C1	FALSE	1	T-bet	UNKNOWN	SYBR	None							25.732	25.6969	0.0552673						TRUE	0.560484	TRUE	3	18	Amp		0.980031	81.3636
37	D1	FALSE	2	T-bet	UNKNOWN	SYBR	None							28.2861	28.3308	0.0456657						TRUE	0.560484	TRUE	3	20	Amp		0.984696	81.3636
49	E1	FALSE	2	T-bet	UNKNOWN	SYBR	None							28.329	28.3308	0.0456657						TRUE	0.560484	TRUE	3	22	Amp		0.974678	81.3636
61	F1	FALSE	2	T-bet	UNKNOWN	SYBR	None							28.3774	28.3308	0.0456657						TRUE	0.560484	TRUE	3	22	Amp		0.972308	81.3636
3	A3	FALSE	3	T-bet	UNKNOWN	SYBR	None							26.1091	26.1229	0.0227191						TRUE	0.560484	TRUE	3	19	Amp		0.965826	81.5162
73	G1	FALSE	3	T-bet	UNKNOWN	SYBR	None							26.1104	26.1229	0.0227191						TRUE	0.560484	TRUE	3	20	Amp		0.96854	81.3636
85	H1	FALSE	3	T-bet	UNKNOWN	SYBR	None							26.1491	26.1229	0.0227191						TRUE	0.560484	TRUE	3	17	Amp		0.974384	81.5162
15	B3	FALSE	4	T-bet	UNKNOWN	SYBR	None							26.7518	26.7693	0.0176041						TRUE	0.560484	TRUE	3	16	Amp		0.979792	81.5162
27	C3	FALSE	4	T-bet	UNKNOWN	SYBR	None							26.769	26.7693	0.0176041						TRUE	0.560484	TRUE	3	20	Amp		0.983495	81.5162
39	D3	FALSE	4	T-bet	UNKNOWN	SYBR	None							26.7871	26.7693	0.0176041						TRUE	0.560484	TRUE	3	20	Amp		0.962366	81.5162
51	E3	FALSE	5	T-bet	UNKNOWN	SYBR	None							25.8687	25.8371	0.0301202						TRUE	0.560484	TRUE	3	19	Amp		0.975768	81.5162
63	F3	FALSE	5	T-bet	UNKNOWN	SYBR	None							25.834	25.8371	0.0301202						TRUE	0.560484	TRUE	3	19	Amp		0.970593	81.5162
75	G3	FALSE	5	T-bet	UNKNOWN	SYBR	None							25.8087	25.8371	0.0301202						TRUE	0.560484	TRUE	3	17	Amp		0.980763	81.5162
4	A4	FALSE	6	T-bet	UNKNOWN	SYBR	None							24.4704	24.4744	0.0315363						TRUE	0.560484	TRUE	3	16	Amp		0.954848	81.5162
16	B4	FALSE	6	T-bet	UNKNOWN	SYBR	None							24.445	24.4744	0.0315363						TRUE	0.560484	TRUE	3	17	Amp		0.967843	81.5162
87	H3	FALSE	6	T-bet	UNKNOWN	SYBR	None							24.5077	24.4744	0.0315363						TRUE	0.560484	TRUE	3	17	Amp		0.952814	81.5162
28	C4	FALSE	11	T-bet	UNKNOWN	SYBR	None							26.7316	26.6692	0.0641766						TRUE	0.560484	TRUE	3	18	Amp		0.986143	81.5162
40	D4	FALSE	11	T-bet	UNKNOWN	SYBR	None							26.6034	26.6692	0.0641766						TRUE	0.560484	TRUE	3	19	Amp		0.976942	81.5162
52	E4	FALSE	11	T-bet	UNKNOWN	SYBR	None							26.6726	26.6692	0.0641766						TRUE	0.560484	TRUE	3	20	Amp		0.985337	81.5162
64	F4	FALSE	12	T-bet	UNKNOWN	SYBR	None							27.2042	27.2067	0.0097391						TRUE	0.560484	TRUE	3	20	Amp		0.94769	81.5162
76	G4	FALSE	12	T-bet	UNKNOWN	SYBR	None							27.1985	27.2067	0.0097391						TRUE	0.560484	TRUE	3	20	Amp		0.983918	81.5162
88	H4	FALSE	12	T-bet	UNKNOWN	SYBR	None							27.2175	27.2067	0.0097391						TRUE	0.560484	TRUE	3	20	Amp		0.983741	81.5162
5	A5	FALSE	13	T-bet	UNKNOWN	SYBR	None							26.3363	26.3374	0.00255682						TRUE	0.560484	TRUE	3	21	Amp		0.973069	81.4841
17	B5	FALSE	13	T-bet	UNKNOWN	SYBR	None							26.3355	26.3374	0.00255682						TRUE	0.560484	TRUE	3	19	Amp		0.986065	81.4841
29	C5	FALSE	13	T-bet	UNKNOWN	SYBR	None							26.3403	26.3374	0.00255682						TRUE	0.560484	TRUE	3	19	Amp		0.981631	81.4841
41	D5	FALSE	14	T-bet	UNKNOWN	SYBR	None							24.1495	24.1787	0.0273176						TRUE	0.560484	TRUE	3	18	Amp		0.974355	81.4841
53	E5	FALSE	14	T-bet	UNKNOWN	SYBR	None							24.2035	24.1787	0.0273176						TRUE	0.560484	TRUE	3	19	Amp		0.973998	81.3318
65	F5	FALSE	14	T-bet	UNKNOWN	SYBR	None							24.1831	24.1787	0.0273176						TRUE	0.560484	TRUE	3	19	Amp		0.956042	81.4841
6	A6	FALSE	15	T-bet	UNKNOWN	SYBR	None							25.985	26.0033	0.0294879						TRUE	0.560484	TRUE	3	18	Amp		0.971705	81.4841
77	G5	FALSE	15	T-bet	UNKNOWN	SYBR	None							25.9876	26.0033	0.0294879						TRUE	0.560484	TRUE	3	18	Amp		0.983715	81.3318
89	H5	FALSE	15	T-bet	UNKNOWN	SYBR	None							26.0373	26.0033	0.0294879						TRUE	0.560484	TRUE	3	21	Amp		0.983053	81.4841
18	B6	FALSE	16	T-bet	UNKNOWN	SYBR	None							23.5886	23.6467	0.0510033						TRUE	0.560484	TRUE	3	16	Amp		0.961413	81.4841
30	C6	FALSE	16	T-bet	UNKNOWN	SYBR	None							23.6841	23.6467	0.0510033						TRUE	0.560484	TRUE	3	18	Amp		0.961931	81.4841
42	D6	FALSE	16	T-bet	UNKNOWN	SYBR	None							23.6673	23.6467	0.0510033						TRUE	0.560484	TRUE	3	18	Amp		0.946409	81.3318
54	E6	FALSE	31	T-bet	UNKNOWN	SYBR	None							26.4123	26.4001	0.0127899						TRUE	0.560484	TRUE	3	20	Amp		0.934223	81.3318
66	F6	FALSE	31	T-bet	UNKNOWN	SYBR	None							26.4012	26.4001	0.0127899						TRUE	0.560484	TRUE	3	20	Amp		0.974155	81.3318
78	G6	FALSE	31	T-bet	UNKNOWN	SYBR	None							26.3868	26.4001	0.0127899						TRUE	0.560484	TRUE	3	20	Amp		0.976981	81.3318
7	A7	FALSE	32	T-bet	UNKNOWN	SYBR	None							26.9852	26.9549	0.035229						TRUE	0.560484	TRUE	3	21	Amp		0.979904	81.4841
19	B7	FALSE	32	T-bet	UNKNOWN	SYBR	None							26.9163	26.9549	0.035229						TRUE	0.560484	TRUE	3	22	Amp		0.97791	81.4841
90	H6	FALSE	32	T-bet	UNKNOWN	SYBR	None							26.9632	26.9549	0.035229						TRUE	0.560484	TRUE	3	20	Amp		0.97751	81.3318
31	C7	FALSE	33	T-bet	UNKNOWN	SYBR	None							27.3866	27.4053	0.041087						TRUE	0.560484	TRUE	3	21	Amp		0.987668	81.4841
43	D7	FALSE	33	T-bet	UNKNOWN	SYBR	None							27.3769	27.4053	0.041087						TRUE	0.560484	TRUE	3	21	Amp		0.985935	81.4841
55	E7	FALSE	33	T-bet	UNKNOWN	SYBR	None							27.4524	27.4053	0.041087						TRUE	0.560484	TRUE	3	21	Amp		0.971975	81.3318
67	F7	FALSE	34	T-bet	UNKNOWN	SYBR	None							24.7031	24.7223	0.0423093						TRUE	0.560484	TRUE	3	17	Amp		0.964874	81.4841
79	G7	FALSE	34	T-bet	UNKNOWN	SYBR	None							24.6929	24.7223	0.0423093						TRUE	0.560484	TRUE	3	17	Amp		0.970575	81.4841
91	H7	FALSE	34	T-bet	UNKNOWN	SYBR	None							24.7708	24.7223	0.0423093						TRUE	0.560484	TRUE	3	18	Amp		0.971279	81.4841
8	A8	FALSE	35	T-bet	UNKNOWN	SYBR	None							26.0426	26.0549	0.0204982						TRUE	0.560484	TRUE	3	20	Amp		0.976129	81.4841
20	B8	FALSE	35	T-bet	UNKNOWN	SYBR	None							26.0785	26.0549	0.0204982						TRUE	0.560484	TRUE	3	19	Amp		0.988515	81.4841
32	C8	FALSE	35	T-bet	UNKNOWN	SYBR	None							26.0434	26.0549	0.0204982						TRUE	0.560484	TRUE	3	20	Amp		0.975657	81.4841
44	D8	FALSE	36	T-bet	UNKNOWN	SYBR	None							24.062	24.0521	0.0140908						TRUE	0.560484	TRUE	3	18	Amp		0.967058	81.4841
56	E8	FALSE	36	T-bet	UNKNOWN	SYBR	None							24.036	24.0521	0.0140908						TRUE	0.560484	TRUE	3	17	Amp		0.971038	81.4841
68	F8	FALSE	36	T-bet	UNKNOWN	SYBR	None							24.0583	24.0521	0.0140908						TRUE	0.560484	TRUE	3	17	Amp		0.983898	81.4841
Analysis Type	Singleplex
Endogenous Control	T-bet
RQ Min/Max Confidence Level	95.0
Reference Sample	1

## Sheet: Melt Curve Raw Data
Block Type	96-Well 0.2-mL Block
Calibration Background is expired	Yes
Calibration Background performed on	09-25-2019
Calibration Pure Dye ABY is expired	Yes
Calibration Pure Dye ABY performed on	09-25-2019
Calibration Pure Dye FAM is expired	Yes
Calibration Pure Dye FAM performed on	09-25-2019
Calibration Pure Dye JUN is expired	Yes
Calibration Pure Dye JUN performed on	09-25-2019
Calibration Pure Dye ROX is expired	Yes
Calibration Pure Dye ROX performed on	09-25-2019
Calibration Pure Dye SYBR is expired	Yes
Calibration Pure Dye SYBR performed on	09-25-2019
Calibration Pure Dye VIC is expired	Yes
Calibration Pure Dye VIC performed on	09-25-2019
Calibration ROI is expired	Yes
Calibration ROI performed on	09-25-2019
Calibration Uniformity is expired	Yes
Calibration Uniformity performed on	09-25-2019
Chemistry	SYBR_GREEN
Date Created	2024-02-18 23:36:29 PM AFT
Experiment Barcode
Experiment Comment
Experiment File Name	D:\CUIYUCHUAN\2024-02-06_lixinxin rat pi t-bet liyali human xibao b-actin.eds
Experiment Name	2024-02-06_lixinxin rat pi t-bet liyali human xibao b-actin
Experiment Run End Time	2024-02-06 09:21:33 AM AFT
Experiment Type	Comparative Cт (ΔΔCт)
Instrument Name	2721219050176
Instrument Serial Number	2721219050176
Instrument Type	QuantStudio™ 1 System
Passive Reference	ROX
Post-read Stage/Step
Pre-read Stage/Step
Quantification Cycle Method	Ct
Signal Smoothing On	true
Stage where Melt Analysis is performed	Stage3
Stage/ Cycle where Ct Analysis is performed	Stage2, Step2
User Name
Well	Well Position	Reading	Temperature	Fluorescence	Derivative	Target Name
1	A1	1	59.9998	384565	9842.99	T-bet
1	A1	2	60.305	383120	9984.36	T-bet
1	A1	3	60.6102	381054	10131.6	T-bet
1	A1	4	60.9154	378163	10262.2	T-bet
1	A1	5	61.2206	375490	10374.7	T-bet
1	A1	6	61.5258	372520	10475.9	T-bet
1	A1	7	61.831	369096	10581	T-bet
1	A1	8	62.1362	365004	10700.6	T-bet
1	A1	9	62.4414	363211	10830.1	T-bet
1	A1	10	62.7466	359840	10949.4	T-bet
1	A1	11	63.0518	355716	11033.5	T-bet
1	A1	12	63.357	352305	11065.8	T-bet
1	A1	13	63.6622	348600	11047	T-bet
1	A1	14	63.9674	344013	10992.9	T-bet
1	A1	15	64.2726	342164	10925.9	T-bet
1	A1	16	64.5778	337439	10864.5	T-bet
1	A1	17	64.883	334041	10817.3	T-bet
1	A1	18	65.1882	331637	10782.9	T-bet
1	A1	19	65.4934	327986	10754.4	T-bet
1	A1	20	65.7986	323716	10724.2	T-bet
1	A1	21	66.1037	320961	10686.8	T-bet
1	A1	22	66.4089	317545	10641.1	T-bet
1	A1	23	66.7141	314115	10590.7	T-bet
1	A1	24	67.0193	310758	10544.8	T-bet
1	A1	25	67.3245	306534	10514.4	T-bet
1	A1	26	67.6297	303378	10505.9	T-bet
1	A1	27	67.9349	301219	10513.4	T-bet
1	A1	28	68.2401	296725	10519.2	T-bet
1	A1	29	68.5453	294240	10501.8	T-bet
1	A1	30	68.8505	290134	10448.8	T-bet
1	A1	31	69.1557	285872	10365.1	T-bet
1	A1	32	69.4609	283102	10269.5	T-bet
1	A1	33	69.7661	280697	10183.5	T-bet
1	A1	34	70.0713	276811	10119.6	T-bet
1	A1	35	70.3765	273889	10073.7	T-bet
1	A1	36	70.6817	270314	10034.8	T-bet
1	A1	37	70.9869	267495	9987.52	T-bet
1	A1	38	71.2921	264361	9925.99	T-bet
1	A1	39	71.5973	260202	9859.89	T-bet
1	A1	40	71.9025	257364	9812	T-bet
1	A1	41	72.2077	254323	9806.09	T-bet
1	A1	42	72.5129	251956	9851.78	T-bet
1	A1	43	72.8181	249038	9935.49	T-bet
1	A1	44	73.1233	245315	10025	T-bet
1	A1	45	73.4285	242070	10084.8	T-bet
1	A1	46	73.7337	238575	10093.3	T-bet
1	A1	47	74.0389	235647	10053.9	T-bet
1	A1	48	74.3441	231987	9993.13	T-bet
1	A1	49	74.6493	229860	9948.92	T-bet
1	A1	50	74.9545	225628	9953.99	T-bet
1	A1	51	75.2597	223503	10020.5	T-bet
1	A1	52	75.5649	221082	10132.8	T-bet
1	A1	53	75.8701	217076	10250.3	T-bet
1	A1	54	76.1753	213276	10337	T-bet
1	A1	55	76.4805	209794	10366.6	T-bet
1	A1	56	76.7857	206730	10340.3	T-bet
1	A1	57	77.0909	203060	10293.2	T-bet
1	A1	58	77.396	199892	10294.3	T-bet
1	A1	59	77.7012	197016	10443.7	T-bet
1	A1	60	78.0064	193427	10868.8	T-bet
1	A1	61	78.3116	190812	11719.8	T-bet
1	A1	62	78.6168	188567	13163.1	T-bet
1	A1	63	78.922	184217	15374.2	T-bet
1	A1	64	79.2272	180237	18523.7	T-bet
1	A1	65	79.5324	175258	22744	T-bet
1	A1	66	79.8376	167707	28061	T-bet
1	A1	67	80.1428	159699	34291.7	T-bet
1	A1	68	80.448	150222	40944.9	T-bet
1	A1	69	80.7532	135108	47192.3	T-bet
1	A1	70	81.0584	114234	51981.2	T-bet
1	A1	71	81.3636	85125	54297.4	T-bet
1	A1	72	81.6688	55637.2	53496.9	T-bet
1	A1	73	81.974	33558	49557.1	T-bet
1	A1	74	82.2792	20756.3	43116.7	T-bet
1	A1	75	82.5844	13977.1	35273.6	T-bet
1	A1	76	82.8896	9572.83	27236	T-bet
1	A1	77	83.1948	9636.37	19986.7	T-bet
1	A1	78	83.5	6170.53	14091.6	T-bet
1	A1	79	83.8052	4908.22	9671.43	T-bet
1	A1	80	84.1104	5185.73	6465.06	T-bet
1	A1	81	84.4156	2708.49	4331.17	T-bet
1	A1	82	84.7208	3082.83	2946.28	T-bet
1	A1	83	85.026	2751.79	2051.67	T-bet
1	A1	84	85.3312	2175.95	1468.49	T-bet
1	A1	85	85.6364	1782.49	1082.29	T-bet
1	A1	86	85.9416	1307.19	820.669	T-bet
1	A1	87	86.2468	1262.13	636.566	T-bet
1	A1	88	86.552	1202.83	499.098	T-bet
1	A1	89	86.8572	639.24	389.99	T-bet
1	A1	90	87.1624	501.515	302.596	T-bet
1	A1	91	87.4676	473.131	240.556	T-bet
1	A1	92	87.7728	490.18	213.146	T-bet
1	A1	93	88.078	816.753	226.515	T-bet
1	A1	94	88.3832	553.668	274.602	T-bet
1	A1	95	88.6884	-1371.41	336.395	T-bet
1	A1	96	88.9935	-59.0098	383.137	T-bet
1	A1	97	89.2988	-1576.18	391.37	T-bet
1	A1	98	89.6039	-513.542	352.489	T-bet
1	A1	99	89.9091	-1203.66	272.475	T-bet
1	A1	100	90.2143	-1488.81	164.182	T-bet
1	A1	101	90.5195	-1701.03	40.4004	T-bet
1	A1	102	90.8247	-1282.89	-86.5781	T-bet
1	A1	103	91.1299	-1481.6	-200.932	T-bet
1	A1	104	91.4351	-1008.14	-281.75	T-bet
1	A1	105	91.7403	-705.293	-308.701	T-bet
1	A1	106	92.0455	-1331.32	-272.621	T-bet
1	A1	107	92.3507	-1050.51	-183.389	T-bet
1	A1	108	92.6559	-2249.24	-68.3096	T-bet
1	A1	109	92.9611	-1834.09	39.5684	T-bet
1	A1	110	93.2663	-2493.75	116.526	T-bet
1	A1	111	93.5715	-1561.88	157.323	T-bet
1	A1	112	93.8767	-2383.28	173.141	T-bet
1	A1	113	94.1819	-2618.85	181.019	T-bet
1	A1	114	94.4871	-2275.75	193.011	T-bet
1	A1	115	94.7923	-3101.09	212.055	T-bet
3	A3	1	59.9998	370388	9113.51	T-bet
3	A3	2	60.305	369364	9286.64	T-bet
3	A3	3	60.6102	367612	9458.75	T-bet
3	A3	4	60.9154	365159	9605.35	T-bet
3	A3	5	61.2206	361285	9715.32	T-bet
3	A3	6	61.5258	359290	9796.8	T-bet
3	A3	7	61.831	355800	9870.39	T-bet
3	A3	8	62.1362	352238	9956.86	T-bet
3	A3	9	62.4414	350124	10069.4	T-bet
3	A3	10	62.7466	346763	10202.6	T-bet
3	A3	11	63.0518	343444	10338.6	T-bet
3	A3	12	63.357	339946	10455.4	T-bet
3	A3	13	63.6622	336956	10535.8	T-bet
3	A3	14	63.9674	332756	10573.9	T-bet
3	A3	15	64.2726	329861	10576.1	T-bet
3	A3	16	64.5778	325957	10557.4	T-bet
3	A3	17	64.883	322021	10533.3	T-bet
3	A3	18	65.1882	319585	10511.8	T-bet
3	A3	19	65.4934	316115	10489.6	T-bet
3	A3	20	65.7986	312834	10456.5	T-bet
3	A3	21	66.1037	309363	10403.9	T-bet
3	A3	22	66.4089	305391	10333.6	T-bet
3	A3	23	66.7141	302398	10260.5	T-bet
3	A3	24	67.0193	298917	10207.1	T-bet
3	A3	25	67.3245	295223	10192.2	T-bet
3	A3	26	67.6297	292504	10219.5	T-bet
3	A3	27	67.9349	289299	10272.4	T-bet
3	A3	28	68.2401	286282	10319.6	T-bet
3	A3	29	68.5453	282195	10330.4	T-bet
3	A3	30	68.8505	279118	10290.7	T-bet
3	A3	31	69.1557	274627	10211.2	T-bet
3	A3	32	69.4609	271286	10121.1	T-bet
3	A3	33	69.7661	269507	10051.5	T-bet
3	A3	34	70.0713	265051	10017.6	T-bet
3	A3	35	70.3765	263224	10010.7	T-bet
3	A3	36	70.6817	259384	10004	T-bet
3	A3	37	70.9869	255378	9967.53	T-bet
3	A3	38	71.2921	252599	9884.15	T-bet
3	A3	39	71.5973	248998	9753.52	T-bet
3	A3	40	71.9025	245856	9602.66	T-bet
3	A3	41	72.2077	242228	9470.44	T-bet
3	A3	42	72.5129	239921	9386.94	T-bet
3	A3	43	72.8181	237292	9362.54	T-bet
3	A3	44	73.1233	235213	9385.64	T-bet
3	A3	45	73.4285	230156	9431.68	T-bet
3	A3	46	73.7337	227852	9477.26	T-bet
3	A3	47	74.0389	225233	9512.05	T-bet
3	A3	48	74.3441	222125	9542.61	T-bet
3	A3	49	74.6493	219122	9588.36	T-bet
3	A3	50	74.9545	215064	9671.06	T-bet
3	A3	51	75.2597	212871	9800.59	T-bet
3	A3	52	75.5649	210627	9956.02	T-bet
3	A3	53	75.8701	207076	10101.3	T-bet
3	A3	54	76.1753	203172	10190.2	T-bet
3	A3	55	76.4805	199029	10187.6	T-bet
3	A3	56	76.7857	195802	10095.5	T-bet
3	A3	57	77.0909	192229	9961.47	T-bet
3	A3	58	77.396	189097	9872.45	T-bet
3	A3	59	77.7012	187318	9937.51	T-bet
3	A3	60	78.0064	183713	10273.8	T-bet
3	A3	61	78.3116	180372	11001.6	T-bet
3	A3	62	78.6168	178945	12250.2	T-bet
3	A3	63	78.922	174196	14165.9	T-bet
3	A3	64	79.2272	170078	16910.5	T-bet
3	A3	65	79.5324	165731	20632.4	T-bet
3	A3	66	79.8376	159665	25398.2	T-bet
3	A3	67	80.1428	152396	31089.1	T-bet
3	A3	68	80.448	142387	37297.8	T-bet
3	A3	69	80.7532	129521	43289.1	T-bet
3	A3	70	81.0584	110487	48086.8	T-bet
3	A3	71	81.3636	83740.4	50704.1	T-bet
3	A3	72	81.6688	54243.5	50453.1	T-bet
3	A3	73	81.974	31919.9	47202.2	T-bet
3	A3	74	82.2792	18202.9	41451.5	T-bet
3	A3	75	82.5844	10557.4	34179.2	T-bet
3	A3	76	82.8896	7055.94	26529.1	T-bet
3	A3	77	83.1948	5884.05	19483.1	T-bet
3	A3	78	83.5	3940.58	13653.3	T-bet
3	A3	79	83.8052	1856.52	9209.05	T-bet
3	A3	80	84.1104	2858.27	5935.54	T-bet
3	A3	81	84.4156	1319.54	3774.55	T-bet
3	A3	82	84.7208	436.068	2416.48	T-bet
3	A3	83	85.026	1433.24	1598.7	T-bet
3	A3	84	85.3312	915.835	1127.01	T-bet
3	A3	85	85.6364	-43.8558	865.296	T-bet
3	A3	86	85.9416	30.8635	717.848	T-bet
3	A3	87	86.2468	-1115.28	617.256	T-bet
3	A3	88	86.552	-234.71	519.681	T-bet
3	A3	89	86.8572	-1592.76	403.596	T-bet
3	A3	90	87.1624	-1058.96	267.99	T-bet
3	A3	91	87.4676	-1612.98	127.919	T-bet
3	A3	92	87.7728	-768.314	6.66309	T-bet
3	A3	93	88.078	-1002.05	-74.5498	T-bet
3	A3	94	88.3832	-1036.34	-105.983	T-bet
3	A3	95	88.6884	-1654.07	-93.416	T-bet
3	A3	96	88.9935	-1380.36	-54.5127	T-bet
3	A3	97	89.2988	-1829.44	-10.1836	T-bet
3	A3	98	89.6039	-1621.21	23.1504	T-bet
3	A3	99	89.9091	-1965.97	36.2676	T-bet
3	A3	100	90.2143	-2184.14	25.6113	T-bet
3	A3	101	90.5195	-2136.43	-8.45996	T-bet
3	A3	102	90.8247	-2851.47	-61.0918	T-bet
3	A3	103	91.1299	-1846.87	-121.666	T-bet
3	A3	104	91.4351	-1971.06	-175.572	T-bet
3	A3	105	91.7403	-1987.12	-210.123	T-bet
3	A3	106	92.0455	-2890.91	-221.105	T-bet
3	A3	107	92.3507	-2300.45	-214.923	T-bet
3	A3	108	92.6559	-2286.08	-204.739	T-bet
3	A3	109	92.9611	-2380.41	-203.872	T-bet
3	A3	110	93.2663	-3238.26	-220.809	T-bet
3	A3	111	93.5715	-2111.82	-257.522	T-bet
3	A3	112	93.8767	-2807.17	-310.002	T-bet
3	A3	113	94.1819	-2358.24	-369.942	T-bet
3	A3	114	94.4871	-2538.98	-427.604	T-bet
3	A3	115	94.7923	-2137.01	-475.475	T-bet
4	A4	1	59.9998	436476	10896.7	T-bet
4	A4	2	60.305	435135	10987	T-bet
4	A4	3	60.6102	434564	11121.3	T-bet
4	A4	4	60.9154	430680	11290.3	T-bet
4	A4	5	61.2206	426895	11479.7	T-bet
4	A4	6	61.5258	424100	11669.6	T-bet
4	A4	7	61.831	421121	11839.3	T-bet
4	A4	8	62.1362	417097	11967.8	T-bet
4	A4	9	62.4414	413423	12036.5	T-bet
4	A4	10	62.7466	408644	12038.4	T-bet
4	A4	11	63.0518	405473	11983.1	T-bet
4	A4	12	63.357	401359	11895.6	T-bet
4	A4	13	63.6622	396630	11809	T-bet
4	A4	14	63.9674	393673	11753.4	T-bet
4	A4	15	64.2726	389845	11747.5	T-bet
4	A4	16	64.5778	386635	11793.3	T-bet
4	A4	17	64.883	382216	11876.6	T-bet
4	A4	18	65.1882	378685	11971.3	T-bet
4	A4	19	65.4934	375635	12047.3	T-bet
4	A4	20	65.7986	371387	12079.6	T-bet
4	A4	21	66.1037	367071	12056.2	T-bet
4	A4	22	66.4089	363208	11981.9	T-bet
4	A4	23	66.7141	358816	11875.7	T-bet
4	A4	24	67.0193	355604	11763.8	T-bet
4	A4	25	67.3245	351740	11670.6	T-bet
4	A4	26	67.6297	347291	11611.7	T-bet
4	A4	27	67.9349	343837	11590.2	T-bet
4	A4	28	68.2401	341206	11597.7	T-bet
4	A4	29	68.5453	336921	11620.2	T-bet
4	A4	30	68.8505	331948	11644.1	T-bet
4	A4	31	69.1557	329471	11661.4	T-bet
4	A4	32	69.4609	325419	11669.1	T-bet
4	A4	33	69.7661	321525	11665.2	T-bet
4	A4	34	70.0713	317667	11646.3	T-bet
4	A4	35	70.3765	314337	11607.3	T-bet
4	A4	36	70.6817	309933	11543.3	T-bet
4	A4	37	70.9869	306817	11452.9	T-bet
4	A4	38	71.2921	302310	11343.5	T-bet
4	A4	39	71.5973	298674	11228.8	T-bet
4	A4	40	71.9025	296107	11126	T-bet
4	A4	41	72.2077	291382	11053	T-bet
4	A4	42	72.5129	288442	11024.4	T-bet
4	A4	43	72.8181	285247	11048.9	T-bet
4	A4	44	73.1233	281218	11127.2	T-bet
4	A4	45	73.4285	278514	11251.4	T-bet
4	A4	46	73.7337	274322	11406.5	T-bet
4	A4	47	74.0389	271739	11574	T-bet
4	A4	48	74.3441	266886	11735.1	T-bet
4	A4	49	74.6493	263674	11881.6	T-bet
4	A4	50	74.9545	259526	12007.4	T-bet
4	A4	51	75.2597	256459	12107.7	T-bet
4	A4	52	75.5649	251470	12174.6	T-bet
4	A4	53	75.8701	248151	12196.9	T-bet
4	A4	54	76.1753	244176	12163.7	T-bet
4	A4	55	76.4805	239715	12074.3	T-bet
4	A4	56	76.7857	235995	11948.3	T-bet
4	A4	57	77.0909	231365	11832.6	T-bet
4	A4	58	77.396	228563	11802.4	T-bet
4	A4	59	77.7012	225258	11958.1	T-bet
4	A4	60	78.0064	220900	12420.1	T-bet
4	A4	61	78.3116	218112	13328.2	T-bet
4	A4	62	78.6168	214753	14844.9	T-bet
4	A4	63	78.922	209845	17160.5	T-bet
4	A4	64	79.2272	205453	20486.3	T-bet
4	A4	65	79.5324	199349	25018.1	T-bet
4	A4	66	79.8376	192780	30853.5	T-bet
4	A4	67	80.1428	183527	37865.7	T-bet
4	A4	68	80.448	172185	45571.9	T-bet
4	A4	69	80.7532	156425	53076.1	T-bet
4	A4	70	81.0584	135138	59166.8	T-bet
4	A4	71	81.3636	100936	62599.1	T-bet
4	A4	72	81.6688	66177.6	62484.8	T-bet
4	A4	73	81.974	37206.5	58623.9	T-bet
4	A4	74	82.2792	21735	51610.3	T-bet
4	A4	75	82.5844	11837.5	42647.4	T-bet
4	A4	76	82.8896	7373.87	33158.2	T-bet
4	A4	77	83.1948	5141.86	24374.9	T-bet
4	A4	78	83.5	3219.18	17073.3	T-bet
4	A4	79	83.8052	1923.09	11520.9	T-bet
4	A4	80	84.1104	924.413	7521.68	T-bet
4	A4	81	84.4156	48.3378	4849.76	T-bet
4	A4	82	84.7208	-147.48	3133.43	T-bet
4	A4	83	85.026	-447.171	2058.39	T-bet
4	A4	84	85.3312	-273.272	1397.84	T-bet
4	A4	85	85.6364	-1002.78	1001.82	T-bet
4	A4	86	85.9416	-1028.11	773.489	T-bet
4	A4	87	86.2468	-1244.82	648.812	T-bet
4	A4	88	86.552	-1474.75	584.06	T-bet
4	A4	89	86.8572	-1532.41	549.403	T-bet
4	A4	90	87.1624	-2128.7	525.709	T-bet
4	A4	91	87.4676	-2228.29	502.237	T-bet
4	A4	92	87.7728	-2028.73	473.772	T-bet
4	A4	93	88.078	-2179.29	436.955	T-bet
4	A4	94	88.3832	-2938.8	387.527	T-bet
4	A4	95	88.6884	-2717.81	320.995	T-bet
4	A4	96	88.9935	-2906.96	237.113	T-bet
4	A4	97	89.2988	-3159.97	144.741	T-bet
4	A4	98	89.6039	-2291.45	61.8623	T-bet
4	A4	99	89.9091	-2324.71	8.6084	T-bet
4	A4	100	90.2143	-2766.74	-2.94824	T-bet
4	A4	101	90.5195	-2909.06	24.9717	T-bet
4	A4	102	90.8247	-3229.13	78.0869	T-bet
4	A4	103	91.1299	-2803.93	138.557	T-bet
4	A4	104	91.4351	-3010.74	192.876	T-bet
4	A4	105	91.7403	-3354.62	234.022	T-bet
4	A4	106	92.0455	-3794.04	258.603	T-bet
4	A4	107	92.3507	-3296.32	263.691	T-bet
4	A4	108	92.6559	-3995.78	246.824	T-bet
4	A4	109	92.9611	-3788	208.55	T-bet
4	A4	110	93.2663	-3761.95	154.491	T-bet
4	A4	111	93.5715	-3792.25	94.7871	T-bet
4	A4	112	93.8767	-3726.83	41.1221	T-bet
4	A4	113	94.1819	-4045.52	2.99414	T-bet
4	A4	114	94.4871	-3704.85	-15.0859	T-bet
4	A4	115	94.7923	-3362.01	-14.5254	T-bet
5	A5	1	59.9998	390064	9636.21	T-bet
5	A5	2	60.3045	389468	9778.94	T-bet
5	A5	3	60.6093	387707	9955.93	T-bet
5	A5	4	60.914	384170	10150.7	T-bet
5	A5	5	61.2188	382008	10343.2	T-bet
5	A5	6	61.5235	378707	10515.4	T-bet
5	A5	7	61.8283	376196	10654.5	T-bet
5	A5	8	62.133	371783	10757.1	T-bet
5	A5	9	62.4377	369246	10827.9	T-bet
5	A5	10	62.7425	365215	10875.5	T-bet
5	A5	11	63.0472	361592	10908.3	T-bet
5	A5	12	63.352	359004	10929.6	T-bet
5	A5	13	63.6567	355110	10938.2	T-bet
5	A5	14	63.9614	351875	10931.5	T-bet
5	A5	15	64.2662	347531	10910.6	T-bet
5	A5	16	64.5709	345005	10882.9	T-bet
5	A5	17	64.8757	341145	10860.2	T-bet
5	A5	18	65.1804	337621	10853.6	T-bet
5	A5	19	65.4852	334451	10866.5	T-bet
5	A5	20	65.7899	331048	10890.7	T-bet
5	A5	21	66.0947	328494	10907.6	T-bet
5	A5	22	66.3994	324231	10896.7	T-bet
5	A5	23	66.7041	320736	10845.2	T-bet
5	A5	24	67.0089	317053	10754.6	T-bet
5	A5	25	67.3136	313278	10639.4	T-bet
5	A5	26	67.6184	310046	10520.3	T-bet
5	A5	27	67.9231	307105	10415.7	T-bet
5	A5	28	68.2278	303571	10337.6	T-bet
5	A5	29	68.5326	300057	10289.8	T-bet
5	A5	30	68.8373	297122	10269.9	T-bet
5	A5	31	69.1421	293891	10271.3	T-bet
5	A5	32	69.4468	290866	10286.1	T-bet
5	A5	33	69.7516	287045	10306.1	T-bet
5	A5	34	70.0563	283959	10324.3	T-bet
5	A5	35	70.361	281023	10333.6	T-bet
5	A5	36	70.6658	277440	10328	T-bet
5	A5	37	70.9705	274389	10304	T-bet
5	A5	38	71.2753	270278	10262.2	T-bet
5	A5	39	71.58	267673	10207	T-bet
5	A5	40	71.8848	264366	10143.1	T-bet
5	A5	41	72.1895	260614	10073.1	T-bet
5	A5	42	72.4942	258553	9996.94	T-bet
5	A5	43	72.799	254375	9916.1	T-bet
5	A5	44	73.1037	251762	9837.77	T-bet
5	A5	45	73.4085	247980	9775.95	T-bet
5	A5	46	73.7132	245523	9746.4	T-bet
5	A5	47	74.0179	242945	9758.78	T-bet
5	A5	48	74.3227	240351	9812.35	T-bet
5	A5	49	74.6274	236502	9897.5	T-bet
5	A5	50	74.9322	233633	10000.8	T-bet
5	A5	51	75.2369	230211	10108.4	T-bet
5	A5	52	75.5417	227471	10206	T-bet
5	A5	53	75.8464	224383	10278.8	T-bet
5	A5	54	76.1511	220971	10315.4	T-bet
5	A5	55	76.4559	216691	10314.6	T-bet
5	A5	56	76.7606	213807	10293.6	T-bet
5	A5	57	77.0654	210835	10290	T-bet
5	A5	58	77.3701	207710	10360.3	T-bet
5	A5	59	77.6749	204235	10578.5	T-bet
5	A5	60	77.9796	201187	11038.4	T-bet
5	A5	61	78.2843	198005	11858.5	T-bet
5	A5	62	78.5891	195570	13189.1	T-bet
5	A5	63	78.8938	191253	15215	T-bet
5	A5	64	79.1986	187240	18145.5	T-bet
5	A5	65	79.5033	182853	22174.4	T-bet
5	A5	66	79.8081	177758	27402.6	T-bet
5	A5	67	80.1128	170589	33723.2	T-bet
5	A5	68	80.4175	160967	40707.3	T-bet
5	A5	69	80.7223	148702	47554	T-bet
5	A5	70	81.027	133104	53175	T-bet
5	A5	71	81.3318	107803	56441.5	T-bet
5	A5	72	81.6365	76347.9	56530.2	T-bet
5	A5	73	81.9412	48223.2	53226.5	T-bet
5	A5	74	82.246	30768.9	47032.1	T-bet
5	A5	75	82.5507	20306.9	39011.4	T-bet
5	A5	76	82.8555	14712.8	30447.3	T-bet
5	A5	77	83.1602	12221.6	22466.9	T-bet
5	A5	78	83.465	9877.45	15794.5	T-bet
5	A5	79	83.7697	9062.53	10695.3	T-bet
5	A5	80	84.0744	7067.81	7094.91	T-bet
5	A5	81	84.3792	7031.95	4682.08	T-bet
5	A5	82	84.6839	6263.52	3123.79	T-bet
5	A5	83	84.9887	5847.75	2134.35	T-bet
5	A5	84	85.2934	5630.11	1504.93	T-bet
5	A5	85	85.5982	4762.63	1099.17	T-bet
5	A5	86	85.9029	5487.36	833.921	T-bet
5	A5	87	86.2076	4414.48	659.664	T-bet
5	A5	88	86.5124	4482.1	546.608	T-bet
5	A5	89	86.8171	4535.03	476.904	T-bet
5	A5	90	87.1219	4154.3	440.323	T-bet
5	A5	91	87.4266	4100.4	430.691	T-bet
5	A5	92	87.7314	4134.22	442.068	T-bet
5	A5	93	88.0361	3443.42	465.546	T-bet
5	A5	94	88.3408	3748.94	488.386	T-bet
5	A5	95	88.6456	3195.51	496.432	T-bet
5	A5	96	88.9503	2799.15	479.071	T-bet
5	A5	97	89.2551	2436.75	434.111	T-bet
5	A5	98	89.5598	2768.21	369.28	T-bet
5	A5	99	89.8645	2810.38	298.795	T-bet
5	A5	100	90.1693	2421.23	236.834	T-bet
5	A5	101	90.474	2242.07	191.949	T-bet
5	A5	102	90.7788	2396.72	165.465	T-bet
5	A5	103	91.0835	2400.23	153.589	T-bet
5	A5	104	91.3883	2043.93	150.827	T-bet
5	A5	105	91.693	1769.79	152.515	T-bet
5	A5	106	91.9977	2221.32	155.774	T-bet
5	A5	107	92.3025	1825.33	159.141	T-bet
5	A5	108	92.6072	1517.87	161.349	T-bet
5	A5	109	92.912	1815.81	160.012	T-bet
5	A5	110	93.2167	1530.21	151.277	T-bet
5	A5	111	93.5215	1328.88	131.301	T-bet
5	A5	112	93.8262	1102.05	99.1387	T-bet
5	A5	113	94.1309	1212.93	59.1191	T-bet
5	A5	114	94.4357	1353.24	20.2979	T-bet
5	A5	115	94.7404	1859.58	-7.55469	T-bet
6	A6	1	59.9998	440178	10771.7	T-bet
6	A6	2	60.3045	439558	10942.3	T-bet
6	A6	3	60.6093	436840	11112.4	T-bet
6	A6	4	60.914	433076	11265.2	T-bet
6	A6	5	61.2188	430167	11398.8	T-bet
6	A6	6	61.5235	426849	11529.1	T-bet
6	A6	7	61.8283	423589	11673.3	T-bet
6	A6	8	62.133	419699	11840.7	T-bet
6	A6	9	62.4377	415969	12020.2	T-bet
6	A6	10	62.7425	413385	12182.8	T-bet
6	A6	11	63.0472	409449	12297.1	T-bet
6	A6	12	63.352	404494	12346.6	T-bet
6	A6	13	63.6567	400605	12337.6	T-bet
6	A6	14	63.9614	396255	12294.1	T-bet
6	A6	15	64.2662	392769	12243.2	T-bet
6	A6	16	64.5709	389677	12203.9	T-bet
6	A6	17	64.8757	385117	12183	T-bet
6	A6	18	65.1804	381540	12178.4	T-bet
6	A6	19	65.4852	377494	12182.3	T-bet
6	A6	20	65.7899	373699	12183.3	T-bet
6	A6	21	66.0947	370878	12169	T-bet
6	A6	22	66.3994	366474	12131.3	T-bet
6	A6	23	66.7041	362003	12071.2	T-bet
6	A6	24	67.0089	357713	11999.5	T-bet
6	A6	25	67.3136	355046	11930.5	T-bet
6	A6	26	67.6184	350527	11873.2	T-bet
6	A6	27	67.9231	347105	11827.1	T-bet
6	A6	28	68.2278	343056	11784.4	T-bet
6	A6	29	68.5326	339938	11737.2	T-bet
6	A6	30	68.8373	335163	11684.2	T-bet
6	A6	31	69.1421	331896	11631.5	T-bet
6	A6	32	69.4468	328014	11588	T-bet
6	A6	33	69.7516	324793	11557.1	T-bet
6	A6	34	70.0563	320969	11532.8	T-bet
6	A6	35	70.361	317670	11502.5	T-bet
6	A6	36	70.6658	313956	11455	T-bet
6	A6	37	70.9705	308835	11387.4	T-bet
6	A6	38	71.2753	306498	11307.3	T-bet
6	A6	39	71.58	302752	11222.9	T-bet
6	A6	40	71.8848	299344	11141.4	T-bet
6	A6	41	72.1895	295054	11066.1	T-bet
6	A6	42	72.4942	292316	10998.1	T-bet
6	A6	43	72.799	288712	10939.9	T-bet
6	A6	44	73.1037	284843	10897	T-bet
6	A6	45	73.4085	281854	10877.5	T-bet
6	A6	46	73.7132	278598	10888.1	T-bet
6	A6	47	74.0179	275218	10931.5	T-bet
6	A6	48	74.3227	272033	11005	T-bet
6	A6	49	74.6274	268531	11100.9	T-bet
6	A6	50	74.9322	265081	11208	T-bet
6	A6	51	75.2369	261120	11312.1	T-bet
6	A6	52	75.5417	258259	11397.7	T-bet
6	A6	53	75.8464	254454	11451.1	T-bet
6	A6	54	76.1511	250362	11462.5	T-bet
6	A6	55	76.4559	246204	11435.1	T-bet
6	A6	56	76.7606	243119	11385.5	T-bet
6	A6	57	77.0654	239880	11347.6	T-bet
6	A6	58	77.3701	235981	11373.6	T-bet
6	A6	59	77.6749	232056	11550	T-bet
6	A6	60	77.9796	228707	11998.5	T-bet
6	A6	61	78.2843	225217	12878.2	T-bet
6	A6	62	78.5891	222990	14379.1	T-bet
6	A6	63	78.8938	218663	16712.4	T-bet
6	A6	64	79.1986	214995	20096.6	T-bet
6	A6	65	79.5033	209199	24726.2	T-bet
6	A6	66	79.8081	202608	30701.3	T-bet
6	A6	67	80.1128	195396	37907.6	T-bet
6	A6	68	80.4175	185191	45881.3	T-bet
6	A6	69	80.7223	172404	53738	T-bet
6	A6	70	81.027	155125	60255.9	T-bet
6	A6	71	81.3318	126370	64154.3	T-bet
6	A6	72	81.6365	92154.9	64490.8	T-bet
6	A6	73	81.9412	61937.2	61010.9	T-bet
6	A6	74	82.246	42034	54268.4	T-bet
6	A6	75	82.5507	29704.9	45448.2	T-bet
6	A6	76	82.8555	23471.5	35972.6	T-bet
6	A6	77	83.1602	20060.5	27082.1	T-bet
6	A6	78	83.465	16876.2	19564.7	T-bet
6	A6	79	83.7697	13700.1	13707.2	T-bet
6	A6	80	84.0744	12065	9462.89	T-bet
6	A6	81	84.3792	10388.7	6528.37	T-bet
6	A6	82	84.6839	10072.1	4538.63	T-bet
6	A6	83	84.9887	9945.26	3223.97	T-bet
6	A6	84	85.2934	9178.52	2376.11	T-bet
6	A6	85	85.5982	7910.97	1838.28	T-bet
6	A6	86	85.9029	7835.47	1492.28	T-bet
6	A6	87	86.2076	7332.45	1252.46	T-bet
6	A6	88	86.5124	6515.22	1064.95	T-bet
6	A6	89	86.8171	5879.57	906.455	T-bet
6	A6	90	87.1219	6198.72	777.611	T-bet
6	A6	91	87.4266	6508.2	689.975	T-bet
6	A6	92	87.7314	5547.32	650.754	T-bet
6	A6	93	88.0361	5420.69	652.547	T-bet
6	A6	94	88.3408	4749.18	673.221	T-bet
6	A6	95	88.6456	4708.45	685.146	T-bet
6	A6	96	88.9503	4150.12	667.592	T-bet
6	A6	97	89.2551	3043.42	615.071	T-bet
6	A6	98	89.5598	3891.22	537.179	T-bet
6	A6	99	89.8645	3662.34	450.371	T-bet
6	A6	100	90.1693	3251.99	367.088	T-bet
6	A6	101	90.474	2778.47	289.729	T-bet
6	A6	102	90.7788	2653.84	213.933	T-bet
6	A6	103	91.0835	2309.04	138.188	T-bet
6	A6	104	91.3883	2321.54	71.1104	T-bet
6	A6	105	91.693	3343.43	29.001	T-bet
6	A6	106	91.9977	2260.72	24.3965	T-bet
6	A6	107	92.3025	2279.65	54.2295	T-bet
6	A6	108	92.6072	2333.77	97.4492	T-bet
6	A6	109	92.912	1321.78	125.142	T-bet
6	A6	110	93.2167	821.927	116.849	T-bet
6	A6	111	93.5215	1780.22	71.9102	T-bet
6	A6	112	93.8262	1952.6	8.15625	T-bet
6	A6	113	94.1309	1058.45	-50.4385	T-bet
6	A6	114	94.4357	1170.37	-87.793	T-bet
6	A6	115	94.7404	1432.73	-102.078	T-bet
7	A7	1	59.9998	374709	9576.15	T-bet
7	A7	2	60.3045	374022	9725.75	T-bet
7	A7	3	60.6093	372355	9889.68	T-bet
7	A7	4	60.914	368787	10044.3	T-bet
7	A7	5	61.2188	366399	10167.9	T-bet
7	A7	6	61.5235	363335	10256.9	T-bet
7	A7	7	61.8283	360790	10330.3	T-bet
7	A7	8	62.133	356441	10405.5	T-bet
7	A7	9	62.4377	353606	10494.7	T-bet
7	A7	10	62.7425	351139	10596.3	T-bet
7	A7	11	63.0472	347640	10694.8	T-bet
7	A7	12	63.352	344563	10769.2	T-bet
7	A7	13	63.6567	340698	10804	T-bet
7	A7	14	63.9614	336928	10796	T-bet
7	A7	15	64.2662	333491	10753.3	T-bet
7	A7	16	64.5709	330540	10690.1	T-bet
7	A7	17	64.8757	326958	10619.9	T-bet
7	A7	18	65.1804	323581	10552.9	T-bet
7	A7	19	65.4852	320362	10496.3	T-bet
7	A7	20	65.7899	317630	10455.3	T-bet
7	A7	21	66.0947	313479	10434.1	T-bet
7	A7	22	66.3994	311094	10435	T-bet
7	A7	23	66.7041	307469	10457.6	T-bet
7	A7	24	67.0089	304211	10496.6	T-bet
7	A7	25	67.3136	300627	10541.2	T-bet
7	A7	26	67.6184	297736	10576.2	T-bet
7	A7	27	67.9231	294669	10586.5	T-bet
7	A7	28	68.2278	290317	10563.7	T-bet
7	A7	29	68.5326	287246	10510.9	T-bet
7	A7	30	68.8373	284079	10442.3	T-bet
7	A7	31	69.1421	280204	10375.9	T-bet
7	A7	32	69.4468	277188	10324.3	T-bet
7	A7	33	69.7516	274843	10288.1	T-bet
7	A7	34	70.0563	271403	10258.2	T-bet
7	A7	35	70.361	267822	10224.1	T-bet
7	A7	36	70.6658	264188	10181.6	T-bet
7	A7	37	70.9705	261006	10135.4	T-bet
7	A7	38	71.2753	258543	10090.2	T-bet
7	A7	39	71.58	255064	10055.7	T-bet
7	A7	40	71.8848	252192	10034.5	T-bet
7	A7	41	72.1895	248441	10025.6	T-bet
7	A7	42	72.4942	245765	10029.2	T-bet
7	A7	43	72.799	242021	10044.9	T-bet
7	A7	44	73.1037	240126	10069.2	T-bet
7	A7	45	73.4085	236516	10093.3	T-bet
7	A7	46	73.7132	233206	10106.7	T-bet
7	A7	47	74.0179	230021	10103.7	T-bet
7	A7	48	74.3227	227368	10088.7	T-bet
7	A7	49	74.6274	223791	10075.5	T-bet
7	A7	50	74.9322	220509	10079	T-bet
7	A7	51	75.2369	217967	10105.2	T-bet
7	A7	52	75.5417	215664	10143.3	T-bet
7	A7	53	75.8464	211293	10172.7	T-bet
7	A7	54	76.1511	208207	10176.9	T-bet
7	A7	55	76.4559	205224	10150	T-bet
7	A7	56	76.7606	201475	10105.4	T-bet
7	A7	57	77.0654	198468	10083.9	T-bet
7	A7	58	77.3701	195705	10150.2	T-bet
7	A7	59	77.6749	192769	10368.1	T-bet
7	A7	60	77.9796	189280	10829.8	T-bet
7	A7	61	78.2843	186729	11640.9	T-bet
7	A7	62	78.5891	184384	12931.5	T-bet
7	A7	63	78.8938	179430	14861.8	T-bet
7	A7	64	79.1986	175634	17614	T-bet
7	A7	65	79.5033	172179	21355.1	T-bet
7	A7	66	79.8081	165472	26160.1	T-bet
7	A7	67	80.1128	159059	31904	T-bet
7	A7	68	80.4175	149678	38160.9	T-bet
7	A7	69	80.7223	137819	44172.9	T-bet
7	A7	70	81.027	120204	48950.8	T-bet
7	A7	71	81.3318	95215.5	51515	T-bet
7	A7	72	81.6365	64715.1	51206.6	T-bet
7	A7	73	81.9412	39163.8	47933.9	T-bet
7	A7	74	82.246	22871.6	42227.8	T-bet
7	A7	75	82.5507	13748.4	35070.1	T-bet
7	A7	76	82.8555	8461.61	27574.9	T-bet
7	A7	77	83.1602	5990.88	20672.5	T-bet
7	A7	78	83.465	3532.24	14923.4	T-bet
7	A7	79	83.7697	1635.92	10502.5	T-bet
7	A7	80	84.0744	-110.783	7015.79	T-bet
7	A7	81	84.3792	-514.389	4583.33	T-bet
7	A7	82	84.6839	-596.714	2963.05	T-bet
7	A7	83	84.9887	-487.975	1915.41	T-bet
7	A7	84	85.2934	-1084.49	1256.45	T-bet
7	A7	85	85.5982	-1655.62	850.584	T-bet
7	A7	86	85.9029	-1405.23	600.642	T-bet
7	A7	87	86.2076	-1940.29	440.832	T-bet
7	A7	88	86.5124	-2080.38	331.18	T-bet
7	A7	89	86.8171	-1848.16	251.775	T-bet
7	A7	90	87.1219	-2238.15	196.752	T-bet
7	A7	91	87.4266	-2472.39	168.145	T-bet
7	A7	92	87.7314	-2346.32	169.118	T-bet
7	A7	93	88.0361	-1745.08	196.944	T-bet
7	A7	94	88.3408	-2905.68	238.323	T-bet
7	A7	95	88.6456	-2710.76	270.698	T-bet
7	A7	96	88.9503	-3440	270.509	T-bet
7	A7	97	89.2551	-3518.09	224.303	T-bet
7	A7	98	89.5598	-3190.92	135.874	T-bet
7	A7	99	89.8645	-3611.21	24.7725	T-bet
7	A7	100	90.1693	-3229.91	-82.8232	T-bet
7	A7	101	90.474	-3034.82	-165.196	T-bet
7	A7	102	90.7788	-3172.47	-211.956	T-bet
7	A7	103	91.0835	-3411.65	-223.883	T-bet
7	A7	104	91.3883	-3543.97	-207.856	T-bet
7	A7	105	91.693	-3039.44	-171.9	T-bet
7	A7	106	91.9977	-2991.96	-124.024	T-bet
7	A7	107	92.3025	-3249.48	-73.8936	T-bet
7	A7	108	92.6072	-4359.92	-33.0303	T-bet
7	A7	109	92.912	-3273.2	-10.8896	T-bet
7	A7	110	93.2167	-3949.04	-9.26465	T-bet
7	A7	111	93.5215	-3705.96	-20.2656	T-bet
7	A7	112	93.8262	-3521.95	-30.3887	T-bet
7	A7	113	94.1309	-4015.15	-27.8818	T-bet
7	A7	114	94.4357	-3875.32	-8.16504	T-bet
7	A7	115	94.7404	-3792.36	25.7363	T-bet
8	A8	1	59.9998	343833	8668.65	T-bet
8	A8	2	60.3045	341659	8791.41	T-bet
8	A8	3	60.6093	340627	8936.99	T-bet
8	A8	4	60.914	338248	9090.77	T-bet
8	A8	5	61.2188	335384	9235.55	T-bet
8	A8	6	61.5235	332786	9361.5	T-bet
8	A8	7	61.8283	330456	9468.91	T-bet
8	A8	8	62.133	327111	9556.36	T-bet
8	A8	9	62.4377	324285	9623.77	T-bet
8	A8	10	62.7425	321065	9671.47	T-bet
8	A8	11	63.0472	318202	9699.93	T-bet
8	A8	12	63.352	315290	9710.15	T-bet
8	A8	13	63.6567	311940	9703.77	T-bet
8	A8	14	63.9614	309050	9683.32	T-bet
8	A8	15	64.2662	305585	9652.7	T-bet
8	A8	16	64.5709	303143	9616.74	T-bet
8	A8	17	64.8757	299922	9581.53	T-bet
8	A8	18	65.1804	296518	9553.52	T-bet
8	A8	19	65.4852	294247	9537.31	T-bet
8	A8	20	65.7899	290751	9533.95	T-bet
8	A8	21	66.0947	288195	9540.77	T-bet
8	A8	22	66.3994	285776	9553.91	T-bet
8	A8	23	66.7041	281781	9571.14	T-bet
8	A8	24	67.0089	278419	9591.53	T-bet
8	A8	25	67.3136	276401	9612.06	T-bet
8	A8	26	67.6184	273212	9624.67	T-bet
8	A8	27	67.9231	269649	9617.32	T-bet
8	A8	28	68.2278	266981	9580.54	T-bet
8	A8	29	68.5326	263799	9514.44	T-bet
8	A8	30	68.8373	260125	9431.23	T-bet
8	A8	31	69.1421	257595	9350.28	T-bet
8	A8	32	69.4468	254282	9288.49	T-bet
8	A8	33	69.7516	252736	9251.7	T-bet
8	A8	34	70.0563	248879	9232.33	T-bet
8	A8	35	70.361	246155	9214.23	T-bet
8	A8	36	70.6658	243167	9181.36	T-bet
8	A8	37	70.9705	240330	9123.25	T-bet
8	A8	38	71.2753	237511	9045.81	T-bet
8	A8	39	71.58	233844	8965.59	T-bet
8	A8	40	71.8848	231517	8904.08	T-bet
8	A8	41	72.1895	229412	8879.37	T-bet
8	A8	42	72.4942	226083	8899.85	T-bet
8	A8	43	72.799	223661	8961.87	T-bet
8	A8	44	73.1037	220674	9051.79	T-bet
8	A8	45	73.4085	218197	9150.35	T-bet
8	A8	46	73.7132	215152	9234.42	T-bet
8	A8	47	74.0179	212617	9291.83	T-bet
8	A8	48	74.3227	209149	9316.72	T-bet
8	A8	49	74.6274	206435	9310.73	T-bet
8	A8	50	74.9322	203458	9282.37	T-bet
8	A8	51	75.2369	200959	9243.07	T-bet
8	A8	52	75.5417	197555	9202.74	T-bet
8	A8	53	75.8464	195041	9166.69	T-bet
8	A8	54	76.1511	192093	9136.32	T-bet
8	A8	55	76.4559	189441	9114.59	T-bet
8	A8	56	76.7606	186329	9107.19	T-bet
8	A8	57	77.0654	183169	9130.07	T-bet
8	A8	58	77.3701	180904	9213.98	T-bet
8	A8	59	77.6749	178327	9409.91	T-bet
8	A8	60	77.9796	174449	9805.13	T-bet
8	A8	61	78.2843	172323	10518.2	T-bet
8	A8	62	78.5891	169365	11698.4	T-bet
8	A8	63	78.8938	166808	13515.7	T-bet
8	A8	64	79.1986	163770	16142.3	T-bet
8	A8	65	79.5033	159187	19721.5	T-bet
8	A8	66	79.8081	153569	24311.8	T-bet
8	A8	67	80.1128	147311	29801.4	T-bet
8	A8	68	80.4175	138914	35815.5	T-bet
8	A8	69	80.7223	128329	41668	T-bet
8	A8	70	81.027	114036	46428.1	T-bet
8	A8	71	81.3318	90987.4	49128.9	T-bet
8	A8	72	81.6365	63445.9	49068.1	T-bet
8	A8	73	81.9412	38808.8	46072.4	T-bet
8	A8	74	82.246	23006.7	40591.3	T-bet
8	A8	75	82.5507	13994.8	33561.7	T-bet
8	A8	76	82.8555	9282.22	26106.8	T-bet
8	A8	77	83.1602	7939.38	19209.6	T-bet
8	A8	78	83.465	5790.64	13497.9	T-bet
8	A8	79	83.7697	4375.45	9196.62	T-bet
8	A8	80	84.0744	4021.01	6047.54	T-bet
8	A8	81	84.3792	3473.5	4008.32	T-bet
8	A8	82	84.6839	2873.29	2748.8	T-bet
8	A8	83	84.9887	2642.69	1974.81	T-bet
8	A8	84	85.2934	1508.01	1469.51	T-bet
8	A8	85	85.5982	469.114	1100.85	T-bet
8	A8	86	85.9029	630.867	808.595	T-bet
8	A8	87	86.2076	1112.32	578.696	T-bet
8	A8	88	86.5124	794.273	414.487	T-bet
8	A8	89	86.8171	301.827	315.196	T-bet
8	A8	90	87.1219	309.309	268.532	T-bet
8	A8	91	87.4266	-277.843	255.29	T-bet
8	A8	92	87.7314	103.369	257.693	T-bet
8	A8	93	88.0361	-60.2729	264.161	T-bet
8	A8	94	88.3408	-869.009	269.087	T-bet
8	A8	95	88.6456	-727.357	270.461	T-bet
8	A8	96	88.9503	-818.476	267.705	T-bet
8	A8	97	89.2551	-1044.47	259.931	T-bet
8	A8	98	89.5598	-1185.33	244.366	T-bet
8	A8	99	89.8645	-1519.62	216.145	T-bet
8	A8	100	90.1693	-1686.6	170.9	T-bet
8	A8	101	90.474	-2102.24	109.477	T-bet
8	A8	102	90.7788	-1736.08	41.3711	T-bet
8	A8	103	91.0835	-1853.16	-16.6396	T-bet
8	A8	104	91.3883	-1780.21	-47.1787	T-bet
8	A8	105	91.693	-1723.67	-40.7637	T-bet
8	A8	106	91.9977	-2027.79	-0.949219	T-bet
8	A8	107	92.3025	-2485.86	56.9707	T-bet
8	A8	108	92.6072	-2461.52	112.503	T-bet
8	A8	109	92.912	-2752.13	147.508	T-bet
8	A8	110	93.2167	-2584.33	151.095	T-bet
8	A8	111	93.5215	-3201.2	121.216	T-bet
8	A8	112	93.8262	-3553.09	64.415	T-bet
8	A8	113	94.1309	-2952.16	-5.58496	T-bet
8	A8	114	94.4357	-3055.76	-71.4268	T-bet
8	A8	115	94.7404	-2661.16	-118.169	T-bet
13	B1	1	59.9998	445354	11433.1	T-bet
13	B1	2	60.305	442624	11547.5	T-bet
13	B1	3	60.6102	441142	11693.8	T-bet
13	B1	4	60.9154	436745	11863.9	T-bet
13	B1	5	61.2206	434845	12044.7	T-bet
13	B1	6	61.5258	431566	12208	T-bet
13	B1	7	61.831	427973	12358	T-bet
13	B1	8	62.1362	423235	12489.9	T-bet
13	B1	9	62.4414	419896	12601.2	T-bet
13	B1	10	62.7466	414807	12687.6	T-bet
13	B1	11	63.0518	413091	12741.7	T-bet
13	B1	12	63.357	407302	12756.4	T-bet
13	B1	13	63.6622	403866	12732.3	T-bet
13	B1	14	63.9674	399208	12681.7	T-bet
13	B1	15	64.2726	394339	12625.2	T-bet
13	B1	16	64.5778	392286	12582.7	T-bet
13	B1	17	64.883	386798	12564.9	T-bet
13	B1	18	65.1882	383902	12569.7	T-bet
13	B1	19	65.4934	379278	12585.2	T-bet
13	B1	20	65.7986	376452	12597.3	T-bet
13	B1	21	66.1037	371215	12596.3	T-bet
13	B1	22	66.4089	367921	12581.3	T-bet
13	B1	23	66.7141	363453	12558	T-bet
13	B1	24	67.0193	359367	12533.4	T-bet
13	B1	25	67.3245	355200	12510.8	T-bet
13	B1	26	67.6297	352572	12487.1	T-bet
13	B1	27	67.9349	346620	12457.5	T-bet
13	B1	28	68.2401	344292	12419.5	T-bet
13	B1	29	68.5453	338368	12375.2	T-bet
13	B1	30	68.8505	335330	12329.2	T-bet
13	B1	31	69.1557	332995	12285.6	T-bet
13	B1	32	69.4609	326754	12247	T-bet
13	B1	33	69.7661	323673	12215.3	T-bet
13	B1	34	70.0713	319981	12191.2	T-bet
13	B1	35	70.3765	316403	12171.5	T-bet
13	B1	36	70.6817	311808	12147.1	T-bet
13	B1	37	70.9869	308898	12104.6	T-bet
13	B1	38	71.2921	304253	12033.2	T-bet
13	B1	39	71.5973	300419	11926.9	T-bet
13	B1	40	71.9025	296088	11806.3	T-bet
13	B1	41	72.2077	292950	11695.1	T-bet
13	B1	42	72.5129	289428	11613.8	T-bet
13	B1	43	72.8181	285766	11571.2	T-bet
13	B1	44	73.1233	282417	11564.7	T-bet
13	B1	45	73.4285	278983	11587.8	T-bet
13	B1	46	73.7337	274062	11638.5	T-bet
13	B1	47	74.0389	271233	11719.2	T-bet
13	B1	48	74.3441	268105	11829.2	T-bet
13	B1	49	74.6493	265352	11956.4	T-bet
13	B1	50	74.9545	260252	12075.3	T-bet
13	B1	51	75.2597	255859	12158.5	T-bet
13	B1	52	75.5649	253093	12195.9	T-bet
13	B1	53	75.8701	248344	12181.6	T-bet
13	B1	54	76.1753	244656	12120.1	T-bet
13	B1	55	76.4805	240970	12023.9	T-bet
13	B1	56	76.7857	237450	11915.8	T-bet
13	B1	57	77.0909	232177	11855.3	T-bet
13	B1	58	77.396	229952	11921.6	T-bet
13	B1	59	77.7012	225758	12204	T-bet
13	B1	60	78.0064	222859	12799	T-bet
13	B1	61	78.3116	219785	13841.2	T-bet
13	B1	62	78.6168	215695	15478.6	T-bet
13	B1	63	78.922	209695	17895.6	T-bet
13	B1	64	79.2272	205454	21309.4	T-bet
13	B1	65	79.5324	200109	25925.3	T-bet
13	B1	66	79.8376	192637	31835.9	T-bet
13	B1	67	80.1428	183366	38881.1	T-bet
13	B1	68	80.448	170690	46519.5	T-bet
13	B1	69	80.7532	155098	53795.9	T-bet
13	B1	70	81.0584	130055	59475.5	T-bet
13	B1	71	81.3636	95834.2	62355.1	T-bet
13	B1	72	81.6688	59577.2	61652.6	T-bet
13	B1	73	81.974	33485.8	57306.3	T-bet
13	B1	74	82.2792	17247.9	50026	T-bet
13	B1	75	82.5844	10361.6	41062.5	T-bet
13	B1	76	82.8896	5710.78	31803.1	T-bet
13	B1	77	83.1948	3127.82	23385.2	T-bet
13	B1	78	83.5	376.039	16477.8	T-bet
13	B1	79	83.8052	-807.538	11204.9	T-bet
13	B1	80	84.1104	-876.147	7231.53	T-bet
13	B1	81	84.4156	-1520.69	4590.28	T-bet
13	B1	82	84.7208	-1816.12	2903.68	T-bet
13	B1	83	85.026	-2743.86	1852.94	T-bet
13	B1	84	85.3312	-2973.2	1208.34	T-bet
13	B1	85	85.6364	-2918.93	823.397	T-bet
13	B1	86	85.9416	-2479.63	611.059	T-bet
13	B1	87	86.2468	-3521.87	515.576	T-bet
13	B1	88	86.552	-3580.22	490.937	T-bet
13	B1	89	86.8572	-3816.74	491.972	T-bet
13	B1	90	87.1624	-4216.44	477.928	T-bet
13	B1	91	87.4676	-5089.25	422.608	T-bet
13	B1	92	87.7728	-4722.33	323.02	T-bet
13	B1	93	88.078	-4911.13	199.651	T-bet
13	B1	94	88.3832	-3993.25	85.8662	T-bet
13	B1	95	88.6884	-4683.77	10.3945	T-bet
13	B1	96	88.9935	-4331.91	-17.6992	T-bet
13	B1	97	89.2988	-5600.73	-12.332	T-bet
13	B1	98	89.6039	-5212.54	-0.170898	T-bet
13	B1	99	89.9091	-5139.25	-4.29492	T-bet
13	B1	100	90.2143	-5061.93	-32.7441	T-bet
13	B1	101	90.5195	-5711.68	-78.0488	T-bet
13	B1	102	90.8247	-5076.43	-125.451	T-bet
13	B1	103	91.1299	-5069.71	-162.776	T-bet
13	B1	104	91.4351	-5676.13	-186.104	T-bet
13	B1	105	91.7403	-5207.38	-199.349	T-bet
13	B1	106	92.0455	-5817.68	-209.129	T-bet
13	B1	107	92.3507	-5404.35	-218.134	T-bet
13	B1	108	92.6559	-5637.02	-221.067	T-bet
13	B1	109	92.9611	-4872.27	-206.454	T-bet
13	B1	110	93.2663	-5756.39	-164.14	T-bet
13	B1	111	93.5715	-5344.83	-94.0029	T-bet
13	B1	112	93.8767	-6628.16	-9.33594	T-bet
13	B1	113	94.1819	-6072.3	68.3887	T-bet
13	B1	114	94.4871	-6007.24	120.478	T-bet
13	B1	115	94.7923	-6480.6	140.361	T-bet
15	B3	1	59.9998	351919	8045.71	T-bet
15	B3	2	60.305	350822	8242.66	T-bet
15	B3	3	60.6102	349688	8449.06	T-bet
15	B3	4	60.9154	346426	8642.72	T-bet
15	B3	5	61.2206	344576	8807.85	T-bet
15	B3	6	61.5258	342192	8943.65	T-bet
15	B3	7	61.831	339041	9063.88	T-bet
15	B3	8	62.1362	335488	9187.63	T-bet
15	B3	9	62.4414	333110	9324.7	T-bet
15	B3	10	62.7466	331363	9468.33	T-bet
15	B3	11	63.0518	327316	9607.65	T-bet
15	B3	12	63.357	324352	9724.44	T-bet
15	B3	13	63.6622	321452	9809.25	T-bet
15	B3	14	63.9674	318476	9866.9	T-bet
15	B3	15	64.2726	313522	9911.55	T-bet
15	B3	16	64.5778	312007	9955.19	T-bet
15	B3	17	64.883	308428	9996.72	T-bet
15	B3	18	65.1882	305824	10019.5	T-bet
15	B3	19	65.4934	302168	9999.74	T-bet
15	B3	20	65.7986	298620	9920.85	T-bet
15	B3	21	66.1037	295907	9785.9	T-bet
15	B3	22	66.4089	292063	9620.87	T-bet
15	B3	23	66.7141	288392	9466.32	T-bet
15	B3	24	67.0193	286209	9360.56	T-bet
15	B3	25	67.3245	282898	9322.45	T-bet
15	B3	26	67.6297	280886	9343.24	T-bet
15	B3	27	67.9349	277216	9391.73	T-bet
15	B3	28	68.2401	274760	9430.88	T-bet
15	B3	29	68.5453	270991	9436.38	T-bet
15	B3	30	68.8505	267562	9406.61	T-bet
15	B3	31	69.1557	264096	9358.99	T-bet
15	B3	32	69.4609	262146	9316.16	T-bet
15	B3	33	69.7661	259256	9292.14	T-bet
15	B3	34	70.0713	256133	9286.61	T-bet
15	B3	35	70.3765	252565	9289.29	T-bet
15	B3	36	70.6817	250642	9289.12	T-bet
15	B3	37	70.9869	246162	9280.52	T-bet
15	B3	38	71.2921	243964	9264.81	T-bet
15	B3	39	71.5973	241200	9247.44	T-bet
15	B3	40	71.9025	237815	9232.41	T-bet
15	B3	41	72.2077	234708	9219.63	T-bet
15	B3	42	72.5129	232333	9205.58	T-bet
15	B3	43	72.8181	228852	9187.16	T-bet
15	B3	44	73.1233	226250	9167.54	T-bet
15	B3	45	73.4285	223115	9160.72	T-bet
15	B3	46	73.7337	219824	9190.17	T-bet
15	B3	47	74.0389	217478	9280.48	T-bet
15	B3	48	74.3441	215121	9436.62	T-bet
15	B3	49	74.6493	212476	9656.65	T-bet
15	B3	50	74.9545	209073	9916.23	T-bet
15	B3	51	75.2597	205431	10180.4	T-bet
15	B3	52	75.5649	202179	10412.2	T-bet
15	B3	53	75.8701	198528	10578	T-bet
15	B3	54	76.1753	195797	10649.1	T-bet
15	B3	55	76.4805	191733	10607.6	T-bet
15	B3	56	76.7857	187515	10458.1	T-bet
15	B3	57	77.0909	183847	10240.8	T-bet
15	B3	58	77.396	181134	10036.6	T-bet
15	B3	59	77.7012	177571	9960.95	T-bet
15	B3	60	78.0064	175659	10147.1	T-bet
15	B3	61	78.3116	173492	10732.6	T-bet
15	B3	62	78.6168	169803	11855.7	T-bet
15	B3	63	78.922	166541	13660.8	T-bet
15	B3	64	79.2272	162767	16300.9	T-bet
15	B3	65	79.5324	158668	19915.9	T-bet
15	B3	66	79.8376	152353	24571.3	T-bet
15	B3	67	80.1428	145956	30160.4	T-bet
15	B3	68	80.448	135742	36300.2	T-bet
15	B3	69	80.7532	123853	42282.9	T-bet
15	B3	70	81.0584	107069	47147.6	T-bet
15	B3	71	81.3636	80215.3	49899.2	T-bet
15	B3	72	81.6688	51853.9	49818.5	T-bet
15	B3	73	81.974	28513.6	46732.9	T-bet
15	B3	74	82.2792	16130.4	41108.8	T-bet
15	B3	75	82.5844	8254.03	33909.4	T-bet
15	B3	76	82.8896	5390.19	26281.6	T-bet
15	B3	77	83.1948	3444.38	19221.6	T-bet
15	B3	78	83.5	1620.24	13358.3	T-bet
15	B3	79	83.8052	1065.68	8890.08	T-bet
15	B3	80	84.1104	277.903	5593.28	T-bet
15	B3	81	84.4156	-150.739	3413.34	T-bet
15	B3	82	84.7208	-355.647	2040.41	T-bet
15	B3	83	85.026	-308.396	1207.31	T-bet
15	B3	84	85.3312	-742.084	714.005	T-bet
15	B3	85	85.6364	-620.227	421.755	T-bet
15	B3	86	85.9416	-1315.59	240.152	T-bet
15	B3	87	86.2468	-1759.32	117.875	T-bet
15	B3	88	86.552	-1359.31	35.415	T-bet
15	B3	89	86.8572	-703.311	-6.70508	T-bet
15	B3	90	87.1624	-706.93	-5.57715	T-bet
15	B3	91	87.4676	-2026.4	28.1631	T-bet
15	B3	92	87.7728	-2096.48	66.4629	T-bet
15	B3	93	88.078	-2050.74	75.2383	T-bet
15	B3	94	88.3832	-2546.01	33.0088	T-bet
15	B3	95	88.6884	-2324.38	-56.5479	T-bet
15	B3	96	88.9935	-2526.11	-166.722	T-bet
15	B3	97	89.2988	-1170.96	-263.077	T-bet
15	B3	98	89.6039	-2009.58	-322.117	T-bet
15	B3	99	89.9091	-2733.48	-341.822	T-bet
15	B3	100	90.2143	-2306.71	-338.178	T-bet
15	B3	101	90.5195	-2147.69	-331.419	T-bet
15	B3	102	90.8247	-2576.76	-332.554	T-bet
15	B3	103	91.1299	-1558.66	-339.392	T-bet
15	B3	104	91.4351	-2544.17	-342.862	T-bet
15	B3	105	91.7403	-2424.88	-336.476	T-bet
15	B3	106	92.0455	-2393.43	-321.07	T-bet
15	B3	107	92.3507	-2057.42	-302.596	T-bet
15	B3	108	92.6559	-2902.34	-286.454	T-bet
15	B3	109	92.9611	-2233.05	-273.234	T-bet
15	B3	110	93.2663	-2878.41	-258.213	T-bet
15	B3	111	93.5715	-2020.42	-234.398	T-bet
15	B3	112	93.8767	-2420.53	-197.333	T-bet
15	B3	113	94.1819	-3386.33	-148.955	T-bet
15	B3	114	94.4871	-3230.63	-97.8057	T-bet
15	B3	115	94.7923	-2852.72	-54.7627	T-bet
16	B4	1	59.9998	346986	8511.21	T-bet
16	B4	2	60.305	344698	8601.51	T-bet
16	B4	3	60.6102	342804	8711.17	T-bet
16	B4	4	60.9154	340773	8845.37	T-bet
16	B4	5	61.2206	337959	9005.27	T-bet
16	B4	6	61.5258	336564	9185.8	T-bet
16	B4	7	61.831	333772	9367.95	T-bet
16	B4	8	62.1362	330616	9542.47	T-bet
16	B4	9	62.4414	326944	9698.41	T-bet
16	B4	10	62.7466	324372	9820.81	T-bet
16	B4	11	63.0518	321477	9895.62	T-bet
16	B4	12	63.357	318632	9914.64	T-bet
16	B4	13	63.6622	314624	9881.77	T-bet
16	B4	14	63.9674	310982	9815.83	T-bet
16	B4	15	64.2726	307913	9745.8	T-bet
16	B4	16	64.5778	305827	9700.11	T-bet
16	B4	17	64.883	301656	9694.99	T-bet
16	B4	18	65.1882	299030	9728.2	T-bet
16	B4	19	65.4934	296955	9781.16	T-bet
16	B4	20	65.7986	293329	9828.08	T-bet
16	B4	21	66.1037	290235	9847.01	T-bet
16	B4	22	66.4089	286576	9827.23	T-bet
16	B4	23	66.7141	283210	9769.83	T-bet
16	B4	24	67.0193	280507	9684.32	T-bet
16	B4	25	67.3245	277719	9584.76	T-bet
16	B4	26	67.6297	273647	9486.99	T-bet
16	B4	27	67.9349	270493	9405.86	T-bet
16	B4	28	68.2401	268328	9350.74	T-bet
16	B4	29	68.5453	265108	9322.05	T-bet
16	B4	30	68.8505	262471	9311.54	T-bet
16	B4	31	69.1557	259158	9307.56	T-bet
16	B4	32	69.4609	255919	9301.43	T-bet
16	B4	33	69.7661	253163	9290.45	T-bet
16	B4	34	70.0713	250168	9276.43	T-bet
16	B4	35	70.3765	247557	9261.97	T-bet
16	B4	36	70.6817	244295	9247.96	T-bet
16	B4	37	70.9869	241037	9233.56	T-bet
16	B4	38	71.2921	238486	9219.01	T-bet
16	B4	39	71.5973	235942	9206.55	T-bet
16	B4	40	71.9025	231492	9199.09	T-bet
16	B4	41	72.2077	230122	9198.47	T-bet
16	B4	42	72.5129	226666	9203.8	T-bet
16	B4	43	72.8181	223761	9212.43	T-bet
16	B4	44	73.1233	220858	9223.24	T-bet
16	B4	45	73.4285	217609	9239.93	T-bet
16	B4	46	73.7337	214972	9268.93	T-bet
16	B4	47	74.0389	212466	9318.88	T-bet
16	B4	48	74.3441	209341	9392.78	T-bet
16	B4	49	74.6493	206778	9486.34	T-bet
16	B4	50	74.9545	203681	9589.97	T-bet
16	B4	51	75.2597	200057	9692.49	T-bet
16	B4	52	75.5649	197240	9782.97	T-bet
16	B4	53	75.8701	194307	9850.03	T-bet
16	B4	54	76.1753	191132	9881.39	T-bet
16	B4	55	76.4805	187352	9867.41	T-bet
16	B4	56	76.7857	185122	9810.33	T-bet
16	B4	57	77.0909	180254	9735.06	T-bet
16	B4	58	77.396	177778	9694.89	T-bet
16	B4	59	77.7012	175591	9769.72	T-bet
16	B4	60	78.0064	171851	10059.9	T-bet
16	B4	61	78.3116	170553	10683.6	T-bet
16	B4	62	78.6168	166632	11780.9	T-bet
16	B4	63	78.922	162317	13518.9	T-bet
16	B4	64	79.2272	159735	16082	T-bet
16	B4	65	79.5324	156418	19630.5	T-bet
16	B4	66	79.8376	149872	24223	T-bet
16	B4	67	80.1428	142657	29713.7	T-bet
16	B4	68	80.448	133589	35664	T-bet
16	B4	69	80.7532	120981	41324.1	T-bet
16	B4	70	81.0584	101905	45739.2	T-bet
16	B4	71	81.3636	75596.6	47983.6	T-bet
16	B4	72	81.6688	48277.4	47456.9	T-bet
16	B4	73	81.974	27688.8	44111.6	T-bet
16	B4	74	82.2792	15213.2	38496.1	T-bet
16	B4	75	82.5844	9523.28	31580.7	T-bet
16	B4	76	82.8896	6620.47	24447.5	T-bet
16	B4	77	83.1948	4184.07	17986	T-bet
16	B4	78	83.5	3091.32	12716.7	T-bet
16	B4	79	83.8052	1837.16	8747.69	T-bet
16	B4	80	84.1104	914.566	5825.49	T-bet
16	B4	81	84.4156	516.782	3891.56	T-bet
16	B4	82	84.7208	-484.264	2652.59	T-bet
16	B4	83	85.026	-190.312	1870.85	T-bet
16	B4	84	85.3312	-586.889	1378.41	T-bet
16	B4	85	85.6364	-957.154	1063.74	T-bet
16	B4	86	85.9416	-1505.88	853.492	T-bet
16	B4	87	86.2468	-1781.22	701.097	T-bet
16	B4	88	86.552	-2095.55	581.566	T-bet
16	B4	89	86.8572	-1225.54	486.348	T-bet
16	B4	90	87.1624	-2021.21	414.745	T-bet
16	B4	91	87.4676	-1977.16	364.677	T-bet
16	B4	92	87.7728	-2678.5	328.59	T-bet
16	B4	93	88.078	-2354.5	296.873	T-bet
16	B4	94	88.3832	-2754.26	264.581	T-bet
16	B4	95	88.6884	-2275.19	234.683	T-bet
16	B4	96	88.9935	-2500.59	214.851	T-bet
16	B4	97	89.2988	-2821.36	211.065	T-bet
16	B4	98	89.6039	-3207.55	223.482	T-bet
16	B4	99	89.9091	-3109.21	246.762	T-bet
16	B4	100	90.2143	-2447.21	272.51	T-bet
16	B4	101	90.5195	-3688.19	291.007	T-bet
16	B4	102	90.8247	-4053.04	292.404	T-bet
16	B4	103	91.1299	-3637.53	269.303	T-bet
16	B4	104	91.4351	-3624.49	220.485	T-bet
16	B4	105	91.7403	-3434.88	152.735	T-bet
16	B4	106	92.0455	-4237.68	78.5107	T-bet
16	B4	107	92.3507	-3761.65	11.04	T-bet
16	B4	108	92.6559	-3477.31	-39.7051	T-bet
16	B4	109	92.9611	-3747.66	-68.6416	T-bet
16	B4	110	93.2663	-3817.09	-76.0186	T-bet
16	B4	111	93.5715	-3538.06	-67.7129	T-bet
16	B4	112	93.8767	-4431.54	-54.4775	T-bet
16	B4	113	94.1819	-3780.18	-48.8047	T-bet
16	B4	114	94.4871	-4149.83	-60.0332	T-bet
16	B4	115	94.7923	-3962.14	-90.543	T-bet
17	B5	1	59.9998	309141	7737.73	T-bet
17	B5	2	60.3045	308213	7834.52	T-bet
17	B5	3	60.6093	306789	7938.6	T-bet
17	B5	4	60.914	303891	8036.35	T-bet
17	B5	5	61.2188	302004	8119.92	T-bet
17	B5	6	61.5235	299819	8191.24	T-bet
17	B5	7	61.8283	297024	8260.09	T-bet
17	B5	8	62.133	294559	8334.79	T-bet
17	B5	9	62.4377	291810	8424.52	T-bet
17	B5	10	62.7425	289748	8525.51	T-bet
17	B5	11	63.0472	286701	8622.62	T-bet
17	B5	12	63.352	284027	8694.42	T-bet
17	B5	13	63.6567	281778	8723.89	T-bet
17	B5	14	63.9614	278553	8709.52	T-bet
17	B5	15	64.2662	275188	8669.02	T-bet
17	B5	16	64.5709	272286	8632.05	T-bet
17	B5	17	64.8757	269657	8623.96	T-bet
17	B5	18	65.1804	267888	8651.59	T-bet
17	B5	19	65.4852	265256	8700.65	T-bet
17	B5	20	65.7899	262630	8746.14	T-bet
17	B5	21	66.0947	259207	8768.12	T-bet
17	B5	22	66.3994	256353	8761.17	T-bet
17	B5	23	66.7041	253383	8732.83	T-bet
17	B5	24	67.0089	250760	8694.61	T-bet
17	B5	25	67.3136	248350	8654.08	T-bet
17	B5	26	67.6184	245274	8613.72	T-bet
17	B5	27	67.9231	242647	8575.03	T-bet
17	B5	28	68.2278	239421	8541.23	T-bet
17	B5	29	68.5326	236510	8516.11	T-bet
17	B5	30	68.8373	234868	8499.32	T-bet
17	B5	31	69.1421	231933	8484.06	T-bet
17	B5	32	69.4468	228781	8459.51	T-bet
17	B5	33	69.7516	225969	8416.19	T-bet
17	B5	34	70.0563	223581	8350.45	T-bet
17	B5	35	70.361	220738	8266.73	T-bet
17	B5	36	70.6658	218578	8172.38	T-bet
17	B5	37	70.9705	214861	8089.25	T-bet
17	B5	38	71.2753	213057	8036.42	T-bet
17	B5	39	71.58	210610	8027	T-bet
17	B5	40	71.8848	208090	8062.05	T-bet
17	B5	41	72.1895	205744	8128.21	T-bet
17	B5	42	72.4942	203115	8201.6	T-bet
17	B5	43	72.799	200365	8257.23	T-bet
17	B5	44	73.1037	197550	8278.78	T-bet
17	B5	45	73.4085	195423	8268.17	T-bet
17	B5	46	73.7132	191598	8237.74	T-bet
17	B5	47	74.0179	189745	8207.12	T-bet
17	B5	48	74.3227	187900	8191.97	T-bet
17	B5	49	74.6274	186003	8198.61	T-bet
17	B5	50	74.9322	181044	8225.29	T-bet
17	B5	51	75.2369	180234	8265.44	T-bet
17	B5	52	75.5417	177534	8307.89	T-bet
17	B5	53	75.8464	174127	8343.09	T-bet
17	B5	54	76.1511	172695	8359.02	T-bet
17	B5	55	76.4559	168984	8349.07	T-bet
17	B5	56	76.7606	166199	8321.1	T-bet
17	B5	57	77.0654	163555	8303.25	T-bet
17	B5	58	77.3701	161439	8344.58	T-bet
17	B5	59	77.6749	158572	8511.06	T-bet
17	B5	60	77.9796	156275	8881.97	T-bet
17	B5	61	78.2843	153981	9550.69	T-bet
17	B5	62	78.5891	151337	10630.4	T-bet
17	B5	63	78.8938	148336	12259.2	T-bet
17	B5	64	79.1986	144571	14593.3	T-bet
17	B5	65	79.5033	141908	17776.8	T-bet
17	B5	66	79.8081	136653	21878.1	T-bet
17	B5	67	80.1128	131065	26801.4	T-bet
17	B5	68	80.4175	123564	32199.6	T-bet
17	B5	69	80.7223	113855	37442.7	T-bet
17	B5	70	81.027	99738.8	41692.9	T-bet
17	B5	71	81.3318	79920	44098.4	T-bet
17	B5	72	81.6365	55167.2	44056.1	T-bet
17	B5	73	81.9412	32890.4	41430.7	T-bet
17	B5	74	82.246	19459.8	36620.7	T-bet
17	B5	75	82.5507	11165.7	30433.6	T-bet
17	B5	76	82.8555	6765.67	23827.4	T-bet
17	B5	77	83.1602	3103.1	17640.7	T-bet
17	B5	78	83.465	2500.63	12418.5	T-bet
17	B5	79	83.7697	795.637	8375.38	T-bet
17	B5	80	84.0744	511.738	5323.43	T-bet
17	B5	81	84.3792	-271.714	3253.81	T-bet
17	B5	82	84.6839	332.53	1921.64	T-bet
17	B5	83	84.9887	-382.432	1096.87	T-bet
17	B5	84	85.2934	-462.529	599.92	T-bet
17	B5	85	85.5982	-794.306	306.067	T-bet
17	B5	86	85.9029	-506.354	136.425	T-bet
17	B5	87	86.2076	-669.279	44.1758	T-bet
17	B5	88	86.5124	-975.403	1.03418	T-bet
17	B5	89	86.8171	-927.946	-12.9531	T-bet
17	B5	90	87.1219	-768.377	-14.9502	T-bet
17	B5	91	87.4266	-1281.61	-20.2139	T-bet
17	B5	92	87.7314	-1359.87	-39.4531	T-bet
17	B5	93	88.0361	-1517.39	-75.1631	T-bet
17	B5	94	88.3408	-1740.6	-120.452	T-bet
17	B5	95	88.6456	-873.676	-162.883	T-bet
17	B5	96	88.9503	-1608.18	-192.191	T-bet
17	B5	97	89.2551	-1070.33	-206.832	T-bet
17	B5	98	89.5598	-1772.49	-214.06	T-bet
17	B5	99	89.8645	-1820.59	-222.859	T-bet
17	B5	100	90.1693	-1526.38	-235.021	T-bet
17	B5	101	90.474	-1778.31	-241.854	T-bet
17	B5	102	90.7788	-1268.38	-230.241	T-bet
17	B5	103	91.0835	-1191.44	-194.483	T-bet
17	B5	104	91.3883	-1754.44	-145.324	T-bet
17	B5	105	91.693	-2100.8	-108.442	T-bet
17	B5	106	91.9977	-2319.42	-111.558	T-bet
17	B5	107	92.3025	-2304.11	-167.396	T-bet
17	B5	108	92.6072	-2431.73	-263.521	T-bet
17	B5	109	92.912	-1610.88	-366.545	T-bet
17	B5	110	93.2167	-1356.98	-439.253	T-bet
17	B5	111	93.5215	-1289.86	-460.492	T-bet
17	B5	112	93.8262	-1978.53	-435.391	T-bet
17	B5	113	94.1309	-2225.46	-389.759	T-bet
17	B5	114	94.4357	-1884.39	-353.4	T-bet
17	B5	115	94.7404	-1760.53	-344.111	T-bet
18	B6	1	59.9998	541574	13333.7	T-bet
18	B6	2	60.3045	539767	13566.3	T-bet
18	B6	3	60.6093	537186	13845.6	T-bet
18	B6	4	60.914	533569	14138.9	T-bet
18	B6	5	61.2188	530011	14394.6	T-bet
18	B6	6	61.5235	525711	14594.7	T-bet
18	B6	7	61.8283	520895	14745.7	T-bet
18	B6	8	62.133	516263	14861.1	T-bet
18	B6	9	62.4377	511464	14962.1	T-bet
18	B6	10	62.7425	507101	15064.7	T-bet
18	B6	11	63.0472	502209	15169.7	T-bet
18	B6	12	63.352	498016	15263	T-bet
18	B6	13	63.6567	493471	15324.6	T-bet
18	B6	14	63.9614	487843	15342	T-bet
18	B6	15	64.2662	482667	15318.2	T-bet
18	B6	16	64.5709	477623	15269.9	T-bet
18	B6	17	64.8757	473250	15217.7	T-bet
18	B6	18	65.1804	468867	15175.4	T-bet
18	B6	19	65.4852	463723	15144.1	T-bet
18	B6	20	65.7899	459238	15114.2	T-bet
18	B6	21	66.0947	454733	15072.1	T-bet
18	B6	22	66.3994	449681	15008.2	T-bet
18	B6	23	66.7041	444995	14923.2	T-bet
18	B6	24	67.0089	439102	14827.4	T-bet
18	B6	25	67.3136	435770	14735.1	T-bet
18	B6	26	67.6184	429924	14657.3	T-bet
18	B6	27	67.9231	426178	14595.5	T-bet
18	B6	28	68.2278	421637	14543.1	T-bet
18	B6	29	68.5326	416410	14491.5	T-bet
18	B6	30	68.8373	412202	14436	T-bet
18	B6	31	69.1421	407080	14379.2	T-bet
18	B6	32	69.4468	402815	14328.5	T-bet
18	B6	33	69.7516	398732	14290.9	T-bet
18	B6	34	70.0563	394182	14269.3	T-bet
18	B6	35	70.361	389220	14260.8	T-bet
18	B6	36	70.6658	385287	14257.6	T-bet
18	B6	37	70.9705	380486	14248.6	T-bet
18	B6	38	71.2753	376027	14222	T-bet
18	B6	39	71.58	371807	14170.9	T-bet
18	B6	40	71.8848	366323	14095.7	T-bet
18	B6	41	72.1895	362737	14006.2	T-bet
18	B6	42	72.4942	357924	13917.7	T-bet
18	B6	43	72.799	353306	13845.3	T-bet
18	B6	44	73.1037	350278	13799	T-bet
18	B6	45	73.4085	345236	13783	T-bet
18	B6	46	73.7132	340971	13798.2	T-bet
18	B6	47	74.0179	337011	13846	T-bet
18	B6	48	74.3227	332818	13926.8	T-bet
18	B6	49	74.6274	328373	14037.9	T-bet
18	B6	50	74.9322	324830	14169	T-bet
18	B6	51	75.2369	319712	14297.7	T-bet
18	B6	52	75.5417	315081	14397.7	T-bet
18	B6	53	75.8464	310906	14457.2	T-bet
18	B6	54	76.1511	306380	14464.4	T-bet
18	B6	55	76.4559	300706	14422.6	T-bet
18	B6	56	76.7606	296692	14355.8	T-bet
18	B6	57	77.0654	292529	14312.1	T-bet
18	B6	58	77.3701	287410	14365	T-bet
18	B6	59	77.6749	283365	14614.8	T-bet
18	B6	60	77.9796	279419	15191.1	T-bet
18	B6	61	78.2843	275264	16257.8	T-bet
18	B6	62	78.5891	270720	18018.5	T-bet
18	B6	63	78.8938	265536	20716.7	T-bet
18	B6	64	79.1986	260962	24617.2	T-bet
18	B6	65	79.5033	254379	29951.9	T-bet
18	B6	66	79.8081	246101	36815.8	T-bet
18	B6	67	80.1128	236482	45021.5	T-bet
18	B6	68	80.4175	222758	53957.7	T-bet
18	B6	69	80.7223	206175	62540.9	T-bet
18	B6	70	81.027	182083	69350.5	T-bet
18	B6	71	81.3318	145553	72972	T-bet
18	B6	72	81.6365	101821	72450.9	T-bet
18	B6	73	81.9412	64006.8	67660.1	T-bet
18	B6	74	82.246	41218.5	59388.3	T-bet
18	B6	75	82.5507	28952.4	49088.2	T-bet
18	B6	76	82.8555	22883.8	38401.2	T-bet
18	B6	77	83.1602	19122.8	28684.4	T-bet
18	B6	78	83.465	16198.1	20731.8	T-bet
18	B6	79	83.7697	13174.8	14753.9	T-bet
18	B6	80	84.0744	11657.9	10159.2	T-bet
18	B6	81	84.3792	10549.8	7030.34	T-bet
18	B6	82	84.6839	8743.44	4973.54	T-bet
18	B6	83	84.9887	8223.08	3635.97	T-bet
18	B6	84	85.2934	7896.81	2773.58	T-bet
18	B6	85	85.5982	7444.12	2223.57	T-bet
18	B6	86	85.9029	6474.41	1871.28	T-bet
18	B6	87	86.2076	5412.72	1631.7	T-bet
18	B6	88	86.5124	4998.69	1446.1	T-bet
18	B6	89	86.8171	5121.69	1282.99	T-bet
18	B6	90	87.1219	4361.79	1133.5	T-bet
18	B6	91	87.4266	4475.49	1000.3	T-bet
18	B6	92	87.7314	3480.78	885.868	T-bet
18	B6	93	88.0361	3884.51	786.775	T-bet
18	B6	94	88.3408	2935.18	695.339	T-bet
18	B6	95	88.6456	3043.85	605.376	T-bet
18	B6	96	88.9503	2664.68	517.358	T-bet
18	B6	97	89.2551	2461.93	439.317	T-bet
18	B6	98	89.5598	2207.83	382.303	T-bet
18	B6	99	89.8645	3039.41	352.447	T-bet
18	B6	100	90.1693	2238.68	344.844	T-bet
18	B6	101	90.474	1006.52	344.438	T-bet
18	B6	102	90.7788	1565.51	334.533	T-bet
18	B6	103	91.0835	1647.49	307.078	T-bet
18	B6	104	91.3883	1244.9	267.029	T-bet
18	B6	105	91.693	899.267	227.749	T-bet
18	B6	106	91.9977	1555.14	201.483	T-bet
18	B6	107	92.3025	826.772	191.912	T-bet
18	B6	108	92.6072	555.577	193.033	T-bet
18	B6	109	92.912	561.68	193.504	T-bet
18	B6	110	93.2167	163.999	182.528	T-bet
18	B6	111	93.5215	780.166	153.904	T-bet
18	B6	112	93.8262	-313.041	107.382	T-bet
18	B6	113	94.1309	-344.272	48.293	T-bet
18	B6	114	94.4357	131.767	-13.9395	T-bet
18	B6	115	94.7404	743.143	-68.748	T-bet
19	B7	1	59.9998	360839	8290.19	T-bet
19	B7	2	60.3045	360057	8443.61	T-bet
19	B7	3	60.6093	358815	8609.19	T-bet
19	B7	4	60.914	355165	8781.74	T-bet
19	B7	5	61.2188	353069	8959.65	T-bet
19	B7	6	61.5235	351213	9143.3	T-bet
19	B7	7	61.8283	348017	9331.49	T-bet
19	B7	8	62.133	345603	9517.65	T-bet
19	B7	9	62.4377	342124	9684.07	T-bet
19	B7	10	62.7425	339646	9828.29	T-bet
19	B7	11	63.0472	336146	9940.84	T-bet
19	B7	12	63.352	333048	10016	T-bet
19	B7	13	63.6567	329880	10053.8	T-bet
19	B7	14	63.9614	326898	10060.9	T-bet
19	B7	15	64.2662	323075	10049.8	T-bet
19	B7	16	64.5709	319732	10035.2	T-bet
19	B7	17	64.8757	317643	10029.6	T-bet
19	B7	18	65.1804	313684	10039.6	T-bet
19	B7	19	65.4852	310752	10064.4	T-bet
19	B7	20	65.7899	308249	10098	T-bet
19	B7	21	66.0947	304535	10133.3	T-bet
19	B7	22	66.3994	301519	10165	T-bet
19	B7	23	66.7041	298024	10189.1	T-bet
19	B7	24	67.0089	294848	10200.8	T-bet
19	B7	25	67.3136	291452	10190.9	T-bet
19	B7	26	67.6184	288540	10147.6	T-bet
19	B7	27	67.9231	285363	10062.5	T-bet
19	B7	28	68.2278	281312	9938.94	T-bet
19	B7	29	68.5326	278239	9795.18	T-bet
19	B7	30	68.8373	274890	9658.52	T-bet
19	B7	31	69.1421	272019	9553.8	T-bet
19	B7	32	69.4468	270129	9492.28	T-bet
19	B7	33	69.7516	266621	9470.77	T-bet
19	B7	34	70.0563	263118	9477.68	T-bet
19	B7	35	70.361	260653	9497.58	T-bet
19	B7	36	70.6658	258011	9519.13	T-bet
19	B7	37	70.9705	253724	9538.3	T-bet
19	B7	38	71.2753	251722	9554.48	T-bet
19	B7	39	71.58	248592	9566.76	T-bet
19	B7	40	71.8848	245260	9572.61	T-bet
19	B7	41	72.1895	242526	9568.46	T-bet
19	B7	42	72.4942	238928	9550.85	T-bet
19	B7	43	72.799	236416	9517.87	T-bet
19	B7	44	73.1037	233502	9468.91	T-bet
19	B7	45	73.4085	230315	9410.6	T-bet
19	B7	46	73.7132	227318	9355.17	T-bet
19	B7	47	74.0179	224330	9317.18	T-bet
19	B7	48	74.3227	221742	9309.13	T-bet
19	B7	49	74.6274	219805	9337.44	T-bet
19	B7	50	74.9322	216136	9401.48	T-bet
19	B7	51	75.2369	212922	9495.31	T-bet
19	B7	52	75.5417	210093	9603.85	T-bet
19	B7	53	75.8464	207765	9717.3	T-bet
19	B7	54	76.1511	204423	9819.79	T-bet
19	B7	55	76.4559	200895	9897.47	T-bet
19	B7	56	76.7606	197908	9949.35	T-bet
19	B7	57	77.0654	194168	9997.12	T-bet
19	B7	58	77.3701	191426	10090	T-bet
19	B7	59	77.6749	188063	10302.4	T-bet
19	B7	60	77.9796	185480	10729	T-bet
19	B7	61	78.2843	182556	11481.5	T-bet
19	B7	62	78.5891	179278	12691.7	T-bet
19	B7	63	78.8938	175667	14515.6	T-bet
19	B7	64	79.1986	171772	17127.6	T-bet
19	B7	65	79.5033	167376	20688.9	T-bet
19	B7	66	79.8081	162028	25279.4	T-bet
19	B7	67	80.1128	155314	30797.4	T-bet
19	B7	68	80.4175	146553	36859.1	T-bet
19	B7	69	80.7223	134498	42755.6	T-bet
19	B7	70	81.027	119348	47528.9	T-bet
19	B7	71	81.3318	96351.6	50190.8	T-bet
19	B7	72	81.6365	66963.5	50028.8	T-bet
19	B7	73	81.9412	40750	46873.2	T-bet
19	B7	74	82.246	24193.5	41190.2	T-bet
19	B7	75	82.5507	15310.6	33942.3	T-bet
19	B7	76	82.8555	11346.4	26279.3	T-bet
19	B7	77	83.1602	8595.83	19203.1	T-bet
19	B7	78	83.465	7300.36	13348.1	T-bet
19	B7	79	83.7697	6639.59	8903.92	T-bet
19	B7	80	84.0744	5905.13	5668.03	T-bet
19	B7	81	84.3792	4968.15	3559.96	T-bet
19	B7	82	84.6839	5362.16	2260.11	T-bet
19	B7	83	84.9887	4539.53	1496.43	T-bet
19	B7	84	85.2934	4816.89	1071.12	T-bet
19	B7	85	85.5982	4415.6	851.869	T-bet
19	B7	86	85.9029	4007.89	751.087	T-bet
19	B7	87	86.2076	4234.52	708.403	T-bet
19	B7	88	86.5124	3180.49	682.018	T-bet
19	B7	89	86.8171	3298	647.017	T-bet
19	B7	90	87.1219	2840.5	595.607	T-bet
19	B7	91	87.4266	3044.27	534.557	T-bet
19	B7	92	87.7314	2750.96	478.401	T-bet
19	B7	93	88.0361	2936.41	440.679	T-bet
19	B7	94	88.3408	2479.35	427.134	T-bet
19	B7	95	88.6456	2280.48	433.598	T-bet
19	B7	96	88.9503	2569.78	448.636	T-bet
19	B7	97	89.2551	1684.44	458.851	T-bet
19	B7	98	89.5598	1774.16	454.239	T-bet
19	B7	99	89.8645	1494.43	431.398	T-bet
19	B7	100	90.1693	1646.09	393.509	T-bet
19	B7	101	90.474	1454.33	347.597	T-bet
19	B7	102	90.7788	912.605	300.922	T-bet
19	B7	103	91.0835	1498.53	258.559	T-bet
19	B7	104	91.3883	1139.4	223.067	T-bet
19	B7	105	91.693	841.498	195.63	T-bet
19	B7	106	91.9977	888.832	177.138	T-bet
19	B7	107	92.3025	1178.39	168.134	T-bet
19	B7	108	92.6072	888.846	167.634	T-bet
19	B7	109	92.912	689.141	172.013	T-bet
19	B7	110	93.2167	320.991	175.316	T-bet
19	B7	111	93.5215	960.024	171.241	T-bet
19	B7	112	93.8262	275.14	155.649	T-bet
19	B7	113	94.1309	135.299	128.163	T-bet
19	B7	114	94.4357	722.28	92.123	T-bet
19	B7	115	94.7404	317.799	53.1143	T-bet
20	B8	1	59.9998	344821	8608.99	T-bet
20	B8	2	60.3045	342971	8712.55	T-bet
20	B8	3	60.6093	340471	8809.57	T-bet
20	B8	4	60.914	337934	8895.19	T-bet
20	B8	5	61.2188	335721	8974.19	T-bet
20	B8	6	61.5235	334137	9056.54	T-bet
20	B8	7	61.8283	330104	9153.05	T-bet
20	B8	8	62.133	328250	9272.17	T-bet
20	B8	9	62.4377	324909	9407.29	T-bet
20	B8	10	62.7425	322545	9540.63	T-bet
20	B8	11	63.0472	319529	9649.56	T-bet
20	B8	12	63.352	316567	9716.61	T-bet
20	B8	13	63.6567	313019	9737.26	T-bet
20	B8	14	63.9614	309663	9721.16	T-bet
20	B8	15	64.2662	306323	9686.6	T-bet
20	B8	16	64.5709	304369	9650.76	T-bet
20	B8	17	64.8757	300445	9623.54	T-bet
20	B8	18	65.1804	298055	9606.11	T-bet
20	B8	19	65.4852	294537	9594.63	T-bet
20	B8	20	65.7899	292535	9585.59	T-bet
20	B8	21	66.0947	288522	9579.12	T-bet
20	B8	22	66.3994	285709	9578.6	T-bet
20	B8	23	66.7041	283157	9587.01	T-bet
20	B8	24	67.0089	279220	9603.17	T-bet
20	B8	25	67.3136	277331	9619.95	T-bet
20	B8	26	67.6184	273829	9627.05	T-bet
20	B8	27	67.9231	270056	9615.49	T-bet
20	B8	28	68.2278	267831	9581.98	T-bet
20	B8	29	68.5326	264071	9529.6	T-bet
20	B8	30	68.8373	261436	9464.99	T-bet
20	B8	31	69.1421	258202	9393.99	T-bet
20	B8	32	69.4468	255221	9318.83	T-bet
20	B8	33	69.7516	252701	9239.32	T-bet
20	B8	34	70.0563	249990	9157.68	T-bet
20	B8	35	70.361	246163	9082.35	T-bet
20	B8	36	70.6658	243396	9026.07	T-bet
20	B8	37	70.9705	240720	8996.37	T-bet
20	B8	38	71.2753	239048	8993.9	T-bet
20	B8	39	71.58	235801	9002.29	T-bet
20	B8	40	71.8848	232255	8999.73	T-bet
20	B8	41	72.1895	229443	8971.67	T-bet
20	B8	42	72.4942	226820	8918.32	T-bet
20	B8	43	72.799	223658	8853.49	T-bet
20	B8	44	73.1037	221726	8797.47	T-bet
20	B8	45	73.4085	218316	8768.8	T-bet
20	B8	46	73.7132	216111	8778.58	T-bet
20	B8	47	74.0179	213381	8826.97	T-bet
20	B8	48	74.3227	210765	8902.73	T-bet
20	B8	49	74.6274	208543	8986.07	T-bet
20	B8	50	74.9322	205413	9053.3	T-bet
20	B8	51	75.2369	201808	9091.06	T-bet
20	B8	52	75.5417	199523	9098.41	T-bet
20	B8	53	75.8464	196372	9082.23	T-bet
20	B8	54	76.1511	193821	9055.37	T-bet
20	B8	55	76.4559	190559	9032.1	T-bet
20	B8	56	76.7606	188502	9027.37	T-bet
20	B8	57	77.0654	185019	9060.74	T-bet
20	B8	58	77.3701	182192	9163.22	T-bet
20	B8	59	77.6749	179824	9385.71	T-bet
20	B8	60	77.9796	177133	9806.35	T-bet
20	B8	61	78.2843	173481	10535.6	T-bet
20	B8	62	78.5891	171287	11716.9	T-bet
20	B8	63	78.8938	168393	13519.4	T-bet
20	B8	64	79.1986	164934	16120	T-bet
20	B8	65	79.5033	160988	19664.2	T-bet
20	B8	66	79.8081	154956	24200.2	T-bet
20	B8	67	80.1128	149253	29587.9	T-bet
20	B8	68	80.4175	140050	35411.2	T-bet
20	B8	69	80.7223	129319	40951	T-bet
20	B8	70	81.027	113527	45276.5	T-bet
20	B8	71	81.3318	90096	47472	T-bet
20	B8	72	81.6365	62209	46931.3	T-bet
20	B8	73	81.9412	38161.9	43594.3	T-bet
20	B8	74	82.246	24661.1	37998.1	T-bet
20	B8	75	82.5507	15987.8	31108.8	T-bet
20	B8	76	82.8555	13024.6	24009.2	T-bet
20	B8	77	83.1602	11211.7	17591	T-bet
20	B8	78	83.465	9509.84	12373.7	T-bet
20	B8	79	83.7697	7745.11	8453.99	T-bet
20	B8	80	84.0744	7754.58	5575.47	T-bet
20	B8	81	84.3792	6644.15	3694.22	T-bet
20	B8	82	84.6839	6218.01	2518.21	T-bet
20	B8	83	84.9887	5881.47	1813.18	T-bet
20	B8	84	85.2934	5903.69	1413.79	T-bet
20	B8	85	85.5982	5501.62	1206.61	T-bet
20	B8	86	85.9029	4973.81	1109.33	T-bet
20	B8	87	86.2076	4492.65	1059.81	T-bet
20	B8	88	86.5124	3700.21	1015.54	T-bet
20	B8	89	86.8171	3532.35	956.206	T-bet
20	B8	90	87.1219	3723.13	881.544	T-bet
20	B8	91	87.4266	3321.03	802.467	T-bet
20	B8	92	87.7314	3092.3	730.107	T-bet
20	B8	93	88.0361	2635.12	669.011	T-bet
20	B8	94	88.3408	2455.93	616.928	T-bet
20	B8	95	88.6456	2658.25	568.563	T-bet
20	B8	96	88.9503	1921.45	519.058	T-bet
20	B8	97	89.2551	2174.45	465.238	T-bet
20	B8	98	89.5598	1770.71	405.595	T-bet
20	B8	99	89.8645	1708.04	340.59	T-bet
20	B8	100	90.1693	1594.84	273.558	T-bet
20	B8	101	90.474	1411.81	211.084	T-bet
20	B8	102	90.7788	1853.65	161.782	T-bet
20	B8	103	91.0835	1335.75	133.592	T-bet
20	B8	104	91.3883	1560.76	130.721	T-bet
20	B8	105	91.693	1389.72	151.49	T-bet
20	B8	106	91.9977	1160.72	187.733	T-bet
20	B8	107	92.3025	1550.72	226.09	T-bet
20	B8	108	92.6072	631.287	251.465	T-bet
20	B8	109	92.912	386.564	252.153	T-bet
20	B8	110	93.2167	819.372	224.651	T-bet
20	B8	111	93.5215	815.654	175.274	T-bet
20	B8	112	93.8262	495.089	117.305	T-bet
20	B8	113	94.1309	422.749	65.2305	T-bet
20	B8	114	94.4357	676.362	29.3672	T-bet
20	B8	115	94.7404	1038.02	13.2021	T-bet
25	C1	1	59.9998	371911	9556.61	T-bet
25	C1	2	60.305	371648	9667.96	T-bet
25	C1	3	60.6102	368835	9799.12	T-bet
25	C1	4	60.9154	366146	9935.43	T-bet
25	C1	5	61.2206	363894	10064.9	T-bet
25	C1	6	61.5258	360898	10183.8	T-bet
25	C1	7	61.831	357183	10289.1	T-bet
25	C1	8	62.1362	354655	10381.9	T-bet
25	C1	9	62.4414	351095	10459.5	T-bet
25	C1	10	62.7466	347604	10513.5	T-bet
25	C1	11	63.0518	344816	10535.5	T-bet
25	C1	12	63.357	341293	10524.5	T-bet
25	C1	13	63.6622	337546	10492.3	T-bet
25	C1	14	63.9674	333513	10459.7	T-bet
25	C1	15	64.2726	330849	10447.1	T-bet
25	C1	16	64.5778	327757	10463.5	T-bet
25	C1	17	64.883	324385	10502.9	T-bet
25	C1	18	65.1882	321585	10550	T-bet
25	C1	19	65.4934	317428	10589.1	T-bet
25	C1	20	65.7986	314142	10610.5	T-bet
25	C1	21	66.1037	311182	10611	T-bet
25	C1	22	66.4089	307395	10591.2	T-bet
25	C1	23	66.7141	304435	10553	T-bet
25	C1	24	67.0193	300545	10500.5	T-bet
25	C1	25	67.3245	297199	10439.2	T-bet
25	C1	26	67.6297	293471	10375.6	T-bet
25	C1	27	67.9349	290495	10313.9	T-bet
25	C1	28	68.2401	287865	10254.4	T-bet
25	C1	29	68.5453	283188	10193.7	T-bet
25	C1	30	68.8505	280465	10127.3	T-bet
25	C1	31	69.1557	277227	10054.8	T-bet
25	C1	32	69.4609	275110	9985.65	T-bet
25	C1	33	69.7661	269743	9935.07	T-bet
25	C1	34	70.0713	267287	9922.97	T-bet
25	C1	35	70.3765	264775	9960.23	T-bet
25	C1	36	70.6817	262294	10037.2	T-bet
25	C1	37	70.9869	258044	10124.8	T-bet
25	C1	38	71.2921	255925	10180.7	T-bet
25	C1	39	71.5973	250760	10176.2	T-bet
25	C1	40	71.9025	248071	10110.3	T-bet
25	C1	41	72.2077	244260	10009.9	T-bet
25	C1	42	72.5129	241866	9912.87	T-bet
25	C1	43	72.8181	238404	9845.45	T-bet
25	C1	44	73.1233	236559	9816.65	T-bet
25	C1	45	73.4285	232014	9817.3	T-bet
25	C1	46	73.7337	229639	9830.77	T-bet
25	C1	47	74.0389	226435	9844.9	T-bet
25	C1	48	74.3441	222985	9858.92	T-bet
25	C1	49	74.6493	220652	9881.89	T-bet
25	C1	50	74.9545	216670	9925.22	T-bet
25	C1	51	75.2597	214115	9993.03	T-bet
25	C1	52	75.5649	210997	10076.9	T-bet
25	C1	53	75.8701	208429	10156.3	T-bet
25	C1	54	76.1753	203821	10205.8	T-bet
25	C1	55	76.4805	200610	10214.7	T-bet
25	C1	56	76.7857	197364	10197.6	T-bet
25	C1	57	77.0909	194512	10200.2	T-bet
25	C1	58	77.396	190644	10297.6	T-bet
25	C1	59	77.7012	188269	10589.2	T-bet
25	C1	60	78.0064	184588	11194	T-bet
25	C1	61	78.3116	182310	12246.5	T-bet
25	C1	62	78.6168	178632	13896.3	T-bet
25	C1	63	78.922	174692	16306.7	T-bet
25	C1	64	79.2272	170560	19642.2	T-bet
25	C1	65	79.5324	163786	24030.1	T-bet
25	C1	66	79.8376	158348	29480.9	T-bet
25	C1	67	80.1428	148917	35777.2	T-bet
25	C1	68	80.448	138320	42373.6	T-bet
25	C1	69	80.7532	124109	48386.2	T-bet
25	C1	70	81.0584	103016	52733.8	T-bet
25	C1	71	81.3636	72514.9	54429.9	T-bet
25	C1	72	81.6688	44881.8	52923.1	T-bet
25	C1	73	81.974	25708.4	48326.2	T-bet
25	C1	74	82.2792	14287.2	41408.1	T-bet
25	C1	75	82.5844	9887.38	33341.2	T-bet
25	C1	76	82.8896	6027.79	25326.9	T-bet
25	C1	77	83.1948	5109.68	18272.7	T-bet
25	C1	78	83.5	2137.39	12639.8	T-bet
25	C1	79	83.8052	1602.42	8523.95	T-bet
25	C1	80	84.1104	631.247	5704.08	T-bet
25	C1	81	84.4156	-283.941	3800.99	T-bet
25	C1	82	84.7208	-338.467	2531.88	T-bet
25	C1	83	85.026	-776.766	1684.78	T-bet
25	C1	84	85.3312	-973.996	1120.88	T-bet
25	C1	85	85.6364	-325.771	754.463	T-bet
25	C1	86	85.9416	-1412.82	530.755	T-bet
25	C1	87	86.2468	-1244.16	410.685	T-bet
25	C1	88	86.552	-506.081	362.484	T-bet
25	C1	89	86.8572	-1148.3	357.305	T-bet
25	C1	90	87.1624	-1549.23	367.951	T-bet
25	C1	91	87.4676	-2550.79	371.552	T-bet
25	C1	92	87.7728	-979.037	354.933	T-bet
25	C1	93	88.078	-2594.86	318.051	T-bet
25	C1	94	88.3832	-1301.22	271.218	T-bet
25	C1	95	88.6884	-2029.98	226.933	T-bet
25	C1	96	88.9935	-2365.99	192.088	T-bet
25	C1	97	89.2988	-1703.75	166.086	T-bet
25	C1	98	89.6039	-2866.36	145.354	T-bet
25	C1	99	89.9091	-1960.19	129.638	T-bet
25	C1	100	90.2143	-2091.08	124.538	T-bet
25	C1	101	90.5195	-2329.55	138.005	T-bet
25	C1	102	90.8247	-2021.7	173.271	T-bet
25	C1	103	91.1299	-2832.36	223.296	T-bet
25	C1	104	91.4351	-2846.6	270.695	T-bet
25	C1	105	91.7403	-2960.65	293.271	T-bet
25	C1	106	92.0455	-2919.86	271.98	T-bet
25	C1	107	92.3507	-3516.87	197.792	T-bet
25	C1	108	92.6559	-2903.68	75.6211	T-bet
25	C1	109	92.9611	-3463.7	-75.2344	T-bet
25	C1	110	93.2663	-1927.96	-225.185	T-bet
25	C1	111	93.5715	-1885.36	-343.776	T-bet
25	C1	112	93.8767	-2197.2	-412.128	T-bet
25	C1	113	94.1819	-3312.97	-431.737	T-bet
25	C1	114	94.4871	-2114.82	-423.088	T-bet
25	C1	115	94.7923	-2188.08	-413.932	T-bet
27	C3	1	59.9998	399028	9444.36	T-bet
27	C3	2	60.305	397581	9603.75	T-bet
27	C3	3	60.6102	396024	9813.5	T-bet
27	C3	4	60.9154	394107	10057.2	T-bet
27	C3	5	61.2206	391009	10307.2	T-bet
27	C3	6	61.5258	387426	10532.5	T-bet
27	C3	7	61.831	385226	10708.3	T-bet
27	C3	8	62.1362	381617	10821.6	T-bet
27	C3	9	62.4414	377333	10867.5	T-bet
27	C3	10	62.7466	374078	10866.4	T-bet
27	C3	11	63.0518	371012	10850.7	T-bet
27	C3	12	63.357	366527	10852.2	T-bet
27	C3	13	63.6622	363604	10889.5	T-bet
27	C3	14	63.9674	360740	10961.6	T-bet
27	C3	15	64.2726	357702	11050.4	T-bet
27	C3	16	64.5778	353204	11131.4	T-bet
27	C3	17	64.883	349277	11183.3	T-bet
27	C3	18	65.1882	346922	11195.1	T-bet
27	C3	19	65.4934	342655	11168.3	T-bet
27	C3	20	65.7986	339150	11115.1	T-bet
27	C3	21	66.1037	335263	11054.4	T-bet
27	C3	22	66.4089	332207	11003.8	T-bet
27	C3	23	66.7141	328059	10972.5	T-bet
27	C3	24	67.0193	325772	10958.2	T-bet
27	C3	25	67.3245	321464	10951.2	T-bet
27	C3	26	67.6297	318047	10941	T-bet
27	C3	27	67.9349	314042	10921.7	T-bet
27	C3	28	68.2401	310322	10890.7	T-bet
27	C3	29	68.5453	307836	10847.2	T-bet
27	C3	30	68.8505	304283	10793	T-bet
27	C3	31	69.1557	299898	10735.6	T-bet
27	C3	32	69.4609	296097	10689	T-bet
27	C3	33	69.7661	293380	10666.6	T-bet
27	C3	34	70.0713	290701	10670.7	T-bet
27	C3	35	70.3765	287120	10690.5	T-bet
27	C3	36	70.6817	283140	10706.1	T-bet
27	C3	37	70.9869	279626	10701.5	T-bet
27	C3	38	71.2921	275827	10671.8	T-bet
27	C3	39	71.5973	272955	10626.3	T-bet
27	C3	40	71.9025	269539	10575.1	T-bet
27	C3	41	72.2077	266034	10528.6	T-bet
27	C3	42	72.5129	262200	10493.2	T-bet
27	C3	43	72.8181	259420	10470.9	T-bet
27	C3	44	73.1233	256516	10463.4	T-bet
27	C3	45	73.4285	252276	10475.7	T-bet
27	C3	46	73.7337	249882	10522.1	T-bet
27	C3	47	74.0389	245467	10624.8	T-bet
27	C3	48	74.3441	243381	10814	T-bet
27	C3	49	74.6493	240006	11098.3	T-bet
27	C3	50	74.9545	236343	11454.8	T-bet
27	C3	51	75.2597	233527	11828.3	T-bet
27	C3	52	75.5649	229492	12142.1	T-bet
27	C3	53	75.8701	224461	12325.9	T-bet
27	C3	54	76.1753	219869	12346.8	T-bet
27	C3	55	76.4805	215755	12228.4	T-bet
27	C3	56	76.7857	211954	12049.4	T-bet
27	C3	57	77.0909	208421	11926.7	T-bet
27	C3	58	77.396	205612	11994.8	T-bet
27	C3	59	77.7012	201724	12395.1	T-bet
27	C3	60	78.0064	198260	13278.9	T-bet
27	C3	61	78.3116	194651	14817.3	T-bet
27	C3	62	78.6168	190780	17206.6	T-bet
27	C3	63	78.922	186286	20650.1	T-bet
27	C3	64	79.2272	180612	25306.8	T-bet
27	C3	65	79.5324	174069	31199.6	T-bet
27	C3	66	79.8376	164966	38098.2	T-bet
27	C3	67	80.1428	153628	45420.9	T-bet
27	C3	68	80.448	138121	52223.8	T-bet
27	C3	69	80.7532	116268	57339	T-bet
27	C3	70	81.0584	87783.6	59665.8	T-bet
27	C3	71	81.3636	56511.8	58526.8	T-bet
27	C3	72	81.6688	33151.4	53932.6	T-bet
27	C3	73	81.974	20303.2	46616.2	T-bet
27	C3	74	82.2792	13034	37806.4	T-bet
27	C3	75	82.5844	10281.5	28841.9	T-bet
27	C3	76	82.8896	8040.22	20802.9	T-bet
27	C3	77	83.1948	6015.27	14303.4	T-bet
27	C3	78	83.5	5016.44	9542.88	T-bet
27	C3	79	83.8052	4087.29	6373.64	T-bet
27	C3	80	84.1104	3853.32	4284.88	T-bet
27	C3	81	84.4156	2829.89	2936.7	T-bet
27	C3	82	84.7208	1644.45	2061.17	T-bet
27	C3	83	85.026	1977.78	1484.27	T-bet
27	C3	84	85.3312	2059.78	1110.37	T-bet
27	C3	85	85.6364	1899.2	890.404	T-bet
27	C3	86	85.9416	1265.15	790.668	T-bet
27	C3	87	86.2468	1284.85	773.223	T-bet
27	C3	88	86.552	1080.7	791.988	T-bet
27	C3	89	86.8572	-262.671	801.753	T-bet
27	C3	90	87.1624	-686.694	772.311	T-bet
27	C3	91	87.4676	-307.504	698.026	T-bet
27	C3	92	87.7728	345.473	595.908	T-bet
27	C3	93	88.078	-678.377	492.772	T-bet
27	C3	94	88.3832	-745.382	409.857	T-bet
27	C3	95	88.6884	-620.113	354.683	T-bet
27	C3	96	88.9935	-1462.46	323.398	T-bet
27	C3	97	89.2988	-461.938	308.257	T-bet
27	C3	98	89.6039	-1317.39	302.519	T-bet
27	C3	99	89.9091	-1444.89	300.099	T-bet
27	C3	100	90.2143	-1290.69	293.411	T-bet
27	C3	101	90.5195	-2296.55	273.876	T-bet
27	C3	102	90.8247	-1502.26	235.416	T-bet
27	C3	103	91.1299	-1943.93	177.407	T-bet
27	C3	104	91.4351	-1561.68	104.048	T-bet
27	C3	105	91.7403	-2015.93	21.1748	T-bet
27	C3	106	92.0455	-2448.07	-65.6855	T-bet
27	C3	107	92.3507	-1510.64	-149.928	T-bet
27	C3	108	92.6559	-1468.16	-221.42	T-bet
27	C3	109	92.9611	-1645.45	-267.407	T-bet
27	C3	110	93.2663	-1330.68	-278.367	T-bet
27	C3	111	93.5715	-1268.94	-255.302	T-bet
27	C3	112	93.8767	-2146.9	-212.56	T-bet
27	C3	113	94.1819	-1872.77	-172.963	T-bet
27	C3	114	94.4871	-1398.1	-157.522	T-bet
27	C3	115	94.7923	-2233.09	-175.959	T-bet
28	C4	1	59.9998	361867	8682.77	T-bet
28	C4	2	60.305	360442	8891.6	T-bet
28	C4	3	60.6102	359192	9131.22	T-bet
28	C4	4	60.9154	357109	9375.56	T-bet
28	C4	5	61.2206	354183	9596.81	T-bet
28	C4	6	61.5258	351932	9779.2	T-bet
28	C4	7	61.831	348429	9924.83	T-bet
28	C4	8	62.1362	344397	10042.4	T-bet
28	C4	9	62.4414	342120	10157.7	T-bet
28	C4	10	62.7466	339467	10278.6	T-bet
28	C4	11	63.0518	336204	10400.5	T-bet
28	C4	12	63.357	332110	10508.2	T-bet
28	C4	13	63.6622	329330	10581.8	T-bet
28	C4	14	63.9674	326268	10603.1	T-bet
28	C4	15	64.2726	321765	10563	T-bet
28	C4	16	64.5778	319391	10468.8	T-bet
28	C4	17	64.883	315421	10347	T-bet
28	C4	18	65.1882	311480	10237.9	T-bet
28	C4	19	65.4934	308202	10178.7	T-bet
28	C4	20	65.7986	306245	10185.9	T-bet
28	C4	21	66.1037	303408	10246.5	T-bet
28	C4	22	66.4089	300283	10326.5	T-bet
28	C4	23	66.7141	296639	10389.5	T-bet
28	C4	24	67.0193	292435	10415.2	T-bet
28	C4	25	67.3245	289428	10404.8	T-bet
28	C4	26	67.6297	285755	10372.4	T-bet
28	C4	27	67.9349	283060	10331.6	T-bet
28	C4	28	68.2401	279547	10286.5	T-bet
28	C4	29	68.5453	276265	10232.8	T-bet
28	C4	30	68.8505	273026	10165.3	T-bet
28	C4	31	69.1557	269245	10085.9	T-bet
28	C4	32	69.4609	266265	10005	T-bet
28	C4	33	69.7661	263089	9936.76	T-bet
28	C4	34	70.0713	260315	9890	T-bet
28	C4	35	70.3765	257372	9869.83	T-bet
28	C4	36	70.6817	253526	9870.82	T-bet
28	C4	37	70.9869	251135	9881.69	T-bet
28	C4	38	71.2921	247699	9891.47	T-bet
28	C4	39	71.5973	244290	9892.91	T-bet
28	C4	40	71.9025	241097	9883.88	T-bet
28	C4	41	72.2077	238483	9867.7	T-bet
28	C4	42	72.5129	234922	9853.7	T-bet
28	C4	43	72.8181	231807	9857.71	T-bet
28	C4	44	73.1233	228614	9900.38	T-bet
28	C4	45	73.4285	225594	9996.57	T-bet
28	C4	46	73.7337	223785	10156.7	T-bet
28	C4	47	74.0389	219353	10376.4	T-bet
28	C4	48	74.3441	217076	10630.8	T-bet
28	C4	49	74.6493	213513	10879.9	T-bet
28	C4	50	74.9545	210153	11079.2	T-bet
28	C4	51	75.2597	206116	11194.9	T-bet
28	C4	52	75.5649	201577	11217.4	T-bet
28	C4	53	75.8701	198417	11168.6	T-bet
28	C4	54	76.1753	194988	11101.1	T-bet
28	C4	55	76.4805	191304	11092.5	T-bet
28	C4	56	76.7857	188228	11238.8	T-bet
28	C4	57	77.0909	185091	11651.3	T-bet
28	C4	58	77.396	181483	12456.4	T-bet
28	C4	59	77.7012	178459	13794.6	T-bet
28	C4	60	78.0064	174774	15812.2	T-bet
28	C4	61	78.3116	170012	18640.5	T-bet
28	C4	62	78.6168	165227	22353.5	T-bet
28	C4	63	78.922	158082	26902.5	T-bet
28	C4	64	79.2272	149314	32037.8	T-bet
28	C4	65	79.5324	139083	37254.6	T-bet
28	C4	66	79.8376	124976	41813.4	T-bet
28	C4	67	80.1428	106091	44875.6	T-bet
28	C4	68	80.448	80608.1	45740	T-bet
28	C4	69	80.7532	55723.4	44091.5	T-bet
28	C4	70	81.0584	39966.1	40141.9	T-bet
28	C4	71	81.3636	31171.6	34576.5	T-bet
28	C4	72	81.6688	26224	28325.4	T-bet
28	C4	73	81.974	22653.8	22270.6	T-bet
28	C4	74	82.2792	19123	17024.4	T-bet
28	C4	75	82.5844	17148.9	12855.9	T-bet
28	C4	76	82.8896	13911.7	9739.33	T-bet
28	C4	77	83.1948	13387	7373.68	T-bet
28	C4	78	83.5	12046.8	5721.64	T-bet
28	C4	79	83.8052	11494.9	4566.96	T-bet
28	C4	80	84.1104	10193.2	3739.85	T-bet
28	C4	81	84.4156	8183.61	3120.45	T-bet
28	C4	82	84.7208	8704.34	2635.44	T-bet
28	C4	83	85.026	7312.76	2251.42	T-bet
28	C4	84	85.3312	7269.66	1962.25	T-bet
28	C4	85	85.6364	6821.9	1770.78	T-bet
28	C4	86	85.9416	6237.44	1671.08	T-bet
28	C4	87	86.2468	5814.02	1639.39	T-bet
28	C4	88	86.552	4437.76	1637.9	T-bet
28	C4	89	86.8572	4120	1628.8	T-bet
28	C4	90	87.1624	3148.45	1589.26	T-bet
28	C4	91	87.4676	3644.53	1517.71	T-bet
28	C4	92	87.7728	3313.95	1428.12	T-bet
28	C4	93	88.078	1870.75	1337.09	T-bet
28	C4	94	88.3832	2029.69	1253.18	T-bet
28	C4	95	88.6884	1825.67	1174.29	T-bet
28	C4	96	88.9935	1216.21	1092.44	T-bet
28	C4	97	89.2988	879.473	1001.15	T-bet
28	C4	98	89.6039	259.237	901.17	T-bet
28	C4	99	89.9091	502.911	802.008	T-bet
28	C4	100	90.2143	664.345	718.277	T-bet
28	C4	101	90.5195	407.494	661.614	T-bet
28	C4	102	90.8247	-408.259	632.331	T-bet
28	C4	103	91.1299	-606.632	616.887	T-bet
28	C4	104	91.4351	-870.506	594.321	T-bet
28	C4	105	91.7403	-931.487	548.052	T-bet
28	C4	106	92.0455	-1142.14	475.007	T-bet
28	C4	107	92.3507	-861.127	385.994	T-bet
28	C4	108	92.6559	-623.062	297.976	T-bet
28	C4	109	92.9611	-2021.1	224.464	T-bet
28	C4	110	93.2663	-899.907	170.284	T-bet
28	C4	111	93.5715	-870.358	132.339	T-bet
28	C4	112	93.8767	-2115.79	103.558	T-bet
28	C4	113	94.1819	-1366.53	76.5449	T-bet
28	C4	114	94.4871	-1673.86	45.6045	T-bet
28	C4	115	94.7923	-1228.99	7.72852	T-bet
29	C5	1	59.9998	384466	9045.24	T-bet
29	C5	2	60.3045	384605	9207.63	T-bet
29	C5	3	60.6093	382416	9414.29	T-bet
29	C5	4	60.914	380718	9638.29	T-bet
29	C5	5	61.2188	377594	9837.79	T-bet
29	C5	6	61.5235	374463	9992.26	T-bet
[truncated: 4,249 more rows]

## Sheet: Melt Curve Result
Block Type	96-Well 0.2-mL Block
Calibration Background is expired	Yes
Calibration Background performed on	09-25-2019
Calibration Pure Dye ABY is expired	Yes
Calibration Pure Dye ABY performed on	09-25-2019
Calibration Pure Dye FAM is expired	Yes
Calibration Pure Dye FAM performed on	09-25-2019
Calibration Pure Dye JUN is expired	Yes
Calibration Pure Dye JUN performed on	09-25-2019
Calibration Pure Dye ROX is expired	Yes
Calibration Pure Dye ROX performed on	09-25-2019
Calibration Pure Dye SYBR is expired	Yes
Calibration Pure Dye SYBR performed on	09-25-2019
Calibration Pure Dye VIC is expired	Yes
Calibration Pure Dye VIC performed on	09-25-2019
Calibration ROI is expired	Yes
Calibration ROI performed on	09-25-2019
Calibration Uniformity is expired	Yes
Calibration Uniformity performed on	09-25-2019
Chemistry	SYBR_GREEN
Date Created	2024-02-18 23:36:30 PM AFT
Experiment Barcode
Experiment Comment
Experiment File Name	D:\CUIYUCHUAN\2024-02-06_lixinxin rat pi t-bet liyali human xibao b-actin.eds
Experiment Name	2024-02-06_lixinxin rat pi t-bet liyali human xibao b-actin
Experiment Run End Time	2024-02-06 09:21:33 AM AFT
Experiment Type	Comparative Cт (ΔΔCт)
Instrument Name	2721219050176
Instrument Serial Number	2721219050176
Instrument Type	QuantStudio™ 1 System
Passive Reference	ROX
Post-read Stage/Step
Pre-read Stage/Step
Quantification Cycle Method	Ct
Signal Smoothing On	true
Stage where Melt Analysis is performed	Stage3
Stage/ Cycle where Ct Analysis is performed	Stage2, Step2
User Name
Well	Well Position	Sample	Target Name	Tm	Melt Peak Height
1	A1	1	T-bet	81.5162	54304.4
3	A3	3	T-bet	81.5162	50960.4
4	A4	6	T-bet	81.5162	63016.6
5	A5	13	T-bet	81.4841	56913.3
6	A6	15	T-bet	81.4841	64802.7
7	A7	32	T-bet	81.4841	51740.7
8	A8	35	T-bet	81.4841	49469.1
13	B1	1	T-bet	81.5162	62474.4
15	B3	4	T-bet	81.5162	50238.7
16	B4	6	T-bet	81.5162	48084.2
17	B5	13	T-bet	81.4841	44404.4
18	B6	16	T-bet	81.4841	73259.4
19	B7	32	T-bet	81.4841	50488.3
20	B8	35	T-bet	81.4841	47561.9
25	C1	1	T-bet	81.3636	54429.9
27	C3	4	T-bet	81.0584	59665.8
28	C4	11	T-bet	80.448	45740
29	C5	13	T-bet	81.4841	50212.4
30	C6	16	T-bet	81.4841	59293.3
31	C7	33	T-bet	80.8746	51199.3
32	C8	35	T-bet	81.4841	54810.9
37	D1	2	T-bet	81.3636	56886.8
39	D3	4	T-bet	81.5162	53343.6
40	D4	11	T-bet	81.5162	60084.3
41	D5	14	T-bet	81.4841	53661.6
42	D6	16	T-bet	81.3318	54289.2
43	D7	33	T-bet	81.4841	48388
44	D8	36	T-bet	81.4841	47176.3
49	E1	2	T-bet	81.3636	51555
51	E3	5	T-bet	81.5162	55907.9
52	E4	11	T-bet	81.5162	53174.7
53	E5	14	T-bet	81.3318	48898.8
54	E6	31	T-bet	81.3318	55573.3
55	E7	33	T-bet	81.3318	45301
56	E8	36	T-bet	81.4841	53845.2
61	F1	2	T-bet	81.3636	45159
63	F3	5	T-bet	81.5162	56474.6
64	F4	12	T-bet	81.211	38876.7
65	F5	14	T-bet	81.4841	60820.2
66	F6	31	T-bet	81.3318	45925
67	F7	34	T-bet	81.4841	60483.9
68	F8	36	T-bet	81.4841	61109.2
73	G1	3	T-bet	81.3636	49019.1
75	G3	5	T-bet	81.5162	51734.5
76	G4	12	T-bet	81.5162	50625.4
77	G5	15	T-bet	81.3318	58135.9
78	G6	31	T-bet	81.3318	57340.5
79	G7	34	T-bet	81.4841	54316.2
85	H1	3	T-bet	81.5162	50288.7
87	H3	6	T-bet	81.5162	64319.3
88	H4	12	T-bet	81.5162	70376.2
89	H5	15	T-bet	81.4841	57130.5
90	H6	32	T-bet	81.3318	62644.6
91	H7	34	T-bet	81.4841	60600.5
