# Supplementary material for: Shao-Ma-Zhi-Jing granules alleviate Tourette Syndrome by modulating the cAMP/PI3K/AKT/NF-κB signaling pathway, T cell differentiation, microglia, and gut microbiota
Source: Front Physiol. 2026 Jun 17;17:1827824. doi: 10.3389/fphys.2026.1827824 (PMC13318577; doi:10.3389/fphys.2026.1827824)
Supplement: Supplementary file 2 [file DataSheet2.zip › qRT-PCR-MZJ-2025-09/raw data/2024-02-07_lixinxin rat pi FOXP3.xls]

## Sheet: Sample Setup
Block Type	96-Well 0.2-mL Block
Calibration Background is expired	Yes
Calibration Background performed on	09-25-2019
Calibration Pure Dye ABY is expired	Yes
Calibration Pure Dye ABY performed on	09-25-2019
Calibration Pure Dye FAM is expired	Yes
Calibration Pure Dye FAM performed on	09-25-2019
Calibration Pure Dye JUN is expired	Yes
Calibration Pure Dye JUN performed on	09-25-2019
Calibration Pure Dye ROX is expired	Yes
Calibration Pure Dye ROX performed on	09-25-2019
Calibration Pure Dye SYBR is expired	Yes
Calibration Pure Dye SYBR performed on	09-25-2019
Calibration Pure Dye VIC is expired	Yes
Calibration Pure Dye VIC performed on	09-25-2019
Calibration ROI is expired	Yes
Calibration ROI performed on	09-25-2019
Calibration Uniformity is expired	Yes
Calibration Uniformity performed on	09-25-2019
Chemistry	SYBR_GREEN
Date Created	2024-02-18 23:41:10 PM AFT
Experiment Barcode
Experiment Comment
Experiment File Name	D:\CUIYUCHUAN\2024-02-07_lixinxin rat pi FOXP3 liyali human xibao SLC40A1.eds
Experiment Name	2024-02-07_lixinxin rat pi FOXP3 liyali human xibao SLC40A1
Experiment Run End Time	2024-02-07 09:49:54 AM AFT
Experiment Type	Comparative Cт (ΔΔCт)
Instrument Name	2721219050176
Instrument Serial Number	2721219050176
Instrument Type	QuantStudio™ 1 System
Passive Reference	ROX
Post-read Stage/Step
Pre-read Stage/Step
Quantification Cycle Method	Ct
Signal Smoothing On	true
Stage where Melt Analysis is performed	Stage3
Stage/ Cycle where Ct Analysis is performed	Stage2, Step2
User Name
Well	Well Position	Sample Name	Sample Color	Biogroup Name	Biogroup Color	Target Name	Target Color	Task	Reporter	Quencher	Quantity	Comments
1	A1	1	RGB(176,23,31)			FOXP3	RGB(176,23,31)	UNKNOWN	SYBR	None
2	A2	L+Ka-3	RGB(142,142,56)
3	A3	3	RGB(0,139,69)			FOXP3	RGB(176,23,31)	UNKNOWN	SYBR	None
4	A4	6	RGB(238,121,66)			FOXP3	RGB(176,23,31)	UNKNOWN	SYBR	None
5	A5	13	RGB(0,245,255)			FOXP3	RGB(176,23,31)	UNKNOWN	SYBR	None
6	A6	15	RGB(238,238,0)			FOXP3	RGB(176,23,31)	UNKNOWN	SYBR	None
7	A7	32	RGB(176,23,31)			FOXP3	RGB(176,23,31)	UNKNOWN	SYBR	None
8	A8	35	RGB(255,127,0)			FOXP3	RGB(176,23,31)	UNKNOWN	SYBR	None
9	A9	con-1	RGB(176,23,31)
10	A10	Fe-1	RGB(255,127,0)
11	A11	L+Ka-1	RGB(238,220,130)
12	A12	Ka-3	RGB(0,245,255)
13	B1	1	RGB(176,23,31)			FOXP3	RGB(176,23,31)	UNKNOWN	SYBR	None
14	B2	L+Ka-3	RGB(142,142,56)
15	B3	4	RGB(255,127,0)			FOXP3	RGB(176,23,31)	UNKNOWN	SYBR	None
16	B4	6	RGB(238,121,66)			FOXP3	RGB(176,23,31)	UNKNOWN	SYBR	None
17	B5	13	RGB(0,245,255)			FOXP3	RGB(176,23,31)	UNKNOWN	SYBR	None
18	B6	16	RGB(51,161,201)			FOXP3	RGB(176,23,31)	UNKNOWN	SYBR	None
19	B7	32	RGB(176,23,31)			FOXP3	RGB(176,23,31)	UNKNOWN	SYBR	None
20	B8	35	RGB(255,127,0)			FOXP3	RGB(176,23,31)	UNKNOWN	SYBR	None
21	B9	con-2	RGB(0,0,255)
22	B10	Fe-1	RGB(255,127,0)
23	B11	Ka-1	RGB(142,56,142)
24	B12	Ka-1	RGB(142,56,142)
25	C1	1	RGB(176,23,31)			FOXP3	RGB(176,23,31)	UNKNOWN	SYBR	None
26	C2
27	C3	4	RGB(255,127,0)			FOXP3	RGB(176,23,31)	UNKNOWN	SYBR	None
28	C4	11	RGB(142,56,142)			FOXP3	RGB(176,23,31)	UNKNOWN	SYBR	None
29	C5	13	RGB(0,245,255)			FOXP3	RGB(176,23,31)	UNKNOWN	SYBR	None
30	C6	16	RGB(51,161,201)			FOXP3	RGB(176,23,31)	UNKNOWN	SYBR	None
31	C7	33	RGB(0,0,255)			FOXP3	RGB(176,23,31)	UNKNOWN	SYBR	None
32	C8	35	RGB(255,127,0)			FOXP3	RGB(176,23,31)	UNKNOWN	SYBR	None
33	C9	con-2	RGB(0,0,255)
34	C10	Fe-2	RGB(139,137,112)
35	C11	Ka-1	RGB(142,56,142)
36	C12	L+Ka-1	RGB(238,220,130)
37	D1	2	RGB(0,0,255)			FOXP3	RGB(176,23,31)	UNKNOWN	SYBR	None
38	D2
39	D3	4	RGB(255,127,0)			FOXP3	RGB(176,23,31)	UNKNOWN	SYBR	None
40	D4	11	RGB(142,56,142)			FOXP3	RGB(176,23,31)	UNKNOWN	SYBR	None
41	D5	14	RGB(238,220,130)			FOXP3	RGB(176,23,31)	UNKNOWN	SYBR	None
42	D6	16	RGB(51,161,201)			FOXP3	RGB(176,23,31)	UNKNOWN	SYBR	None
43	D7	33	RGB(0,0,255)			FOXP3	RGB(176,23,31)	UNKNOWN	SYBR	None
44	D8	36	RGB(139,137,112)			FOXP3	RGB(176,23,31)	UNKNOWN	SYBR	None
45	D9	con-2	RGB(0,0,255)
46	D10	Fe-2	RGB(139,137,112)
47	D11	Ka-2	RGB(198,113,113)
48	D12	L+Ka-1	RGB(238,220,130)
49	E1	2	RGB(0,0,255)			FOXP3	RGB(176,23,31)	UNKNOWN	SYBR	None
50	E2
51	E3	5	RGB(139,137,112)			FOXP3	RGB(176,23,31)	UNKNOWN	SYBR	None
52	E4	11	RGB(142,56,142)			FOXP3	RGB(176,23,31)	UNKNOWN	SYBR	None
53	E5	14	RGB(238,220,130)			FOXP3	RGB(176,23,31)	UNKNOWN	SYBR	None
54	E6	31	RGB(238,18,137)			FOXP3	RGB(176,23,31)	UNKNOWN	SYBR	None
55	E7	33	RGB(0,0,255)			FOXP3	RGB(176,23,31)	UNKNOWN	SYBR	None
56	E8	36	RGB(139,137,112)			FOXP3	RGB(176,23,31)	UNKNOWN	SYBR	None
57	E9	con-3	RGB(0,139,69)
58	E10	Fe-2	RGB(139,137,112)
59	E11	Ka-2	RGB(198,113,113)
60	E12	L+Ka-2	RGB(238,238,0)
61	F1	2	RGB(0,0,255)			FOXP3	RGB(176,23,31)	UNKNOWN	SYBR	None
62	F2
63	F3	5	RGB(139,137,112)			FOXP3	RGB(176,23,31)	UNKNOWN	SYBR	None
64	F4	12	RGB(198,113,113)			FOXP3	RGB(176,23,31)	UNKNOWN	SYBR	None
65	F5	14	RGB(238,220,130)			FOXP3	RGB(176,23,31)	UNKNOWN	SYBR	None
66	F6	31	RGB(238,18,137)			FOXP3	RGB(176,23,31)	UNKNOWN	SYBR	None
67	F7	34	RGB(0,139,69)			FOXP3	RGB(176,23,31)	UNKNOWN	SYBR	None
68	F8	36	RGB(139,137,112)			FOXP3	RGB(176,23,31)	UNKNOWN	SYBR	None
69	F9	con-3	RGB(0,139,69)
70	F10	Fe-3	RGB(238,121,66)
71	F11	Ka-2	RGB(198,113,113)
72	F12	L+Ka-2	RGB(238,238,0)
73	G1	3	RGB(0,139,69)			FOXP3	RGB(176,23,31)	UNKNOWN	SYBR	None
74	G2
75	G3	5	RGB(139,137,112)			FOXP3	RGB(176,23,31)	UNKNOWN	SYBR	None
76	G4	12	RGB(198,113,113)			FOXP3	RGB(176,23,31)	UNKNOWN	SYBR	None
77	G5	15	RGB(238,238,0)			FOXP3	RGB(176,23,31)	UNKNOWN	SYBR	None
78	G6	31	RGB(238,18,137)			FOXP3	RGB(176,23,31)	UNKNOWN	SYBR	None
79	G7	34	RGB(0,139,69)			FOXP3	RGB(176,23,31)	UNKNOWN	SYBR	None
80	G8	con-1	RGB(176,23,31)
81	G9	con-3	RGB(0,139,69)
82	G10	Fe-3	RGB(238,121,66)
83	G11	Ka-3	RGB(0,245,255)
84	G12	L+Ka-2	RGB(238,238,0)
85	H1	3	RGB(0,139,69)			FOXP3	RGB(176,23,31)	UNKNOWN	SYBR	None
86	H2
87	H3	6	RGB(238,121,66)			FOXP3	RGB(176,23,31)	UNKNOWN	SYBR	None
88	H4	12	RGB(198,113,113)			FOXP3	RGB(176,23,31)	UNKNOWN	SYBR	None
89	H5	15	RGB(238,238,0)			FOXP3	RGB(176,23,31)	UNKNOWN	SYBR	None
90	H6	32	RGB(176,23,31)			FOXP3	RGB(176,23,31)	UNKNOWN	SYBR	None
91	H7	34	RGB(0,139,69)			FOXP3	RGB(176,23,31)	UNKNOWN	SYBR	None
92	H8	con-1	RGB(176,23,31)
93	H9	Fe-1	RGB(255,127,0)
94	H10	Fe-3	RGB(238,121,66)
95	H11	Ka-3	RGB(0,245,255)
96	H12	L+Ka-3	RGB(142,142,56)

## Sheet: Amplification Data
Block Type	96-Well 0.2-mL Block
Calibration Background is expired	Yes
Calibration Background performed on	09-25-2019
Calibration Pure Dye ABY is expired	Yes
Calibration Pure Dye ABY performed on	09-25-2019
Calibration Pure Dye FAM is expired	Yes
Calibration Pure Dye FAM performed on	09-25-2019
Calibration Pure Dye JUN is expired	Yes
Calibration Pure Dye JUN performed on	09-25-2019
Calibration Pure Dye ROX is expired	Yes
Calibration Pure Dye ROX performed on	09-25-2019
Calibration Pure Dye SYBR is expired	Yes
Calibration Pure Dye SYBR performed on	09-25-2019
Calibration Pure Dye VIC is expired	Yes
Calibration Pure Dye VIC performed on	09-25-2019
Calibration ROI is expired	Yes
Calibration ROI performed on	09-25-2019
Calibration Uniformity is expired	Yes
Calibration Uniformity performed on	09-25-2019
Chemistry	SYBR_GREEN
Date Created	2024-02-18 23:41:10 PM AFT
Experiment Barcode
Experiment Comment
Experiment File Name	D:\CUIYUCHUAN\2024-02-07_lixinxin rat pi FOXP3 liyali human xibao SLC40A1.eds
Experiment Name	2024-02-07_lixinxin rat pi FOXP3 liyali human xibao SLC40A1
Experiment Run End Time	2024-02-07 09:49:54 AM AFT
Experiment Type	Comparative Cт (ΔΔCт)
Instrument Name	2721219050176
Instrument Serial Number	2721219050176
Instrument Type	QuantStudio™ 1 System
Passive Reference	ROX
Post-read Stage/Step
Pre-read Stage/Step
Quantification Cycle Method	Ct
Signal Smoothing On	true
Stage where Melt Analysis is performed	Stage3
Stage/ Cycle where Ct Analysis is performed	Stage2, Step2
User Name
Well	Well Position	Cycle	Target Name	Rn	Delta Rn
1	A1	1	FOXP3	0.138289	-0.0105328
1	A1	2	FOXP3	0.140448	-0.0124099
1	A1	3	FOXP3	0.151734	-0.00516063
1	A1	4	FOXP3	0.164732	0.00380057
1	A1	5	FOXP3	0.171382	0.00641402
1	A1	6	FOXP3	0.170982	0.0019773
1	A1	7	FOXP3	0.171408	-0.00163342
1	A1	8	FOXP3	0.181744	0.00466614
1	A1	9	FOXP3	0.182644	0.00152931
1	A1	10	FOXP3	0.184216	-0.000934622
1	A1	11	FOXP3	0.189965	0.000777575
1	A1	12	FOXP3	0.189251	-0.00397288
1	A1	13	FOXP3	0.190934	-0.00632634
1	A1	14	FOXP3	0.195384	-0.00591357
1	A1	15	FOXP3	0.197826	-0.00750815
1	A1	16	FOXP3	0.211118	0.00174744
1	A1	17	FOXP3	0.212324	-0.00108292
1	A1	18	FOXP3	0.213556	-0.00388701
1	A1	19	FOXP3	0.228398	0.00691811
1	A1	20	FOXP3	0.234106	0.00858908
1	A1	21	FOXP3	0.244614	0.0150611
1	A1	22	FOXP3	0.267528	0.0339385
1	A1	23	FOXP3	0.299731	0.0621049
1	A1	24	FOXP3	0.34129	0.099627
1	A1	25	FOXP3	0.436232	0.190533
1	A1	26	FOXP3	0.619604	0.369867
1	A1	27	FOXP3	0.94913	0.695358
1	A1	28	FOXP3	1.44955	1.19175
1	A1	29	FOXP3	2.15823	1.89638
1	A1	30	FOXP3	2.94798	2.6821
1	A1	31	FOXP3	3.65725	3.38733
1	A1	32	FOXP3	4.21247	3.93852
1	A1	33	FOXP3	4.60461	4.32662
1	A1	34	FOXP3	4.87436	4.59233
1	A1	35	FOXP3	5.09213	4.80606
1	A1	36	FOXP3	5.2419	4.9518
1	A1	37	FOXP3	5.35877	5.06463
1	A1	38	FOXP3	5.41927	5.1211
1	A1	39	FOXP3	5.4237	5.12149
1	A1	40	FOXP3	5.42767	5.12142
2	A2	1
2	A2	2
2	A2	3
2	A2	4
2	A2	5
2	A2	6
2	A2	7
2	A2	8
2	A2	9
2	A2	10
2	A2	11
2	A2	12
2	A2	13
2	A2	14
2	A2	15
2	A2	16
2	A2	17
2	A2	18
2	A2	19
2	A2	20
2	A2	21
2	A2	22
2	A2	23
2	A2	24
2	A2	25
2	A2	26
2	A2	27
2	A2	28
2	A2	29
2	A2	30
2	A2	31
2	A2	32
2	A2	33
2	A2	34
2	A2	35
2	A2	36
2	A2	37
2	A2	38
2	A2	39
2	A2	40
3	A3	1	FOXP3	0.124856	-0.00125731
3	A3	2	FOXP3	0.124178	-0.00458124
3	A3	3	FOXP3	0.126407	-0.0049976
3	A3	4	FOXP3	0.134235	0.000184004
3	A3	5	FOXP3	0.137178	0.000481219
3	A3	6	FOXP3	0.144714	0.00537142
3	A3	7	FOXP3	0.147489	0.00550043
3	A3	8	FOXP3	0.149008	0.00437393
3	A3	9	FOXP3	0.145916	-0.00136495
3	A3	10	FOXP3	0.145111	-0.00481567
3	A3	11	FOXP3	0.150069	-0.00250302
3	A3	12	FOXP3	0.155337	0.000118661
3	A3	13	FOXP3	0.156434	-0.00143066
3	A3	14	FOXP3	0.155111	-0.00539883
3	A3	15	FOXP3	0.159434	-0.00372186
3	A3	16	FOXP3	0.165746	-5.62638e-05
3	A3	17	FOXP3	0.173525	0.00507687
3	A3	18	FOXP3	0.174276	0.00318232
3	A3	19	FOXP3	0.184124	0.0103844
3	A3	20	FOXP3	0.202764	0.0263786
3	A3	21	FOXP3	0.216524	0.0374923
3	A3	22	FOXP3	0.234951	0.0532734
3	A3	23	FOXP3	0.277589	0.0932656
3	A3	24	FOXP3	0.352847	0.165878
3	A3	25	FOXP3	0.485146	0.295531
3	A3	26	FOXP3	0.718477	0.526216
3	A3	27	FOXP3	1.12508	0.930168
3	A3	28	FOXP3	1.74155	1.54399
3	A3	29	FOXP3	2.55135	2.35115
3	A3	30	FOXP3	3.39906	3.19621
3	A3	31	FOXP3	4.08725	3.88176
3	A3	32	FOXP3	4.58354	4.3754
3	A3	33	FOXP3	4.92403	4.71324
3	A3	34	FOXP3	5.18983	4.9764
3	A3	35	FOXP3	5.38166	5.16559
3	A3	36	FOXP3	5.52121	5.30248
3	A3	37	FOXP3	5.61915	5.39778
3	A3	38	FOXP3	5.70068	5.47667
3	A3	39	FOXP3	5.74625	5.51959
3	A3	40	FOXP3	5.72821	5.4989
4	A4	1	FOXP3	0.140561	0.00571843
4	A4	2	FOXP3	0.147938	0.00641267
4	A4	3	FOXP3	0.150647	0.00243967
4	A4	4	FOXP3	0.154935	4.44053e-05
4	A4	5	FOXP3	0.158788	-0.00278459
4	A4	6	FOXP3	0.175351	0.00709498
4	A4	7	FOXP3	0.182426	0.00748757
4	A4	8	FOXP3	0.184265	0.00264366
4	A4	9	FOXP3	0.182622	-0.00568234
4	A4	10	FOXP3	0.183743	-0.0112439
4	A4	11	FOXP3	0.197517	-0.0041525
4	A4	12	FOXP3	0.204187	-0.00416478
4	A4	13	FOXP3	0.213931	-0.00110391
4	A4	14	FOXP3	0.218536	-0.00318172
4	A4	15	FOXP3	0.234284	0.00588351
4	A4	16	FOXP3	0.235492	0.000409577
4	A4	17	FOXP3	0.241734	-3.1609e-05
4	A4	18	FOXP3	0.25479	0.00634197
4	A4	19	FOXP3	0.268358	0.0132272
4	A4	20	FOXP3	0.291851	0.0300375
4	A4	21	FOXP3	0.326618	0.0581212
4	A4	22	FOXP3	0.372261	0.0970817
4	A4	23	FOXP3	0.45867	0.176808
4	A4	24	FOXP3	0.602718	0.314174
4	A4	25	FOXP3	0.86127	0.566043
4	A4	26	FOXP3	1.29498	0.993069
4	A4	27	FOXP3	1.92742	1.61883
4	A4	28	FOXP3	2.69107	2.37579
4	A4	29	FOXP3	3.42283	3.10087
4	A4	30	FOXP3	3.99189	3.66325
4	A4	31	FOXP3	4.42241	4.08708
4	A4	32	FOXP3	4.72824	4.38623
4	A4	33	FOXP3	4.93677	4.58808
4	A4	34	FOXP3	5.06131	4.70593
4	A4	35	FOXP3	5.16018	4.79812
4	A4	36	FOXP3	5.24598	4.87724
4	A4	37	FOXP3	5.31109	4.93567
4	A4	38	FOXP3	5.33904	4.95694
4	A4	39	FOXP3	5.37078	4.982
4	A4	40	FOXP3	5.38381	4.98834
5	A5	1	FOXP3	0.322513	0.00566362
5	A5	2	FOXP3	0.322413	0.0026643
5	A5	3	FOXP3	0.326833	0.00418512
5	A5	4	FOXP3	0.330266	0.00471964
5	A5	5	FOXP3	0.332132	0.00368632
5	A5	6	FOXP3	0.33335	0.00200584
5	A5	7	FOXP3	0.336557	0.00231299
5	A5	8	FOXP3	0.337996	0.000853017
5	A5	9	FOXP3	0.337966	-0.00207591
5	A5	10	FOXP3	0.335905	-0.0070354
5	A5	11	FOXP3	0.337821	-0.00801889
5	A5	12	FOXP3	0.350203	0.00146419
5	A5	13	FOXP3	0.352377	0.000739977
5	A5	14	FOXP3	0.350893	-0.00364301
5	A5	15	FOXP3	0.350555	-0.00688048
5	A5	16	FOXP3	0.352097	-0.00823779
5	A5	17	FOXP3	0.359211	-0.00402253
5	A5	18	FOXP3	0.362834	-0.00329851
5	A5	19	FOXP3	0.368775	-0.000256034
5	A5	20	FOXP3	0.381687	0.00975646
5	A5	21	FOXP3	0.388574	0.013745
5	A5	22	FOXP3	0.399718	0.0219901
5	A5	23	FOXP3	0.416222	0.0355945
5	A5	24	FOXP3	0.436571	0.0530449
5	A5	25	FOXP3	0.512015	0.12559
5	A5	26	FOXP3	0.641587	0.252262
5	A5	27	FOXP3	0.859089	0.466866
5	A5	28	FOXP3	1.23511	0.839988
5	A5	29	FOXP3	1.83481	1.43679
5	A5	30	FOXP3	2.6482	2.24728
5	A5	31	FOXP3	3.53019	3.12637
5	A5	32	FOXP3	4.29273	3.88601
5	A5	33	FOXP3	4.83072	4.4211
5	A5	34	FOXP3	5.20307	4.79056
5	A5	35	FOXP3	5.48484	5.06943
5	A5	36	FOXP3	5.67507	5.25675
5	A5	37	FOXP3	5.83166	5.41045
5	A5	38	FOXP3	5.93475	5.51064
5	A5	39	FOXP3	6.00436	5.57735
5	A5	40	FOXP3	6.03902	5.60911
6	A6	1	FOXP3	0.394156	-0.00213117
6	A6	2	FOXP3	0.395218	-0.00423685
6	A6	3	FOXP3	0.410729	0.00810543
6	A6	4	FOXP3	0.408197	0.00240564
6	A6	5	FOXP3	0.407643	-0.00131583
6	A6	6	FOXP3	0.414535	0.00240827
6	A6	7	FOXP3	0.415579	0.000284466
6	A6	8	FOXP3	0.416491	-0.00197157
6	A6	9	FOXP3	0.422106	0.000475411
6	A6	10	FOXP3	0.423926	-0.000873054
6	A6	11	FOXP3	0.423331	-0.0046356
6	A6	12	FOXP3	0.425365	-0.00576966
6	A6	13	FOXP3	0.428953	-0.00534909
6	A6	14	FOXP3	0.435517	-0.00195347
6	A6	15	FOXP3	0.438576	-0.00206195
6	A6	16	FOXP3	0.438781	-0.00502564
6	A6	17	FOXP3	0.445568	-0.00140597
6	A6	18	FOXP3	0.450154	1.18433e-05
6	A6	19	FOXP3	0.45816	0.00484966
6	A6	20	FOXP3	0.468299	0.0118211
6	A6	21	FOXP3	0.47598	0.016334
6	A6	22	FOXP3	0.487216	0.0244021
6	A6	23	FOXP3	0.524509	0.0585269
6	A6	24	FOXP3	0.587837	0.118688
6	A6	25	FOXP3	0.699988	0.22767
6	A6	26	FOXP3	0.898964	0.423478
6	A6	27	FOXP3	1.2425	0.763844
6	A6	28	FOXP3	1.79066	1.30884
6	A6	29	FOXP3	2.53941	2.05442
6	A6	30	FOXP3	3.36314	2.87499
6	A6	31	FOXP3	4.105	3.61367
6	A6	32	FOXP3	4.66278	4.16829
6	A6	33	FOXP3	5.04435	4.54669
6	A6	34	FOXP3	5.31813	4.8173
6	A6	35	FOXP3	5.52989	5.02589
6	A6	36	FOXP3	5.6652	5.15803
6	A6	37	FOXP3	5.74718	5.23684
6	A6	38	FOXP3	5.82543	5.31193
6	A6	39	FOXP3	5.87878	5.36211
6	A6	40	FOXP3	5.90211	5.38227
7	A7	1	FOXP3	0.0822641	0.011228
7	A7	2	FOXP3	0.0851283	0.0115604
7	A7	3	FOXP3	0.0844736	0.00837392
7	A7	4	FOXP3	0.0850656	0.0064341
7	A7	5	FOXP3	0.0933249	0.0121616
7	A7	6	FOXP3	0.0953311	0.0116359
7	A7	7	FOXP3	0.0846984	-0.00152859
7	A7	8	FOXP3	0.0805847	-0.00817408
7	A7	9	FOXP3	0.0779987	-0.0132919
7	A7	10	FOXP3	0.0789682	-0.0148542
7	A7	11	FOXP3	0.0871729	-0.00918135
7	A7	12	FOXP3	0.0980187	-0.000867351
7	A7	13	FOXP3	0.101764	0.000346188
7	A7	14	FOXP3	0.101175	-0.00277473
7	A7	15	FOXP3	0.103236	-0.00324524
7	A7	16	FOXP3	0.103725	-0.00528868
7	A7	17	FOXP3	0.11056	-0.000985173
7	A7	18	FOXP3	0.112586	-0.00149082
7	A7	19	FOXP3	0.11481	-0.00179866
7	A7	20	FOXP3	0.124725	0.00558442
7	A7	21	FOXP3	0.13056	0.00888734
7	A7	22	FOXP3	0.134262	0.0100573
7	A7	23	FOXP3	0.146998	0.0202621
7	A7	24	FOXP3	0.170428	0.0411603
7	A7	25	FOXP3	0.222671	0.0908716
7	A7	26	FOXP3	0.308552	0.17422
7	A7	27	FOXP3	0.487471	0.350608
7	A7	28	FOXP3	0.791204	0.651808
7	A7	29	FOXP3	1.2943	1.15237
7	A7	30	FOXP3	2.02344	1.87898
7	A7	31	FOXP3	2.88855	2.74156
7	A7	32	FOXP3	3.7157	3.56618
7	A7	33	FOXP3	4.36167	4.20961
7	A7	34	FOXP3	4.8285	4.67392
7	A7	35	FOXP3	5.15287	4.99576
7	A7	36	FOXP3	5.38082	5.22117
7	A7	37	FOXP3	5.54441	5.38223
7	A7	38	FOXP3	5.65268	5.48796
7	A7	39	FOXP3	5.70264	5.5354
7	A7	40	FOXP3	5.72145	5.55167
8	A8	1	FOXP3	0.277412	0.00806713
8	A8	2	FOXP3	0.278982	0.00750001
8	A8	3	FOXP3	0.278957	0.00533752
8	A8	4	FOXP3	0.280638	0.00488177
8	A8	5	FOXP3	0.281548	0.00365477
8	A8	6	FOXP3	0.284991	0.00496093
8	A8	7	FOXP3	0.277327	-0.0048402
8	A8	8	FOXP3	0.27507	-0.00923474
8	A8	9	FOXP3	0.277867	-0.00857499
8	A8	10	FOXP3	0.280932	-0.00764698
8	A8	11	FOXP3	0.291988	0.0012715
8	A8	12	FOXP3	0.297251	0.00439733
8	A8	13	FOXP3	0.295939	0.000948003
8	A8	14	FOXP3	0.294577	-0.00255116
8	A8	15	FOXP3	0.295965	-0.00330034
8	A8	16	FOXP3	0.304013	0.00261133
8	A8	17	FOXP3	0.308799	0.00525928
8	A8	18	FOXP3	0.306591	0.000914957
8	A8	19	FOXP3	0.309725	0.00191103
8	A8	20	FOXP3	0.31864	0.0086889
8	A8	21	FOXP3	0.332649	0.0205609
8	A8	22	FOXP3	0.352582	0.0383565
8	A8	23	FOXP3	0.385348	0.0689861
8	A8	24	FOXP3	0.458122	0.139622
8	A8	25	FOXP3	0.591581	0.270945
8	A8	26	FOXP3	0.828555	0.505781
8	A8	27	FOXP3	1.26112	0.93621
8	A8	28	FOXP3	1.89691	1.56987
8	A8	29	FOXP3	2.70073	2.37154
8	A8	30	FOXP3	3.54188	3.21056
8	A8	31	FOXP3	4.23326	3.8998
8	A8	32	FOXP3	4.71454	4.37894
8	A8	33	FOXP3	5.05696	4.71923
8	A8	34	FOXP3	5.31634	4.97647
8	A8	35	FOXP3	5.49273	5.15072
8	A8	36	FOXP3	5.59702	5.25287
8	A8	37	FOXP3	5.66218	5.3159
8	A8	38	FOXP3	5.71285	5.36443
8	A8	39	FOXP3	5.73763	5.38707
8	A8	40	FOXP3	5.7489	5.3962
9	A9	1
9	A9	2
9	A9	3
9	A9	4
9	A9	5
9	A9	6
9	A9	7
9	A9	8
9	A9	9
9	A9	10
9	A9	11
9	A9	12
9	A9	13
9	A9	14
9	A9	15
9	A9	16
9	A9	17
9	A9	18
9	A9	19
9	A9	20
9	A9	21
9	A9	22
9	A9	23
9	A9	24
9	A9	25
9	A9	26
9	A9	27
9	A9	28
9	A9	29
9	A9	30
9	A9	31
9	A9	32
9	A9	33
9	A9	34
9	A9	35
9	A9	36
9	A9	37
9	A9	38
9	A9	39
9	A9	40
10	A10	1
10	A10	2
10	A10	3
10	A10	4
10	A10	5
10	A10	6
10	A10	7
10	A10	8
10	A10	9
10	A10	10
10	A10	11
10	A10	12
10	A10	13
10	A10	14
10	A10	15
10	A10	16
10	A10	17
10	A10	18
10	A10	19
10	A10	20
10	A10	21
10	A10	22
10	A10	23
10	A10	24
10	A10	25
10	A10	26
10	A10	27
10	A10	28
10	A10	29
10	A10	30
10	A10	31
10	A10	32
10	A10	33
10	A10	34
10	A10	35
10	A10	36
10	A10	37
10	A10	38
10	A10	39
10	A10	40
11	A11	1
11	A11	2
11	A11	3
11	A11	4
11	A11	5
11	A11	6
11	A11	7
11	A11	8
11	A11	9
11	A11	10
11	A11	11
11	A11	12
11	A11	13
11	A11	14
11	A11	15
11	A11	16
11	A11	17
11	A11	18
11	A11	19
11	A11	20
11	A11	21
11	A11	22
11	A11	23
11	A11	24
11	A11	25
11	A11	26
11	A11	27
11	A11	28
11	A11	29
11	A11	30
11	A11	31
11	A11	32
11	A11	33
11	A11	34
11	A11	35
11	A11	36
11	A11	37
11	A11	38
11	A11	39
11	A11	40
12	A12	1
12	A12	2
12	A12	3
12	A12	4
12	A12	5
12	A12	6
12	A12	7
12	A12	8
12	A12	9
12	A12	10
12	A12	11
12	A12	12
12	A12	13
12	A12	14
12	A12	15
12	A12	16
12	A12	17
12	A12	18
12	A12	19
12	A12	20
12	A12	21
12	A12	22
12	A12	23
12	A12	24
12	A12	25
12	A12	26
12	A12	27
12	A12	28
12	A12	29
12	A12	30
12	A12	31
12	A12	32
12	A12	33
12	A12	34
12	A12	35
12	A12	36
12	A12	37
12	A12	38
12	A12	39
12	A12	40
13	B1	1	FOXP3	0.0520749	0.00654359
13	B1	2	FOXP3	0.0531743	0.0028962
13	B1	3	FOXP3	0.0650427	0.0100178
13	B1	4	FOXP3	0.0678544	0.00808272
13	B1	5	FOXP3	0.0712266	0.00670815
13	B1	6	FOXP3	0.0725791	0.00331386
13	B1	7	FOXP3	0.0779065	0.00389455
13	B1	8	FOXP3	0.0720084	-0.00675034
13	B1	9	FOXP3	0.0731546	-0.0103509
13	B1	10	FOXP3	0.0890962	0.000843842
13	B1	11	FOXP3	0.0843419	-0.00865717
13	B1	12	FOXP3	0.0832156	-0.0145303
13	B1	13	FOXP3	0.0946298	-0.00786281
13	B1	14	FOXP3	0.102089	-0.00515045
13	B1	15	FOXP3	0.109588	-0.00239866
13	B1	16	FOXP3	0.112	-0.00473334
13	B1	17	FOXP3	0.123146	0.00166607
13	B1	18	FOXP3	0.127652	0.00142498
13	B1	19	FOXP3	0.136414	0.00544106
13	B1	20	FOXP3	0.141651	0.00593113
13	B1	21	FOXP3	0.153577	0.0131098
13	B1	22	FOXP3	0.160299	0.0150854
13	B1	23	FOXP3	0.188496	0.0385361
13	B1	24	FOXP3	0.24536	0.090653
13	B1	25	FOXP3	0.35056	0.191106
13	B1	26	FOXP3	0.542157	0.377957
13	B1	27	FOXP3	0.88561	0.716662
13	B1	28	FOXP3	1.41816	1.24447
13	B1	29	FOXP3	2.16818	1.98974
13	B1	30	FOXP3	3.01599	2.8328
13	B1	31	FOXP3	3.78702	3.59908
13	B1	32	FOXP3	4.39082	4.19814
13	B1	33	FOXP3	4.79312	4.59569
13	B1	34	FOXP3	5.09835	4.89617
13	B1	35	FOXP3	5.33394	5.12701
13	B1	36	FOXP3	5.49968	5.28801
13	B1	37	FOXP3	5.59295	5.37654
13	B1	38	FOXP3	5.68381	5.46265
13	B1	39	FOXP3	5.76835	5.54245
13	B1	40	FOXP3	5.80586	5.5752
14	B2	1
14	B2	2
14	B2	3
14	B2	4
14	B2	5
14	B2	6
14	B2	7
14	B2	8
14	B2	9
14	B2	10
14	B2	11
14	B2	12
14	B2	13
14	B2	14
14	B2	15
14	B2	16
14	B2	17
14	B2	18
14	B2	19
14	B2	20
14	B2	21
14	B2	22
14	B2	23
14	B2	24
14	B2	25
14	B2	26
14	B2	27
14	B2	28
14	B2	29
14	B2	30
14	B2	31
14	B2	32
14	B2	33
14	B2	34
14	B2	35
14	B2	36
14	B2	37
14	B2	38
14	B2	39
14	B2	40
15	B3	1	FOXP3	0.0969892	-0.00113629
15	B3	2	FOXP3	0.0978195	-0.00454796
15	B3	3	FOXP3	0.105637	-0.000972026
15	B3	4	FOXP3	0.108556	-0.00229561
15	B3	5	FOXP3	0.118691	0.00359705
15	B3	6	FOXP3	0.131771	0.0124358
15	B3	7	FOXP3	0.13514	0.0115626
15	B3	8	FOXP3	0.122119	-0.00570029
15	B3	9	FOXP3	0.12158	-0.0104819
15	B3	10	FOXP3	0.140602	0.00429804
15	B3	11	FOXP3	0.142764	0.0022181
15	B3	12	FOXP3	0.139427	-0.00536057
15	B3	13	FOXP3	0.139163	-0.00986656
15	B3	14	FOXP3	0.144812	-0.00845935
15	B3	15	FOXP3	0.146696	-0.010818
15	B3	16	FOXP3	0.158747	-0.00300881
15	B3	17	FOXP3	0.167759	0.0017616
15	B3	18	FOXP3	0.176283	0.00604319
15	B3	19	FOXP3	0.181587	0.00710568
15	B3	20	FOXP3	0.186665	0.00794108
15	B3	21	FOXP3	0.202854	0.0198888
15	B3	22	FOXP3	0.223776	0.0365688
15	B3	23	FOXP3	0.258065	0.0666157
15	B3	24	FOXP3	0.328542	0.132851
15	B3	25	FOXP3	0.45115	0.251216
15	B3	26	FOXP3	0.666625	0.462449
15	B3	27	FOXP3	1.03997	0.831555
15	B3	28	FOXP3	1.6312	1.41854
15	B3	29	FOXP3	2.41088	2.19398
15	B3	30	FOXP3	3.27864	3.05749
15	B3	31	FOXP3	4.0838	3.85841
15	B3	32	FOXP3	4.68901	4.45938
15	B3	33	FOXP3	5.08683	4.85296
15	B3	34	FOXP3	5.40348	5.16537
15	B3	35	FOXP3	5.62846	5.38611
15	B3	36	FOXP3	5.77557	5.52897
15	B3	37	FOXP3	5.88672	5.63588
15	B3	38	FOXP3	5.98075	5.72567
15	B3	39	FOXP3	6.06625	5.80693
15	B3	40	FOXP3	6.09276	5.8292
16	B4	1	FOXP3	0.0663587	0.00538216
16	B4	2	FOXP3	0.0656684	-0.00177838
16	B4	3	FOXP3	0.0671038	-0.0068131
16	B4	4	FOXP3	0.0777462	-0.00264087
16	B4	5	FOXP3	0.0932801	0.00642276
16	B4	6	FOXP3	0.10033	0.00700205
16	B4	7	FOXP3	0.100427	0.000629007
16	B4	8	FOXP3	0.1005	-0.00576824
16	B4	9	FOXP3	0.109632	-0.00310593
16	B4	10	FOXP3	0.116569	-0.00263938
16	B4	11	FOXP3	0.13135	0.00567171
16	B4	12	FOXP3	0.141139	0.00899082
16	B4	13	FOXP3	0.140487	0.00186861
16	B4	14	FOXP3	0.141622	-0.00346712
16	B4	15	FOXP3	0.149335	-0.00222415
16	B4	16	FOXP3	0.154157	-0.00387259
16	B4	17	FOXP3	0.161275	-0.00322403
16	B4	18	FOXP3	0.17414	0.00317044
16	B4	19	FOXP3	0.187305	0.00986477
16	B4	20	FOXP3	0.211063	0.0271531
16	B4	21	FOXP3	0.251639	0.0612589
16	B4	22	FOXP3	0.293734	0.0968838
16	B4	23	FOXP3	0.389361	0.186041
16	B4	24	FOXP3	0.544197	0.334406
16	B4	25	FOXP3	0.819682	0.603421
16	B4	26	FOXP3	1.2841	1.06137
16	B4	27	FOXP3	1.97694	1.74774
16	B4	28	FOXP3	2.82578	2.5901
16	B4	29	FOXP3	3.64426	3.40212
16	B4	30	FOXP3	4.31082	4.06221
16	B4	31	FOXP3	4.77799	4.52291
16	B4	32	FOXP3	5.10518	4.84363
16	B4	33	FOXP3	5.36356	5.09554
16	B4	34	FOXP3	5.54213	5.26764
16	B4	35	FOXP3	5.63196	5.351
16	B4	36	FOXP3	5.72508	5.43764
16	B4	37	FOXP3	5.78635	5.49244
16	B4	38	FOXP3	5.81701	5.51663
16	B4	39	FOXP3	5.86749	5.56065
16	B4	40	FOXP3	5.89082	5.57751
17	B5	1	FOXP3	0.0808642	0.00717708
17	B5	2	FOXP3	0.0780689	0.00181503
17	B5	3	FOXP3	0.0779606	-0.000859977
17	B5	4	FOXP3	0.0824724	0.00108512
17	B5	5	FOXP3	0.0823253	-0.00162866
17	B5	6	FOXP3	0.0828196	-0.00370106
17	B5	7	FOXP3	0.0896528	0.000565419
17	B5	8	FOXP3	0.0918549	0.000200834
17	B5	9	FOXP3	0.0975551	0.0033343
17	B5	10	FOXP3	0.097948	0.00116047
17	B5	11	FOXP3	0.0999478	0.000593555
17	B5	12	FOXP3	0.106043	0.00412171
17	B5	13	FOXP3	0.107404	0.00291664
17	B5	14	FOXP3	0.107362	0.000307602
17	B5	15	FOXP3	0.105004	-0.00461689
17	B5	16	FOXP3	0.105131	-0.0070573
17	B5	17	FOXP3	0.114148	-0.000606368
17	B5	18	FOXP3	0.120493	0.00317205
17	B5	19	FOXP3	0.121559	0.00167094
17	B5	20	FOXP3	0.121796	-0.000658387
17	B5	21	FOXP3	0.132996	0.00797453
17	B5	22	FOXP3	0.143611	0.0160233
17	B5	23	FOXP3	0.156713	0.0265579
17	B5	24	FOXP3	0.200696	0.0679741
17	B5	25	FOXP3	0.274501	0.139213
17	B5	26	FOXP3	0.387043	0.249188
17	B5	27	FOXP3	0.614237	0.473815
17	B5	28	FOXP3	0.997873	0.854885
17	B5	29	FOXP3	1.61177	1.46621
17	B5	30	FOXP3	2.43661	2.28849
17	B5	31	FOXP3	3.32778	3.17709
17	B5	32	FOXP3	4.08852	3.93526
17	B5	33	FOXP3	4.64105	4.48523
17	B5	34	FOXP3	5.05373	4.89534
17	B5	35	FOXP3	5.32969	5.16874
17	B5	36	FOXP3	5.52409	5.36056
17	B5	37	FOXP3	5.67955	5.51346
17	B5	38	FOXP3	5.79094	5.62228
17	B5	39	FOXP3	5.86483	5.6936
17	B5	40	FOXP3	5.90177	5.72798
18	B6	1	FOXP3	0.253853	0.0102422
18	B6	2	FOXP3	0.25369	0.00438092
18	B6	3	FOXP3	0.253383	-0.00162373
18	B6	4	FOXP3	0.256935	-0.0037696
18	B6	5	FOXP3	0.270239	0.00383719
18	B6	6	FOXP3	0.274393	0.002293
18	B6	7	FOXP3	0.280033	0.00223529
18	B6	8	FOXP3	0.281917	-0.00157841
18	B6	9	FOXP3	0.289991	0.000797713
18	B6	10	FOXP3	0.295204	0.000312904
18	B6	11	FOXP3	0.300853	0.000264043
18	B6	12	FOXP3	0.303747	-0.00253948
18	B6	13	FOXP3	0.310151	-0.00183252
18	B6	14	FOXP3	0.31999	0.00230778
18	B6	15	FOXP3	0.321764	-0.0016155
18	B6	16	FOXP3	0.328405	-0.000672599
18	B6	17	FOXP3	0.335531	0.000755812
18	B6	18	FOXP3	0.341301	0.000828098
18	B6	19	FOXP3	0.357189	0.0110186
18	B6	20	FOXP3	0.378379	0.0265105
18	B6	21	FOXP3	0.41629	0.0587237
18	B6	22	FOXP3	0.471801	0.108538
18	B6	23	FOXP3	0.572594	0.203633
18	B6	24	FOXP3	0.745409	0.37075
18	B6	25	FOXP3	1.06648	0.686118
18	B6	26	FOXP3	1.59017	1.20411
18	B6	27	FOXP3	2.33263	1.94088
18	B6	28	FOXP3	3.19398	2.79653
18	B6	29	FOXP3	4.00522	3.60207
18	B6	30	FOXP3	4.64688	4.23803
18	B6	31	FOXP3	5.08554	4.671
18	B6	32	FOXP3	5.39511	4.97487
18	B6	33	FOXP3	5.61343	5.18749
18	B6	34	FOXP3	5.79252	5.36088
18	B6	35	FOXP3	5.9143	5.47696
18	B6	36	FOXP3	5.98812	5.54509
18	B6	37	FOXP3	6.04524	5.59651
18	B6	38	FOXP3	6.1053	5.65087
18	B6	39	FOXP3	6.12636	5.66623
18	B6	40	FOXP3	6.11936	5.65354
19	B7	1	FOXP3	0.157002	-0.00387322
19	B7	2	FOXP3	0.159705	-0.00263141
19	B7	3	FOXP3	0.156595	-0.00720209
19	B7	4	FOXP3	0.15763	-0.00762725
19	B7	5	FOXP3	0.16869	0.00197177
19	B7	6	FOXP3	0.176008	0.00782928
19	B7	7	FOXP3	0.175138	0.00549815
19	B7	8	FOXP3	0.172177	0.00107644
19	B7	9	FOXP3	0.171263	-0.00129838
19	B7	10	FOXP3	0.174676	0.000653896
19	B7	11	FOXP3	0.177265	0.00178218
19	B7	12	FOXP3	0.180178	0.00323422
19	B7	13	FOXP3	0.179632	0.00122823
19	B7	14	FOXP3	0.181069	0.0012044
19	B7	15	FOXP3	0.180826	-0.000499607
19	B7	16	FOXP3	0.179505	-0.00328079
19	B7	17	FOXP3	0.180827	-0.00342024
19	B7	18	FOXP3	0.183637	-0.0020703
19	B7	19	FOXP3	0.188089	0.000920087
19	B7	20	FOXP3	0.191643	0.00301361
19	B7	21	FOXP3	0.207944	0.0178541
19	B7	22	FOXP3	0.211572	0.0200214
19	B7	23	FOXP3	0.223911	0.0308998
19	B7	24	FOXP3	0.254896	0.0604244
19	B7	25	FOXP3	0.301536	0.105603
19	B7	26	FOXP3	0.389114	0.19172
19	B7	27	FOXP3	0.560191	0.361337
19	B7	28	FOXP3	0.863855	0.66354
19	B7	29	FOXP3	1.36779	1.16602
19	B7	30	FOXP3	2.12017	1.91693
19	B7	31	FOXP3	3.01104	2.80634
19	B7	32	FOXP3	3.8578	3.65164
19	B7	33	FOXP3	4.53809	4.33048
19	B7	34	FOXP3	5.03715	4.82807
19	B7	35	FOXP3	5.3847	5.17416
19	B7	36	FOXP3	5.61776	5.40576
19	B7	37	FOXP3	5.77122	5.55776
19	B7	38	FOXP3	5.90051	5.68558
19	B7	39	FOXP3	5.97726	5.76087
19	B7	40	FOXP3	5.99886	5.78101
20	B8	1	FOXP3	0.315418	-0.00341307
20	B8	2	FOXP3	0.3115	-0.00792932
20	B8	3	FOXP3	0.314233	-0.00579391
20	B8	4	FOXP3	0.327297	0.00667203
20	B8	5	FOXP3	0.321096	-0.000127532
20	B8	6	FOXP3	0.31924	-0.00258209
20	B8	7	FOXP3	0.324452	0.00203272
20	B8	8	FOXP3	0.327833	0.00481517
20	B8	9	FOXP3	0.326912	0.00329566
20	B8	10	FOXP3	0.323881	-0.00033356
20	B8	11	FOXP3	0.323155	-0.00165686
20	B8	12	FOXP3	0.32391	-0.00150085
20	B8	13	FOXP3	0.318761	-0.00724717
20	B8	14	FOXP3	0.318852	-0.00775439
20	B8	15	FOXP3	0.32828	0.00107489
20	B8	16	FOXP3	0.33326	0.00545692
20	B8	17	FOXP3	0.330758	0.00235708
20	B8	18	FOXP3	0.330291	0.00129188
20	B8	19	FOXP3	0.339773	0.0101758
20	B8	20	FOXP3	0.352809	0.0226133
20	B8	21	FOXP3	0.372213	0.0414193
20	B8	22	FOXP3	0.387059	0.0556673
20	B8	23	FOXP3	0.420307	0.0883166
20	B8	24	FOXP3	0.503182	0.170593
20	B8	25	FOXP3	0.647287	0.314101
20	B8	26	FOXP3	0.906474	0.572689
20	B8	27	FOXP3	1.35561	1.02123
20	B8	28	FOXP3	2.04122	1.70624
20	B8	29	FOXP3	2.91276	2.57718
20	B8	30	FOXP3	3.79474	3.45856
20	B8	31	FOXP3	4.53945	4.20267
20	B8	32	FOXP3	5.08761	4.75024
20	B8	33	FOXP3	5.46229	5.12432
20	B8	34	FOXP3	5.7486	5.41003
20	B8	35	FOXP3	5.94827	5.6091
20	B8	36	FOXP3	6.06556	5.72579
20	B8	37	FOXP3	6.14917	5.8088
20	B8	38	FOXP3	6.2138	5.87284
20	B8	39	FOXP3	6.26008	5.91852
20	B8	40	FOXP3	6.2917	5.94954
21	B9	1
21	B9	2
21	B9	3
21	B9	4
21	B9	5
21	B9	6
21	B9	7
21	B9	8
21	B9	9
21	B9	10
21	B9	11
21	B9	12
21	B9	13
21	B9	14
21	B9	15
21	B9	16
21	B9	17
21	B9	18
21	B9	19
21	B9	20
21	B9	21
21	B9	22
21	B9	23
21	B9	24
21	B9	25
21	B9	26
21	B9	27
21	B9	28
21	B9	29
21	B9	30
21	B9	31
21	B9	32
21	B9	33
21	B9	34
21	B9	35
21	B9	36
21	B9	37
21	B9	38
21	B9	39
21	B9	40
22	B10	1
22	B10	2
22	B10	3
22	B10	4
22	B10	5
22	B10	6
22	B10	7
22	B10	8
22	B10	9
22	B10	10
22	B10	11
22	B10	12
22	B10	13
22	B10	14
22	B10	15
22	B10	16
22	B10	17
22	B10	18
22	B10	19
22	B10	20
22	B10	21
22	B10	22
22	B10	23
22	B10	24
22	B10	25
22	B10	26
22	B10	27
22	B10	28
22	B10	29
22	B10	30
22	B10	31
22	B10	32
22	B10	33
22	B10	34
22	B10	35
22	B10	36
22	B10	37
22	B10	38
22	B10	39
22	B10	40
23	B11	1
23	B11	2
23	B11	3
23	B11	4
23	B11	5
23	B11	6
23	B11	7
23	B11	8
23	B11	9
23	B11	10
23	B11	11
23	B11	12
23	B11	13
23	B11	14
23	B11	15
23	B11	16
23	B11	17
23	B11	18
23	B11	19
23	B11	20
23	B11	21
23	B11	22
23	B11	23
23	B11	24
23	B11	25
23	B11	26
23	B11	27
23	B11	28
23	B11	29
23	B11	30
23	B11	31
23	B11	32
23	B11	33
23	B11	34
23	B11	35
23	B11	36
23	B11	37
23	B11	38
23	B11	39
23	B11	40
24	B12	1
24	B12	2
24	B12	3
24	B12	4
24	B12	5
24	B12	6
24	B12	7
24	B12	8
24	B12	9
24	B12	10
24	B12	11
24	B12	12
24	B12	13
24	B12	14
24	B12	15
24	B12	16
24	B12	17
24	B12	18
24	B12	19
24	B12	20
24	B12	21
24	B12	22
24	B12	23
24	B12	24
24	B12	25
24	B12	26
24	B12	27
24	B12	28
24	B12	29
24	B12	30
24	B12	31
24	B12	32
24	B12	33
24	B12	34
24	B12	35
24	B12	36
24	B12	37
24	B12	38
24	B12	39
24	B12	40
25	C1	1	FOXP3	0.0866438	-0.00384551
25	C1	2	FOXP3	0.0885758	-0.00504739
25	C1	3	FOXP3	0.0972713	0.000514344
25	C1	4	FOXP3	0.0943585	-0.00553231
25	C1	5	FOXP3	0.0950687	-0.00795586
25	C1	6	FOXP3	0.106681	0.000522533
25	C1	7	FOXP3	0.111024	0.00173142
25	C1	8	FOXP3	0.113786	0.00136014
25	C1	9	FOXP3	0.120022	0.00446223
25	C1	10	FOXP3	0.129245	0.0105518
25	C1	11	FOXP3	0.128442	0.00661414
25	C1	12	FOXP3	0.125579	0.000617402
25	C1	13	FOXP3	0.124074	-0.00402093
25	C1	14	FOXP3	0.1293	-0.00192882
25	C1	15	FOXP3	0.130797	-0.0035657
25	C1	16	FOXP3	0.137602	0.000105086
25	C1	17	FOXP3	0.138885	-0.0017453
25	C1	18	FOXP3	0.141754	-0.00200983
25	C1	19	FOXP3	0.147178	0.000279677
25	C1	20	FOXP3	0.155866	0.00583417
25	C1	21	FOXP3	0.170618	0.0174524
25	C1	22	FOXP3	0.183802	0.0275026
25	C1	23	FOXP3	0.215475	0.056042
25	C1	24	FOXP3	0.266244	0.103677
25	C1	25	FOXP3	0.365551	0.199851
25	C1	26	FOXP3	0.552119	0.383284
25	C1	27	FOXP3	0.865251	0.693282
25	C1	28	FOXP3	1.36907	1.19397
25	C1	29	FOXP3	2.11914	1.94091
25	C1	30	FOXP3	2.9619	2.78053
25	C1	31	FOXP3	3.75383	3.56933
25	C1	32	FOXP3	4.35143	4.1638
25	C1	33	FOXP3	4.74089	4.55012
25	C1	34	FOXP3	5.01529	4.82138
25	C1	35	FOXP3	5.2122	5.01516
25	C1	36	FOXP3	5.35576	5.15559
25	C1	37	FOXP3	5.4831	5.27979
25	C1	38	FOXP3	5.58357	5.37713
25	C1	39	FOXP3	5.66037	5.45079
25	C1	40	FOXP3	5.69623	5.48353
26	C2	1
26	C2	2
26	C2	3
26	C2	4
26	C2	5
26	C2	6
26	C2	7
26	C2	8
26	C2	9
26	C2	10
26	C2	11
26	C2	12
26	C2	13
26	C2	14
26	C2	15
26	C2	16
26	C2	17
26	C2	18
26	C2	19
26	C2	20
26	C2	21
26	C2	22
26	C2	23
26	C2	24
26	C2	25
26	C2	26
26	C2	27
26	C2	28
26	C2	29
26	C2	30
26	C2	31
26	C2	32
26	C2	33
26	C2	34
26	C2	35
26	C2	36
26	C2	37
26	C2	38
26	C2	39
26	C2	40
27	C3	1	FOXP3	0.152697	0.0137232
27	C3	2	FOXP3	0.152281	0.00963997
27	C3	3	FOXP3	0.153412	0.00710335
27	C3	4	FOXP3	0.15828	0.00830352
27	C3	5	FOXP3	0.160628	0.00698397
27	C3	6	FOXP3	0.159758	0.00244568
27	C3	7	FOXP3	0.160584	-0.000396292
27	C3	8	FOXP3	0.164026	-0.000622099
27	C3	9	FOXP3	0.160319	-0.00799663
27	C3	10	FOXP3	0.1616	-0.010383
27	C3	11	FOXP3	0.173351	-0.0023004
27	C3	12	FOXP3	0.172798	-0.00652116
27	C3	13	FOXP3	0.173052	-0.00993513
27	C3	14	FOXP3	0.182935	-0.00371937
27	C3	15	FOXP3	0.187186	-0.00313609
27	C3	16	FOXP3	0.19091	-0.00307994
27	C3	17	FOXP3	0.19448	-0.00317831
27	C3	18	FOXP3	0.202064	0.00073784
27	C3	19	FOXP3	0.217586	0.0125925
27	C3	20	FOXP3	0.221763	0.0131016
27	C3	21	FOXP3	0.235144	0.0228152
27	C3	22	FOXP3	0.254689	0.0386922
27	C3	23	FOXP3	0.28327	0.0636057
27	C3	24	FOXP3	0.331404	0.108071
27	C3	25	FOXP3	0.431761	0.204761
27	C3	26	FOXP3	0.610115	0.379447
27	C3	27	FOXP3	0.907741	0.673405
27	C3	28	FOXP3	1.39833	1.16033
27	C3	29	FOXP3	2.08078	1.83911
27	C3	30	FOXP3	2.88956	2.64422
27	C3	31	FOXP3	3.67907	3.43007
27	C3	32	FOXP3	4.3217	4.06902
27	C3	33	FOXP3	4.78755	4.53121
27	C3	34	FOXP3	5.12883	4.86882
27	C3	35	FOXP3	5.38136	5.11768
27	C3	36	FOXP3	5.54582	5.27847
27	C3	37	FOXP3	5.68785	5.41684
27	C3	38	FOXP3	5.80765	5.53297
27	C3	39	FOXP3	5.87676	5.59841
27	C3	40	FOXP3	5.90374	5.62173
28	C4	1	FOXP3	0.157107	0.00904252
28	C4	2	FOXP3	0.159077	0.0071721
28	C4	3	FOXP3	0.162634	0.00688873
28	C4	4	FOXP3	0.164215	0.00463002
28	C4	5	FOXP3	0.164201	0.000775777
28	C4	6	FOXP3	0.167438	0.000172583
28	C4	7	FOXP3	0.171891	0.000784907
28	C4	8	FOXP3	0.176097	0.00115084
28	C4	9	FOXP3	0.17708	-0.00170711
28	C4	10	FOXP3	0.177602	-0.00502529
28	C4	11	FOXP3	0.179469	-0.00699845
28	C4	12	FOXP3	0.188707	-0.00160144
28	C4	13	FOXP3	0.190532	-0.00361604
28	C4	14	FOXP3	0.197216	-0.000772688
28	C4	15	FOXP3	0.199997	-0.00183207
28	C4	16	FOXP3	0.200448	-0.00522158
28	C4	17	FOXP3	0.206387	-0.00312279
28	C4	18	FOXP3	0.211801	-0.00154905
28	C4	19	FOXP3	0.216631	-0.000559083
28	C4	20	FOXP3	0.227228	0.00619677
28	C4	21	FOXP3	0.236277	0.011406
28	C4	22	FOXP3	0.24354	0.0148288
28	C4	23	FOXP3	0.271469	0.0389167
28	C4	24	FOXP3	0.313454	0.0770622
28	C4	25	FOXP3	0.391061	0.150829
28	C4	26	FOXP3	0.538605	0.294532
28	C4	27	FOXP3	0.796222	0.548308
28	C4	28	FOXP3	1.23868	0.98693
28	C4	29	FOXP3	1.91632	1.66072
28	C4	30	FOXP3	2.77573	2.51629
28	C4	31	FOXP3	3.68912	3.42584
28	C4	32	FOXP3	4.44106	4.17395
28	C4	33	FOXP3	4.96059	4.68963
28	C4	34	FOXP3	5.3294	5.05461
28	C4	35	FOXP3	5.59277	5.31414
28	C4	36	FOXP3	5.77117	5.48869
28	C4	37	FOXP3	5.90382	5.61751
28	C4	38	FOXP3	5.99381	5.70365
28	C4	39	FOXP3	6.07656	5.78257
28	C4	40	FOXP3	6.12959	5.83176
29	C5	1	FOXP3	0.618035	-0.00145803
29	C5	2	FOXP3	0.618624	-0.00211792
29	C5	3	FOXP3	0.622233	0.000242892
29	C5	4	FOXP3	0.625548	0.00230854
29	C5	5	FOXP3	0.627067	0.00257902
29	C5	6	FOXP3	0.629501	0.0037642
29	C5	7	FOXP3	0.629131	0.00214568
29	C5	8	FOXP3	0.627859	-0.000374407
29	C5	9	FOXP3	0.631658	0.00217518
29	C5	10	FOXP3	0.624008	-0.00672261
29	C5	11	FOXP3	0.624536	-0.00744366
29	C5	12	FOXP3	0.631512	-0.00171631
29	C5	13	FOXP3	0.63178	-0.00269747
29	C5	14	FOXP3	0.632794	-0.00293143
29	C5	15	FOXP3	0.634722	-0.00225224
29	C5	16	FOXP3	0.642274	0.00405119
29	C5	17	FOXP3	0.642477	0.0030053
29	C5	18	FOXP3	0.63976	-0.00095991
29	C5	19	FOXP3	0.639462	-0.00250684
29	C5	20	FOXP3	0.64566	0.00244261
29	C5	21	FOXP3	0.649357	0.00489027
29	C5	22	FOXP3	0.65893	0.0132155
29	C5	23	FOXP3	0.674988	0.0280244
29	C5	24	FOXP3	0.698364	0.050152
29	C5	25	FOXP3	0.758295	0.108834
29	C5	26	FOXP3	0.875844	0.225134
29	C5	27	FOXP3	1.08066	0.428698
29	C5	28	FOXP3	1.43832	0.785113
29	C5	29	FOXP3	2.03117	1.37672
29	C5	30	FOXP3	2.8495	2.19379
29	C5	31	FOXP3	3.75109	3.09414
29	C5	32	FOXP3	4.56386	3.90566
29	C5	33	FOXP3	5.1852	4.52575
29	C5	34	FOXP3	5.63091	4.97021
29	C5	35	FOXP3	5.98075	5.3188
29	C5	36	FOXP3	6.21131	5.54811
29	C5	37	FOXP3	6.35057	5.68613
29	C5	38	FOXP3	6.42051	5.75482
29	C5	39	FOXP3	6.45967	5.79273
29	C5	40	FOXP3	6.50813	5.83994
30	C6	1	FOXP3	0.376243	0.00214685
30	C6	2	FOXP3	0.381876	0.00261676
30	C6	3	FOXP3	0.386265	0.00184158
30	C6	4	FOXP3	0.395634	0.00604723
30	C6	5	FOXP3	0.399427	0.00467698
30	C6	6	FOXP3	0.40062	0.000706995
30	C6	7	FOXP3	0.400792	-0.00428518
30	C6	8	FOXP3	0.409487	-0.000753661
30	C6	9	FOXP3	0.41506	-0.000343424
30	C6	10	FOXP3	0.415263	-0.00530455
30	C6	11	FOXP3	0.424307	-0.00142383
30	C6	12	FOXP3	0.428693	-0.00220101
30	C6	13	FOXP3	0.429669	-0.00638853
30	C6	14	FOXP3	0.438963	-0.00225747
30	C6	15	FOXP3	0.44091	-0.00547438
30	C6	16	FOXP3	0.44857	-0.0029778
30	C6	17	FOXP3	0.461867	0.00515544
30	C6	18	FOXP3	0.474856	0.0129816
30	C6	19	FOXP3	0.482855	0.0158168
30	C6	20	FOXP3	0.498985	0.0267837
30	C6	21	FOXP3	0.533452	0.0560867
30	C6	22	FOXP3	0.586049	0.103521
30	C6	23	FOXP3	0.695753	0.208061
30	C6	24	FOXP3	0.888619	0.395763
30	C6	25	FOXP3	1.21862	0.7206
30	C6	26	FOXP3	1.75827	1.25509
30	C6	27	FOXP3	2.53145	2.0231
30	C6	28	FOXP3	3.42421	2.9107
30	C6	29	FOXP3	4.25812	3.73945
30	C6	30	FOXP3	4.89873	4.37489
30	C6	31	FOXP3	5.3534	4.8244
30	C6	32	FOXP3	5.69929	5.16513
30	C6	33	FOXP3	5.92832	5.389
30	C6	34	FOXP3	6.07297	5.52848
30	C6	35	FOXP3	6.17584	5.62619
30	C6	36	FOXP3	6.25451	5.6997
30	C6	37	FOXP3	6.31092	5.75094
30	C6	38	FOXP3	6.36386	5.79872
30	C6	39	FOXP3	6.3846	5.81429
30	C6	40	FOXP3	6.35435	5.77888
31	C7	1	FOXP3	0.0190355	0.0100402
31	C7	2	FOXP3	0.020599	0.00844669
31	C7	3	FOXP3	0.019612	0.00430268
31	C7	4	FOXP3	0.0157333	-0.00273304
31	C7	5	FOXP3	0.01588	-0.00574335
31	C7	6	FOXP3	0.0227199	-0.00206054
31	C7	7	FOXP3	0.0336824	0.00574493
31	C7	8	FOXP3	0.0381487	0.00705423
31	C7	9	FOXP3	0.0392688	0.00501733
31	C7	10	FOXP3	0.0393218	0.00191331
31	C7	11	FOXP3	0.043565	0.00299948
31	C7	12	FOXP3	0.036183	-0.00753955
31	C7	13	FOXP3	0.0358066	-0.011073
31	C7	14	FOXP3	0.0486931	-0.00134353
31	C7	15	FOXP3	0.0506555	-0.00253817
31	C7	16	FOXP3	0.0546067	-0.00174402
31	C7	17	FOXP3	0.0598813	0.000373613
31	C7	18	FOXP3	0.0622733	-0.000391465
31	C7	19	FOXP3	0.0628382	-0.00298355
31	C7	20	FOXP3	0.0728514	0.00387262
31	C7	21	FOXP3	0.0790078	0.00687199
31	C7	22	FOXP3	0.0865364	0.0112436
31	C7	23	FOXP3	0.107292	0.0288425
31	C7	24	FOXP3	0.142369	0.0607625
31	C7	25	FOXP3	0.198719	0.113955
31	C7	26	FOXP3	0.312645	0.224724
31	C7	27	FOXP3	0.498428	0.40735
31	C7	28	FOXP3	0.829928	0.735693
31	C7	29	FOXP3	1.39398	1.29659
31	C7	30	FOXP3	2.20782	2.10728
31	C7	31	FOXP3	3.18276	3.07905
31	C7	32	FOXP3	4.10519	3.99833
31	C7	33	FOXP3	4.81351	4.70349
31	C7	34	FOXP3	5.30897	5.1958
31	C7	35	FOXP3	5.64341	5.52707
31	C7	36	FOXP3	5.8758	5.75631
31	C7	37	FOXP3	6.07472	5.95207
31	C7	38	FOXP3	6.20908	6.08327
31	C7	39	FOXP3	6.30033	6.17137
31	C7	40	FOXP3	6.33996	6.20785
32	C8	1	FOXP3	0.498318	0.00919577
32	C8	2	FOXP3	0.500712	0.00979107
32	C8	3	FOXP3	0.497658	0.0049386
32	C8	4	FOXP3	0.486603	-0.00791449
32	C8	5	FOXP3	0.487857	-0.00845954
32	C8	6	FOXP3	0.500773	0.00265783
32	C8	7	FOXP3	0.503628	0.00371417
32	C8	8	FOXP3	0.504823	0.00311083
32	C8	9	FOXP3	0.504229	0.000718265
32	C8	10	FOXP3	0.507739	0.0024299
32	C8	11	FOXP3	0.516284	0.0091764
32	C8	12	FOXP3	0.511829	0.00292277
32	C8	13	FOXP3	0.50685	-0.00385532
32	C8	14	FOXP3	0.505972	-0.00653171
32	C8	15	FOXP3	0.506828	-0.00747415
32	C8	16	FOXP3	0.514806	-0.00129533
32	C8	17	FOXP3	0.522463	0.00456372
32	C8	18	FOXP3	0.522014	0.00231552
32	C8	19	FOXP3	0.520479	-0.00101748
32	C8	20	FOXP3	0.528581	0.00528586
32	C8	21	FOXP3	0.540561	0.0154667
32	C8	22	FOXP3	0.561178	0.0342856
32	C8	23	FOXP3	0.595784	0.067093
32	C8	24	FOXP3	0.66835	0.137861
32	C8	25	FOXP3	0.800376	0.268088
32	C8	26	FOXP3	1.04556	0.511473
32	C8	27	FOXP3	1.45134	0.915455
32	C8	28	FOXP3	2.0603	1.52262
32	C8	29	FOXP3	2.84401	2.30453
32	C8	30	FOXP3	3.63976	3.09847
32	C8	31	FOXP3	4.30692	3.76384
32	C8	32	FOXP3	4.79812	4.25324
32	C8	33	FOXP3	5.15359	4.60691
32	C8	34	FOXP3	5.38814	4.83966
32	C8	35	FOXP3	5.53073	4.98045
32	C8	36	FOXP3	5.65707	5.105
32	C8	37	FOXP3	5.75293	5.19906
32	C8	38	FOXP3	5.82039	5.26472
32	C8	39	FOXP3	5.85251	5.29504
32	C8	40	FOXP3	5.88262	5.32335
33	C9	1
33	C9	2
33	C9	3
33	C9	4
33	C9	5
33	C9	6
33	C9	7
33	C9	8
33	C9	9
33	C9	10
33	C9	11
33	C9	12
33	C9	13
33	C9	14
33	C9	15
33	C9	16
33	C9	17
33	C9	18
33	C9	19
33	C9	20
33	C9	21
33	C9	22
33	C9	23
33	C9	24
33	C9	25
33	C9	26
33	C9	27
33	C9	28
33	C9	29
33	C9	30
33	C9	31
33	C9	32
33	C9	33
33	C9	34
33	C9	35
33	C9	36
33	C9	37
33	C9	38
33	C9	39
33	C9	40
34	C10	1
34	C10	2
34	C10	3
34	C10	4
34	C10	5
34	C10	6
34	C10	7
34	C10	8
34	C10	9
34	C10	10
34	C10	11
34	C10	12
34	C10	13
34	C10	14
34	C10	15
34	C10	16
34	C10	17
34	C10	18
34	C10	19
34	C10	20
34	C10	21
34	C10	22
34	C10	23
34	C10	24
34	C10	25
34	C10	26
34	C10	27
34	C10	28
34	C10	29
34	C10	30
34	C10	31
34	C10	32
34	C10	33
34	C10	34
34	C10	35
34	C10	36
34	C10	37
34	C10	38
34	C10	39
34	C10	40
35	C11	1
35	C11	2
35	C11	3
35	C11	4
35	C11	5
35	C11	6
35	C11	7
35	C11	8
35	C11	9
35	C11	10
35	C11	11
35	C11	12
35	C11	13
35	C11	14
35	C11	15
35	C11	16
35	C11	17
35	C11	18
35	C11	19
35	C11	20
35	C11	21
35	C11	22
35	C11	23
35	C11	24
35	C11	25
35	C11	26
35	C11	27
35	C11	28
35	C11	29
35	C11	30
35	C11	31
35	C11	32
35	C11	33
35	C11	34
35	C11	35
35	C11	36
35	C11	37
35	C11	38
35	C11	39
35	C11	40
36	C12	1
36	C12	2
36	C12	3
36	C12	4
36	C12	5
36	C12	6
36	C12	7
36	C12	8
36	C12	9
36	C12	10
36	C12	11
36	C12	12
36	C12	13
36	C12	14
36	C12	15
36	C12	16
36	C12	17
36	C12	18
36	C12	19
36	C12	20
36	C12	21
36	C12	22
36	C12	23
36	C12	24
36	C12	25
36	C12	26
36	C12	27
36	C12	28
36	C12	29
36	C12	30
36	C12	31
36	C12	32
36	C12	33
36	C12	34
36	C12	35
36	C12	36
36	C12	37
36	C12	38
36	C12	39
36	C12	40
37	D1	1	FOXP3	0.0770621	0.00853748
37	D1	2	FOXP3	0.0783029	0.00665237
37	D1	3	FOXP3	0.0916444	0.016868
37	D1	4	FOXP3	0.091733	0.0138307
37	D1	5	FOXP3	0.083886	0.00285776
37	D1	6	FOXP3	0.0819515	-0.00220257
37	D1	7	FOXP3	0.0838504	-0.00342955
37	D1	8	FOXP3	0.0830893	-0.00731652
37	D1	9	FOXP3	0.0813128	-0.0122189
37	D1	10	FOXP3	0.0832862	-0.0133714
37	D1	11	FOXP3	0.094766	-0.0050175
37	D1	12	FOXP3	0.0988399	-0.00406948
37	D1	13	FOXP3	0.0989477	-0.00708752
37	D1	14	FOXP3	0.106538	-0.00262274
37	D1	15	FOXP3	0.116496	0.00420939
37	D1	16	FOXP3	0.116154	0.000741587
37	D1	17	FOXP3	0.115996	-0.00254299
37	D1	18	FOXP3	0.125937	0.00427239
37	D1	19	FOXP3	0.128913	0.00412195
37	D1	20	FOXP3	0.135331	0.00741489
37	D1	21	FOXP3	0.136605	0.00556247
37	D1	22	FOXP3	0.147417	0.0132491
37	D1	23	FOXP3	0.165225	0.0279307
37	D1	24	FOXP3	0.182316	0.0418962
37	D1	25	FOXP3	0.223938	0.0803917
37	D1	26	FOXP3	0.285006	0.138334
37	D1	27	FOXP3	0.40984	0.260042
37	D1	28	FOXP3	0.617974	0.465051
37	D1	29	FOXP3	1.00075	0.844701
37	D1	30	FOXP3	1.60097	1.4418
37	D1	31	FOXP3	2.3958	2.2335
37	D1	32	FOXP3	3.2571	3.09167
37	D1	33	FOXP3	4.01471	3.84616
37	D1	34	FOXP3	4.57744	4.40576
37	D1	35	FOXP3	4.96747	4.79267
37	D1	36	FOXP3	5.25624	5.07831
37	D1	37	FOXP3	5.47496	5.2939
37	D1	38	FOXP3	5.64106	5.45687
37	D1	39	FOXP3	5.74284	5.55554
37	D1	40	FOXP3	5.76619	5.57576
38	D2	1
38	D2	2
38	D2	3
38	D2	4
38	D2	5
38	D2	6
38	D2	7
38	D2	8
38	D2	9
38	D2	10
38	D2	11
38	D2	12
38	D2	13
38	D2	14
38	D2	15
38	D2	16
38	D2	17
38	D2	18
38	D2	19
38	D2	20
38	D2	21
38	D2	22
38	D2	23
38	D2	24
38	D2	25
38	D2	26
38	D2	27
38	D2	28
38	D2	29
38	D2	30
38	D2	31
38	D2	32
38	D2	33
38	D2	34
38	D2	35
38	D2	36
38	D2	37
38	D2	38
38	D2	39
38	D2	40
39	D3	1	FOXP3	0.350658	-0.00934612
39	D3	2	FOXP3	0.352384	-0.0106412
39	D3	3	FOXP3	0.363074	-0.00297125
39	D3	4	FOXP3	0.368156	-0.000910494
39	D3	5	FOXP3	0.372156	6.87364e-05
39	D3	6	FOXP3	0.374374	-0.000734212
39	D3	7	FOXP3	0.382272	0.00414316
39	D3	8	FOXP3	0.382256	0.00110683
39	D3	9	FOXP3	0.387024	0.00285409
39	D3	10	FOXP3	0.387189	-2.29478e-06
39	D3	11	FOXP3	0.391976	0.00176378
39	D3	12	FOXP3	0.394376	0.00114364
39	D3	13	FOXP3	0.392599	-0.00365417
39	D3	14	FOXP3	0.39599	-0.00328392
39	D3	15	FOXP3	0.398019	-0.00427611
39	D3	16	FOXP3	0.408511	0.00319547
39	D3	17	FOXP3	0.409893	0.00155674
39	D3	18	FOXP3	0.412356	0.000998799
39	D3	19	FOXP3	0.429313	0.0149349
39	D3	20	FOXP3	0.444899	0.0275002
39	D3	21	FOXP3	0.448637	0.0282178
39	D3	22	FOXP3	0.46711	0.0436695
39	D3	23	FOXP3	0.500895	0.0744337
39	D3	24	FOXP3	0.556258	0.126776
39	D3	25	FOXP3	0.655049	0.222546
39	D3	26	FOXP3	0.82921	0.393686
39	D3	27	FOXP3	1.13401	0.695465
39	D3	28	FOXP3	1.62782	1.18625
39	D3	29	FOXP3	2.32253	1.87794
39	D3	30	FOXP3	3.11123	2.66362
39	D3	31	FOXP3	3.85018	3.39955
39	D3	32	FOXP3	4.42013	3.96649
39	D3	33	FOXP3	4.8246	4.36793
39	D3	34	FOXP3	5.10453	4.64484
39	D3	35	FOXP3	5.30806	4.84535
39	D3	36	FOXP3	5.46166	4.99593
39	D3	37	FOXP3	5.56668	5.09793
39	D3	38	FOXP3	5.62976	5.15799
39	D3	39	FOXP3	5.68633	5.21154
39	D3	40	FOXP3	5.69991	5.2221
40	D4	1	FOXP3	0.122967	0.0049589
40	D4	2	FOXP3	0.125609	0.0046233
40	D4	3	FOXP3	0.129042	0.0050786
40	D4	4	FOXP3	0.130709	0.00376794
40	D4	5	FOXP3	0.131089	0.00117037
40	D4	6	FOXP3	0.13272	-0.000176021
40	D4	7	FOXP3	0.140615	0.00474107
40	D4	8	FOXP3	0.146449	0.00759811
40	D4	9	FOXP3	0.141676	-0.000152737
40	D4	10	FOXP3	0.138556	-0.00625031
40	D4	11	FOXP3	0.139205	-0.00857905
40	D4	12	FOXP3	0.148432	-0.00232954
40	D4	13	FOXP3	0.152227	-0.00151205
40	D4	14	FOXP3	0.150594	-0.00612249
40	D4	15	FOXP3	0.150513	-0.00918077
40	D4	16	FOXP3	0.153765	-0.00890651
40	D4	17	FOXP3	0.157087	-0.00856191
40	D4	18	FOXP3	0.172412	0.00378575
40	D4	19	FOXP3	0.176109	0.00450514
40	D4	20	FOXP3	0.18367	0.00908785
40	D4	21	FOXP3	0.189596	0.0120365
40	D4	22	FOXP3	0.20215	0.0216127
40	D4	23	FOXP3	0.239176	0.0556619
40	D4	24	FOXP3	0.279724	0.0932324
40	D4	25	FOXP3	0.351247	0.161778
40	D4	26	FOXP3	0.494548	0.302101
40	D4	27	FOXP3	0.752216	0.556791
40	D4	28	FOXP3	1.19323	0.994828
40	D4	29	FOXP3	1.8717	1.67032
40	D4	30	FOXP3	2.7464	2.54204
40	D4	31	FOXP3	3.66948	3.46214
40	D4	32	FOXP3	4.44321	4.23289
40	D4	33	FOXP3	4.98943	4.77614
40	D4	34	FOXP3	5.3677	5.15143
40	D4	35	FOXP3	5.63767	5.41842
40	D4	36	FOXP3	5.83696	5.61474
40	D4	37	FOXP3	6.00968	5.78448
40	D4	38	FOXP3	6.11557	5.88739
40	D4	39	FOXP3	6.15485	5.92369
40	D4	40	FOXP3	6.18457	5.95044
41	D5	1	FOXP3	0.26194	-0.00301968
41	D5	2	FOXP3	0.266081	-0.00250065
41	D5	3	FOXP3	0.269937	-0.00226611
41	D5	4	FOXP3	0.275279	-0.000546759
41	D5	5	FOXP3	0.276562	-0.00288508
41	D5	6	FOXP3	0.28455	0.00148065
41	D5	7	FOXP3	0.290837	0.00414614
41	D5	8	FOXP3	0.289963	-0.000349873
41	D5	9	FOXP3	0.292888	-0.00104651
41	D5	10	FOXP3	0.295526	-0.0020304
41	D5	11	FOXP3	0.307782	0.00660341
41	D5	12	FOXP3	0.307344	0.00254326
41	D5	13	FOXP3	0.305709	-0.00271408
41	D5	14	FOXP3	0.311295	-0.000749907
41	D5	15	FOXP3	0.314772	-0.000894721
41	D5	16	FOXP3	0.320249	0.000960887
41	D5	17	FOXP3	0.323721	0.000811036
41	D5	18	FOXP3	0.323446	-0.00308652
41	D5	19	FOXP3	0.330179	2.45735e-05
41	D5	20	FOXP3	0.337639	0.00386272
41	D5	21	FOXP3	0.357736	0.0203383
41	D5	22	FOXP3	0.375276	0.0342566
41	D5	23	FOXP3	0.428663	0.084021
41	D5	24	FOXP3	0.529492	0.181229
41	D5	25	FOXP3	0.701454	0.349568
41	D5	26	FOXP3	0.999323	0.643815
41	D5	27	FOXP3	1.5083	1.14917
41	D5	28	FOXP3	2.28454	1.92179
41	D5	29	FOXP3	3.24327	2.8769
41	D5	30	FOXP3	4.16987	3.79987
41	D5	31	FOXP3	4.90159	4.52798
41	D5	32	FOXP3	5.42031	5.04308
41	D5	33	FOXP3	5.77079	5.38993
41	D5	34	FOXP3	6.02874	5.64426
41	D5	35	FOXP3	6.23726	5.84915
41	D5	36	FOXP3	6.413	6.02127
41	D5	37	FOXP3	6.51746	6.12211
41	D5	38	FOXP3	6.52761	6.12864
41	D5	39	FOXP3	6.57314	6.17055
41	D5	40	FOXP3	6.60801	6.2018
42	D6	1	FOXP3	0.435786	-0.00126951
42	D6	2	FOXP3	0.436726	-0.00618695
42	D6	3	FOXP3	0.446317	-0.00245219
42	D6	4	FOXP3	0.456063	0.00143612
42	D6	5	FOXP3	0.460679	0.000195388
42	D6	6	FOXP3	0.466257	-8.35338e-05
42	D6	7	FOXP3	0.474647	0.00244895
42	D6	8	FOXP3	0.476149	-0.00190559
42	D6	9	FOXP3	0.487673	0.00376108
42	D6	10	FOXP3	0.491546	0.00177675
42	D6	11	FOXP3	0.501501	0.00587478
42	D6	12	FOXP3	0.503459	0.00197592
42	D6	13	FOXP3	0.499393	-0.00794692
42	D6	14	FOXP3	0.50326	-0.00993703
42	D6	15	FOXP3	0.513141	-0.00591276
42	D6	16	FOXP3	0.524411	-0.000500307
42	D6	17	FOXP3	0.535204	0.00443597
42	D6	18	FOXP3	0.543459	0.00683339
42	D6	19	FOXP3	0.558915	0.0164328
42	D6	20	FOXP3	0.573318	0.0249785
42	D6	21	FOXP3	0.601418	0.0472211
42	D6	22	FOXP3	0.654479	0.0944253
42	D6	23	FOXP3	0.764728	0.198817
42	D6	24	FOXP3	0.955137	0.38337
42	D6	25	FOXP3	1.27433	0.69671
42	D6	26	FOXP3	1.80108	1.2176
42	D6	27	FOXP3	2.55438	1.96505
42	D6	28	FOXP3	3.42273	2.82754
42	D6	29	FOXP3	4.22237	3.62132
42	D6	30	FOXP3	4.83203	4.22512
42	D6	31	FOXP3	5.26852	4.65576
42	D6	32	FOXP3	5.57702	4.95839
42	D6	33	FOXP3	5.79509	5.17061
42	D6	34	FOXP3	5.95749	5.32715
42	D6	35	FOXP3	6.09553	5.45934
42	D6	36	FOXP3	6.17999	5.53794
42	D6	37	FOXP3	6.23431	5.5864
42	D6	38	FOXP3	6.26728	5.61351
42	D6	39	FOXP3	6.28247	5.62285
42	D6	40	FOXP3	6.29462	5.62914
43	D7	1	FOXP3	0.156653	0.0122677
43	D7	2	FOXP3	0.156236	0.0102794
43	D7	3	FOXP3	0.155867	0.00833838
43	D7	4	FOXP3	0.157546	0.00844614
43	D7	5	FOXP3	0.156933	0.00626123
43	D7	6	FOXP3	0.155318	0.0030754
43	D7	7	FOXP3	0.148729	-0.00508538
43	D7	8	FOXP3	0.148874	-0.00651201
43	D7	9	FOXP3	0.154529	-0.00242791
43	D7	10	FOXP3	0.156275	-0.00225339
43	D7	11	FOXP3	0.158982	-0.00111855
43	D7	12	FOXP3	0.158274	-0.00339808
43	D7	13	FOXP3	0.15251	-0.0107333
43	D7	14	FOXP3	0.152263	-0.0125513
43	D7	15	FOXP3	0.159265	-0.00712089
43	D7	16	FOXP3	0.164295	-0.0036624
43	D7	17	FOXP3	0.169219	-0.000310329
43	D7	18	FOXP3	0.174015	0.00291482
43	D7	19	FOXP3	0.18535	0.0126781
43	D7	20	FOXP3	0.187703	0.0134594
43	D7	21	FOXP3	0.193666	0.0178513
43	D7	22	FOXP3	0.205804	0.028418
43	D7	23	FOXP3	0.221179	0.0422212
43	D7	24	FOXP3	0.253886	0.0733571
43	D7	25	FOXP3	0.310891	0.128791
43	D7	26	FOXP3	0.41235	0.228679
43	D7	27	FOXP3	0.60072	0.415476
43	D7	28	FOXP3	0.94748	0.760666
43	D7	29	FOXP3	1.51751	1.32912
43	D7	30	FOXP3	2.31922	2.12926
43	D7	31	FOXP3	3.23456	3.04303
43	D7	32	FOXP3	4.07172	3.87862
43	D7	33	FOXP3	4.69182	4.49715
43	D7	34	FOXP3	5.13798	4.94174
43	D7	35	FOXP3	5.47569	5.27788
43	D7	36	FOXP3	5.70583	5.50644
43	D7	37	FOXP3	5.86174	5.66079
43	D7	38	FOXP3	5.97771	5.77518
43	D7	39	FOXP3	6.06797	5.86386
43	D7	40	FOXP3	6.12834	5.92267
44	D8	1	FOXP3	0.688936	0.00405245
44	D8	2	FOXP3	0.689442	0.000712322
44	D8	3	FOXP3	0.687991	-0.00458534
44	D8	4	FOXP3	0.692097	-0.00432528
44	D8	5	FOXP3	0.706376	0.00610726
44	D8	6	FOXP3	0.709814	0.00569909
44	D8	7	FOXP3	0.709639	0.00167715
44	D8	8	FOXP3	0.70847	-0.00333799
44	D8	9	FOXP3	0.719737	0.00408303
44	D8	10	FOXP3	0.724725	0.00522482
44	D8	11	FOXP3	0.721216	-0.00213027
44	D8	12	FOXP3	0.725224	-0.00196928
44	D8	13	FOXP3	0.727057	-0.00398207
44	D8	14	FOXP3	0.728349	-0.00653642
44	D8	15	FOXP3	0.736496	-0.00223654
44	D8	16	FOXP3	0.740133	-0.00244558
44	D8	17	FOXP3	0.748962	0.00253666
44	D8	18	FOXP3	0.756276	0.00600446
44	D8	19	FOXP3	0.754334	0.00021631
44	D8	20	FOXP3	0.763173	0.0052088
44	D8	21	FOXP3	0.78495	0.02314
44	D8	22	FOXP3	0.821084	0.0554273
44	D8	23	FOXP3	0.882282	0.112779
44	D8	24	FOXP3	0.984118	0.210769
44	D8	25	FOXP3	1.16854	0.391349
44	D8	26	FOXP3	1.50883	0.72779
44	D8	27	FOXP3	2.05565	1.27076
44	D8	28	FOXP3	2.85779	2.06905
44	D8	29	FOXP3	3.78225	2.98967
44	D8	30	FOXP3	4.64145	3.84502
44	D8	31	FOXP3	5.28466	4.48439
44	D8	32	FOXP3	5.71313	4.90901
44	D8	33	FOXP3	5.9984	5.19044
44	D8	34	FOXP3	6.21608	5.40427
44	D8	35	FOXP3	6.40134	5.58568
44	D8	36	FOXP3	6.53513	5.71562
44	D8	37	FOXP3	6.63248	5.80913
44	D8	38	FOXP3	6.68967	5.86247
44	D8	39	FOXP3	6.71539	5.88434
44	D8	40	FOXP3	6.73806	5.90317
45	D9	1
45	D9	2
45	D9	3
45	D9	4
45	D9	5
45	D9	6
45	D9	7
45	D9	8
45	D9	9
45	D9	10
45	D9	11
45	D9	12
45	D9	13
45	D9	14
45	D9	15
45	D9	16
45	D9	17
45	D9	18
45	D9	19
45	D9	20
45	D9	21
45	D9	22
45	D9	23
45	D9	24
45	D9	25
45	D9	26
45	D9	27
45	D9	28
45	D9	29
45	D9	30
45	D9	31
45	D9	32
45	D9	33
45	D9	34
45	D9	35
45	D9	36
45	D9	37
45	D9	38
45	D9	39
45	D9	40
46	D10	1
46	D10	2
46	D10	3
46	D10	4
46	D10	5
46	D10	6
46	D10	7
46	D10	8
46	D10	9
46	D10	10
46	D10	11
46	D10	12
46	D10	13
46	D10	14
46	D10	15
46	D10	16
46	D10	17
46	D10	18
46	D10	19
46	D10	20
46	D10	21
46	D10	22
46	D10	23
46	D10	24
46	D10	25
46	D10	26
46	D10	27
46	D10	28
46	D10	29
46	D10	30
46	D10	31
46	D10	32
46	D10	33
46	D10	34
46	D10	35
46	D10	36
46	D10	37
46	D10	38
46	D10	39
46	D10	40
47	D11	1
47	D11	2
47	D11	3
47	D11	4
47	D11	5
47	D11	6
47	D11	7
47	D11	8
47	D11	9
47	D11	10
47	D11	11
47	D11	12
47	D11	13
47	D11	14
47	D11	15
47	D11	16
47	D11	17
47	D11	18
47	D11	19
47	D11	20
47	D11	21
47	D11	22
47	D11	23
47	D11	24
47	D11	25
47	D11	26
47	D11	27
47	D11	28
47	D11	29
47	D11	30
47	D11	31
47	D11	32
47	D11	33
47	D11	34
47	D11	35
47	D11	36
47	D11	37
47	D11	38
47	D11	39
47	D11	40
48	D12	1
48	D12	2
48	D12	3
48	D12	4
48	D12	5
48	D12	6
48	D12	7
48	D12	8
48	D12	9
48	D12	10
48	D12	11
48	D12	12
48	D12	13
48	D12	14
48	D12	15
48	D12	16
48	D12	17
48	D12	18
48	D12	19
48	D12	20
48	D12	21
48	D12	22
48	D12	23
48	D12	24
48	D12	25
48	D12	26
48	D12	27
48	D12	28
48	D12	29
48	D12	30
48	D12	31
48	D12	32
48	D12	33
48	D12	34
48	D12	35
48	D12	36
48	D12	37
48	D12	38
48	D12	39
48	D12	40
49	E1	1	FOXP3	0.187837	-0.00222737
49	E1	2	FOXP3	0.187753	-0.00551287
49	E1	3	FOXP3	0.193424	-0.00304473
49	E1	4	FOXP3	0.200526	0.00085503
49	E1	5	FOXP3	0.20284	-3.32861e-05
49	E1	6	FOXP3	0.210851	0.00477559
49	E1	7	FOXP3	0.211428	0.00215029
49	E1	8	FOXP3	0.216308	0.00382788
49	E1	9	FOXP3	0.219656	0.00397417
49	E1	10	FOXP3	0.219482	0.000597728
49	E1	11	FOXP3	0.22131	-0.000776559
49	E1	12	FOXP3	0.216897	-0.00839151
49	E1	13	FOXP3	0.217777	-0.0107138
49	E1	14	FOXP3	0.232758	0.00106501
49	E1	15	FOXP3	0.236393	0.00149777
49	E1	16	FOXP3	0.234961	-0.00313664
49	E1	17	FOXP3	0.238641	-0.00265825
49	E1	18	FOXP3	0.244792	0.000290601
49	E1	19	FOXP3	0.252957	0.00525261
49	E1	20	FOXP3	0.25344	0.00253394
49	E1	21	FOXP3	0.256043	0.00193416
49	E1	22	FOXP3	0.268784	0.0114729
49	E1	23	FOXP3	0.284466	0.0239528
49	E1	24	FOXP3	0.30107	0.0373552
49	E1	25	FOXP3	0.326463	0.0595461
49	E1	26	FOXP3	0.370203	0.100083
49	E1	27	FOXP3	0.465447	0.192125
49	E1	28	FOXP3	0.642532	0.366009
49	E1	29	FOXP3	0.940052	0.660326
49	E1	30	FOXP3	1.42302	1.14009
49	E1	31	FOXP3	2.12542	1.83929
49	E1	32	FOXP3	2.94535	2.65601
49	E1	33	FOXP3	3.69586	3.40333
49	E1	34	FOXP3	4.27784	3.98211
49	E1	35	FOXP3	4.68936	4.39042
49	E1	36	FOXP3	4.9775	4.67536
49	E1	37	FOXP3	5.18218	4.87684
49	E1	38	FOXP3	5.32969	5.02115
49	E1	39	FOXP3	5.44741	5.13567
49	E1	40	FOXP3	5.51531	5.20035
50	E2	1
[truncated: 1,879 more rows]

## Sheet: Results
Block Type	96-Well 0.2-mL Block
Calibration Background is expired	Yes
Calibration Background performed on	09-25-2019
Calibration Pure Dye ABY is expired	Yes
Calibration Pure Dye ABY performed on	09-25-2019
Calibration Pure Dye FAM is expired	Yes
Calibration Pure Dye FAM performed on	09-25-2019
Calibration Pure Dye JUN is expired	Yes
Calibration Pure Dye JUN performed on	09-25-2019
Calibration Pure Dye ROX is expired	Yes
Calibration Pure Dye ROX performed on	09-25-2019
Calibration Pure Dye SYBR is expired	Yes
Calibration Pure Dye SYBR performed on	09-25-2019
Calibration Pure Dye VIC is expired	Yes
Calibration Pure Dye VIC performed on	09-25-2019
Calibration ROI is expired	Yes
Calibration ROI performed on	09-25-2019
Calibration Uniformity is expired	Yes
Calibration Uniformity performed on	09-25-2019
Chemistry	SYBR_GREEN
Date Created	2024-02-18 23:41:10 PM AFT
Experiment Barcode
Experiment Comment
Experiment File Name	D:\CUIYUCHUAN\2024-02-07_lixinxin rat pi FOXP3 liyali human xibao SLC40A1.eds
Experiment Name	2024-02-07_lixinxin rat pi FOXP3 liyali human xibao SLC40A1
Experiment Run End Time	2024-02-07 09:49:54 AM AFT
Experiment Type	Comparative Cт (ΔΔCт)
Instrument Name	2721219050176
Instrument Serial Number	2721219050176
Instrument Type	QuantStudio™ 1 System
Passive Reference	ROX
Post-read Stage/Step
Pre-read Stage/Step
Quantification Cycle Method	Ct
Signal Smoothing On	true
Stage where Melt Analysis is performed	Stage3
Stage/ Cycle where Ct Analysis is performed	Stage2, Step2
User Name
Well	Well Position	Omit	Sample Name	Target Name	Task	Reporter	Quencher	Quantity	Quantity Mean	Quantity SD	RQ	RQ Min	RQ Max	CT	Ct Mean	Ct SD	Delta Ct	Delta Ct Mean	Delta Ct SD	Delta Ct SE	Delta Delta Ct	Automatic Ct Threshold	Ct Threshold	Automatic Baseline	Baseline Start	Baseline End	Amp Status	Comments	Cq Conf	Tm1	Tm2	Tm3	Tm4
1	A1	FALSE	1	FOXP3	UNKNOWN	SYBR	None							25.93	25.9139	0.0277532						TRUE	0.557966	TRUE	3	20	Amp		0.958715	83.0364
13	B1	FALSE	1	FOXP3	UNKNOWN	SYBR	None							25.8819	25.9139	0.0277532						TRUE	0.557966	TRUE	3	21	Amp		0.972281	82.8838
25	C1	FALSE	1	FOXP3	UNKNOWN	SYBR	None							25.9299	25.9139	0.0277532						TRUE	0.557966	TRUE	3	19	Amp		0.970344	82.8838
37	D1	FALSE	2	FOXP3	UNKNOWN	SYBR	None							28.2613	28.2984	0.0345435						TRUE	0.557966	TRUE	3	21	Amp		0.980797	83.0364
49	E1	FALSE	2	FOXP3	UNKNOWN	SYBR	None							28.304	28.2984	0.0345435						TRUE	0.557966	TRUE	3	21	Amp		0.969211	82.8838
61	F1	FALSE	2	FOXP3	UNKNOWN	SYBR	None							28.3297	28.2984	0.0345435						TRUE	0.557966	TRUE	3	20	Amp		0.967314	83.0364
3	A3	FALSE	3	FOXP3	UNKNOWN	SYBR	None							26.0652	26.056	0.0451578						TRUE	0.557966	TRUE	3	18	Amp		0.971071	83.0364
73	G1	FALSE	3	FOXP3	UNKNOWN	SYBR	None							26.0069	26.056	0.0451578						TRUE	0.557966	TRUE	3	18	Amp		0.959935	83.0364
85	H1	FALSE	3	FOXP3	UNKNOWN	SYBR	None							26.0958	26.056	0.0451578						TRUE	0.557966	TRUE	3	19	Amp		0.966534	83.0364
15	B3	FALSE	4	FOXP3	UNKNOWN	SYBR	None							26.5832	26.6095	0.0367263						TRUE	0.557966	TRUE	3	20	Amp		0.967157	82.8838
27	C3	FALSE	4	FOXP3	UNKNOWN	SYBR	None							26.6515	26.6095	0.0367263						TRUE	0.557966	TRUE	3	20	Amp		0.981217	82.2736
39	D3	FALSE	4	FOXP3	UNKNOWN	SYBR	None							26.5939	26.6095	0.0367263						TRUE	0.557966	TRUE	3	17	Amp		0.964041	82.8838
51	E3	FALSE	5	FOXP3	UNKNOWN	SYBR	None							26.0237	26.0694	0.04195						TRUE	0.557966	TRUE	3	19	Amp		0.964799	82.8838
63	F3	FALSE	5	FOXP3	UNKNOWN	SYBR	None							26.0785	26.0694	0.04195						TRUE	0.557966	TRUE	3	19	Amp		0.976038	82.8838
75	G3	FALSE	5	FOXP3	UNKNOWN	SYBR	None							26.1061	26.0694	0.04195						TRUE	0.557966	TRUE	3	18	Amp		0.973529	82.8838
4	A4	FALSE	6	FOXP3	UNKNOWN	SYBR	None							24.8617	24.8863	0.0471605						TRUE	0.557966	TRUE	3	18	Amp		0.952105	83.4941
16	B4	FALSE	6	FOXP3	UNKNOWN	SYBR	None							24.8565	24.8863	0.0471605						TRUE	0.557966	TRUE	3	18	Amp		0.956254	83.4941
87	H3	FALSE	6	FOXP3	UNKNOWN	SYBR	None							24.9407	24.8863	0.0471605						TRUE	0.557966	TRUE	3	18	Amp		0.940979	83.3415
28	C4	FALSE	11	FOXP3	UNKNOWN	SYBR	None							27.9921	27.9874	0.0116486						TRUE	0.557966	TRUE	3	21	Amp		0.979176	83.189
40	D4	FALSE	11	FOXP3	UNKNOWN	SYBR	None							27.9741	27.9874	0.0116486						TRUE	0.557966	TRUE	3	21	Amp		0.978869	83.189
52	E4	FALSE	11	FOXP3	UNKNOWN	SYBR	None							27.9959	27.9874	0.0116486						TRUE	0.557966	TRUE	3	20	Amp		0.971722	83.0364
64	F4	FALSE	12	FOXP3	UNKNOWN	SYBR	None							28.3686	28.3984	0.0296378						TRUE	0.557966	TRUE	3	20	Amp		0.977371	83.189
76	G4	FALSE	12	FOXP3	UNKNOWN	SYBR	None							28.3988	28.3984	0.0296378						TRUE	0.557966	TRUE	3	19	Amp		0.976603	83.0364
88	H4	FALSE	12	FOXP3	UNKNOWN	SYBR	None							28.4279	28.3984	0.0296378						TRUE	0.557966	TRUE	3	20	Amp		0.97397	83.0364
5	A5	FALSE	13	FOXP3	UNKNOWN	SYBR	None							27.5746	27.5783	0.0301381						TRUE	0.557966	TRUE	3	21	Amp		0.977991	83.1516
17	B5	FALSE	13	FOXP3	UNKNOWN	SYBR	None							27.5501	27.5783	0.0301381						TRUE	0.557966	TRUE	3	20	Amp		0.982376	82.9992
29	C5	FALSE	13	FOXP3	UNKNOWN	SYBR	None							27.6101	27.5783	0.0301381						TRUE	0.557966	TRUE	3	21	Amp		0.985487	82.9992
41	D5	FALSE	14	FOXP3	UNKNOWN	SYBR	None							25.7598	25.789	0.0555979						TRUE	0.557966	TRUE	3	19	Amp		0.972406	82.9992
53	E5	FALSE	14	FOXP3	UNKNOWN	SYBR	None							25.8531	25.789	0.0555979						TRUE	0.557966	TRUE	3	20	Amp		0.972598	82.9992
65	F5	FALSE	14	FOXP3	UNKNOWN	SYBR	None							25.7541	25.789	0.0555979						TRUE	0.557966	TRUE	3	19	Amp		0.96683	82.9992
6	A6	FALSE	15	FOXP3	UNKNOWN	SYBR	None							27.4392	27.3925	0.0419096						TRUE	0.557966	TRUE	3	20	Amp		0.970672	82.9992
77	G5	FALSE	15	FOXP3	UNKNOWN	SYBR	None							27.3581	27.3925	0.0419096						TRUE	0.557966	TRUE	3	20	Amp		0.984249	82.8469
89	H5	FALSE	15	FOXP3	UNKNOWN	SYBR	None							27.3801	27.3925	0.0419096						TRUE	0.557966	TRUE	3	20	Amp		0.976109	82.9992
18	B6	FALSE	16	FOXP3	UNKNOWN	SYBR	None							25.6401	25.6035	0.041786						TRUE	0.557966	TRUE	3	18	Amp		0.97417	82.9992
30	C6	FALSE	16	FOXP3	UNKNOWN	SYBR	None							25.558	25.6035	0.041786						TRUE	0.557966	TRUE	3	18	Amp		0.962595	82.9992
42	D6	FALSE	16	FOXP3	UNKNOWN	SYBR	None							25.6125	25.6035	0.041786						TRUE	0.557966	TRUE	3	18	Amp		0.957144	82.9992
54	E6	FALSE	31	FOXP3	UNKNOWN	SYBR	None							27.1926	27.1564	0.0559992						TRUE	0.557966	TRUE	3	20	Amp		0.962405	82.9992
66	F6	FALSE	31	FOXP3	UNKNOWN	SYBR	None							27.0919	27.1564	0.0559992						TRUE	0.557966	TRUE	3	21	Amp		0.988162	82.8469
78	G6	FALSE	31	FOXP3	UNKNOWN	SYBR	None							27.1847	27.1564	0.0559992						TRUE	0.557966	TRUE	3	20	Amp		0.971994	82.9992
7	A7	FALSE	32	FOXP3	UNKNOWN	SYBR	None							27.7349	27.7299	0.0204173						TRUE	0.557966	TRUE	3	22	Amp		0.984778	82.9992
19	B7	FALSE	32	FOXP3	UNKNOWN	SYBR	None							27.7075	27.7299	0.0204173						TRUE	0.557966	TRUE	3	19	Amp		0.981715	82.8469
90	H6	FALSE	32	FOXP3	UNKNOWN	SYBR	None							27.7474	27.7299	0.0204173						TRUE	0.557966	TRUE	3	19	Amp		0.977734	82.9992
31	C7	FALSE	33	FOXP3	UNKNOWN	SYBR	None							27.7178	27.6696	0.0450407						TRUE	0.557966	TRUE	3	21	Amp		0.980893	82.9992
43	D7	FALSE	33	FOXP3	UNKNOWN	SYBR	None							27.6623	27.6696	0.0450407						TRUE	0.557966	TRUE	3	20	Amp		0.985615	82.8469
55	E7	FALSE	33	FOXP3	UNKNOWN	SYBR	None							27.6286	27.6696	0.0450407						TRUE	0.557966	TRUE	3	21	Amp		0.983798	82.9992
67	F7	FALSE	34	FOXP3	UNKNOWN	SYBR	None							24.9505	24.9712	0.0503062						TRUE	0.557966	TRUE	3	18	Amp		0.970958	82.9992
79	G7	FALSE	34	FOXP3	UNKNOWN	SYBR	None							25.0286	24.9712	0.0503062						TRUE	0.557966	TRUE	3	18	Amp		0.952161	82.9992
91	H7	FALSE	34	FOXP3	UNKNOWN	SYBR	None							24.9346	24.9712	0.0503062						TRUE	0.557966	TRUE	3	18	Amp		0.972972	82.8469
8	A8	FALSE	35	FOXP3	UNKNOWN	SYBR	None							26.7962	26.7525	0.0409552						TRUE	0.557966	TRUE	3	19	Amp		0.981703	82.9992
20	B8	FALSE	35	FOXP3	UNKNOWN	SYBR	None							26.7465	26.7525	0.0409552						TRUE	0.557966	TRUE	3	18	Amp		0.984693	82.9992
32	C8	FALSE	35	FOXP3	UNKNOWN	SYBR	None							26.7149	26.7525	0.0409552						TRUE	0.557966	TRUE	3	19	Amp		0.977933	82.8469
44	D8	FALSE	36	FOXP3	UNKNOWN	SYBR	None							25.0556	25.0374	0.0588699						TRUE	0.557966	TRUE	3	19	Amp		0.972988	83.1516
56	E8	FALSE	36	FOXP3	UNKNOWN	SYBR	None							25.0851	25.0374	0.0588699						TRUE	0.557966	TRUE	3	19	Amp		0.96516	82.9992
68	F8	FALSE	36	FOXP3	UNKNOWN	SYBR	None							24.9716	25.0374	0.0588699						TRUE	0.557966	TRUE	3	18	Amp		0.979437	83.1516
Analysis Type	Singleplex
Endogenous Control	FOXP3
RQ Min/Max Confidence Level	95.0
Reference Sample	1

## Sheet: Melt Curve Raw Data
Block Type	96-Well 0.2-mL Block
Calibration Background is expired	Yes
Calibration Background performed on	09-25-2019
Calibration Pure Dye ABY is expired	Yes
Calibration Pure Dye ABY performed on	09-25-2019
Calibration Pure Dye FAM is expired	Yes
Calibration Pure Dye FAM performed on	09-25-2019
Calibration Pure Dye JUN is expired	Yes
Calibration Pure Dye JUN performed on	09-25-2019
Calibration Pure Dye ROX is expired	Yes
Calibration Pure Dye ROX performed on	09-25-2019
Calibration Pure Dye SYBR is expired	Yes
Calibration Pure Dye SYBR performed on	09-25-2019
Calibration Pure Dye VIC is expired	Yes
Calibration Pure Dye VIC performed on	09-25-2019
Calibration ROI is expired	Yes
Calibration ROI performed on	09-25-2019
Calibration Uniformity is expired	Yes
Calibration Uniformity performed on	09-25-2019
Chemistry	SYBR_GREEN
Date Created	2024-02-18 23:41:10 PM AFT
Experiment Barcode
Experiment Comment
Experiment File Name	D:\CUIYUCHUAN\2024-02-07_lixinxin rat pi FOXP3 liyali human xibao SLC40A1.eds
Experiment Name	2024-02-07_lixinxin rat pi FOXP3 liyali human xibao SLC40A1
Experiment Run End Time	2024-02-07 09:49:54 AM AFT
Experiment Type	Comparative Cт (ΔΔCт)
Instrument Name	2721219050176
Instrument Serial Number	2721219050176
Instrument Type	QuantStudio™ 1 System
Passive Reference	ROX
Post-read Stage/Step
Pre-read Stage/Step
Quantification Cycle Method	Ct
Signal Smoothing On	true
Stage where Melt Analysis is performed	Stage3
Stage/ Cycle where Ct Analysis is performed	Stage2, Step2
User Name
Well	Well Position	Reading	Temperature	Fluorescence	Derivative	Target Name
1	A1	1	59.9994	360022	9399.15	FOXP3
1	A1	2	60.3045	358660	9545.34	FOXP3
1	A1	3	60.6097	356050	9718.26	FOXP3
1	A1	4	60.9148	354686	9897.83	FOXP3
1	A1	5	61.2199	351949	10061.8	FOXP3
1	A1	6	61.525	347669	10203	FOXP3
1	A1	7	61.8302	345796	10329.9	FOXP3
1	A1	8	62.1353	341439	10450.1	FOXP3
1	A1	9	62.4404	339022	10568.1	FOXP3
1	A1	10	62.7455	336529	10681.1	FOXP3
1	A1	11	63.0507	331538	10780	FOXP3
1	A1	12	63.3558	328914	10852.6	FOXP3
1	A1	13	63.6609	325858	10887.3	FOXP3
1	A1	14	63.966	321887	10878.4	FOXP3
1	A1	15	64.2712	318733	10830.4	FOXP3
1	A1	16	64.5763	314820	10759.3	FOXP3
1	A1	17	64.8814	311472	10687.5	FOXP3
1	A1	18	65.1865	307681	10633.9	FOXP3
1	A1	19	65.4917	305412	10605.3	FOXP3
1	A1	20	65.7968	302239	10595	FOXP3
1	A1	21	66.1019	298296	10590.2	FOXP3
1	A1	22	66.407	295647	10581.4	FOXP3
1	A1	23	66.7122	291455	10566.7	FOXP3
1	A1	24	67.0173	288442	10548.7	FOXP3
1	A1	25	67.3224	285351	10528.7	FOXP3
1	A1	26	67.6275	283286	10504.2	FOXP3
1	A1	27	67.9327	277998	10472.1	FOXP3
1	A1	28	68.2378	275588	10430.7	FOXP3
1	A1	29	68.5429	271413	10379.7	FOXP3
1	A1	30	68.8481	268679	10315.9	FOXP3
1	A1	31	69.1532	266726	10234	FOXP3
1	A1	32	69.4583	261520	10131.8	FOXP3
1	A1	33	69.7634	258343	10018.5	FOXP3
1	A1	34	70.0686	256209	9912.63	FOXP3
1	A1	35	70.3737	251970	9845.95	FOXP3
1	A1	36	70.6788	249740	9838.5	FOXP3
1	A1	37	70.9839	247000	9885.16	FOXP3
1	A1	38	71.2891	243972	9956.38	FOXP3
1	A1	39	71.5942	241023	10009.5	FOXP3
1	A1	40	71.8993	237727	10013	FOXP3
1	A1	41	72.2044	233022	9956.92	FOXP3
1	A1	42	72.5096	230512	9854.29	FOXP3
1	A1	43	72.8147	228410	9738.24	FOXP3
1	A1	44	73.1198	224037	9641.55	FOXP3
1	A1	45	73.4249	222436	9585.33	FOXP3
1	A1	46	73.7301	218027	9574.2	FOXP3
1	A1	47	74.0352	216075	9598.62	FOXP3
1	A1	48	74.3403	213779	9642.39	FOXP3
1	A1	49	74.6454	208815	9691.27	FOXP3
1	A1	50	74.9506	206347	9739.02	FOXP3
1	A1	51	75.2557	203734	9787.17	FOXP3
1	A1	52	75.5608	200975	9840.12	FOXP3
1	A1	53	75.8659	196886	9898.99	FOXP3
1	A1	54	76.1711	194289	9958.4	FOXP3
1	A1	55	76.4762	191120	10007.2	FOXP3
1	A1	56	76.7813	187836	10037	FOXP3
1	A1	57	77.0864	184182	10050.1	FOXP3
1	A1	58	77.3916	181095	10059.7	FOXP3
1	A1	59	77.6967	177479	10090.1	FOXP3
1	A1	60	78.0018	175113	10165.7	FOXP3
1	A1	61	78.3069	172124	10298	FOXP3
1	A1	62	78.6121	169154	10480	FOXP3
1	A1	63	78.9172	165456	10693.8	FOXP3
1	A1	64	79.2223	161623	10932.6	FOXP3
1	A1	65	79.5275	157913	11226.2	FOXP3
1	A1	66	79.8326	154943	11660.2	FOXP3
1	A1	67	80.1377	150947	12380.3	FOXP3
1	A1	68	80.4428	148636	13579.4	FOXP3
1	A1	69	80.748	143675	15466.2	FOXP3
1	A1	70	81.0531	141424	18214.3	FOXP3
1	A1	71	81.3582	134812	21890.4	FOXP3
1	A1	72	81.6633	129902	26373.1	FOXP3
1	A1	73	81.9685	120120	31289	FOXP3
1	A1	74	82.2736	107920	36011.8	FOXP3
1	A1	75	82.5787	92989	39762.1	FOXP3
1	A1	76	82.8838	68693.6	41805	FOXP3
1	A1	77	83.189	47721.4	41681.6	FOXP3
1	A1	78	83.4941	29752.3	39368.9	FOXP3
1	A1	79	83.7992	23266.6	35279.9	FOXP3
1	A1	80	84.1043	17539.6	30103.4	FOXP3
1	A1	81	84.4095	11429.5	24571.3	FOXP3
1	A1	82	84.7146	4463.59	19269.9	FOXP3
1	A1	83	85.0197	1696.92	14565.5	FOXP3
1	A1	84	85.3248	1319.6	10629.1	FOXP3
1	A1	85	85.63	1695.93	7358.34	FOXP3
1	A1	86	85.9351	125.904	4858.46	FOXP3
1	A1	87	86.2402	199.391	3065.97	FOXP3
1	A1	88	86.5453	181.359	1849.12	FOXP3
1	A1	89	86.8505	357.795	1067.73	FOXP3
1	A1	90	87.1556	-130.718	594.71	FOXP3
1	A1	91	87.4607	691.182	327.956	FOXP3
1	A1	92	87.7658	-677.214	192.021	FOXP3
1	A1	93	88.071	34.8052	134.881	FOXP3
1	A1	94	88.3761	-461.388	123.907	FOXP3
1	A1	95	88.6812	-278.255	140.739	FOXP3
1	A1	96	88.9864	-75.4496	173.681	FOXP3
1	A1	97	89.2915	-1149.99	209.511	FOXP3
1	A1	98	89.5966	-148.773	229.988	FOXP3
1	A1	99	89.9017	-2156.29	216.846	FOXP3
1	A1	100	90.2069	-1324.93	162.888	FOXP3
1	A1	101	90.512	-1432.51	80.5293	FOXP3
1	A1	102	90.8171	-776.603	-0.990234	FOXP3
1	A1	103	91.1222	-358.815	-50.625	FOXP3
1	A1	104	91.4274	-1660.66	-53.4746	FOXP3
1	A1	105	91.7325	-1845.22	-18.7324	FOXP3
1	A1	106	92.0376	-1233.69	28.2168	FOXP3
1	A1	107	92.3427	-1758.1	63.3818	FOXP3
1	A1	108	92.6479	-2368.18	78.6201	FOXP3
1	A1	109	92.953	-803.862	83.8174	FOXP3
1	A1	110	93.2581	-2183.36	97.2549	FOXP3
1	A1	111	93.5632	-1938.31	132.126	FOXP3
1	A1	112	93.8684	-2024.86	188.096	FOXP3
1	A1	113	94.1735	-2890.16	252.164	FOXP3
1	A1	114	94.4786	-2366.14	307.01	FOXP3
1	A1	115	94.7837	-3056.03	340.796	FOXP3
3	A3	1	59.9994	372054	8728.27	FOXP3
3	A3	2	60.3045	371233	8943.96	FOXP3
3	A3	3	60.6097	369298	9204.95	FOXP3
3	A3	4	60.9148	367485	9477.09	FOXP3
3	A3	5	61.2199	365409	9721.48	FOXP3
3	A3	6	61.525	361569	9914.45	FOXP3
3	A3	7	61.8302	357976	10058.4	FOXP3
3	A3	8	62.1353	354900	10176.9	FOXP3
3	A3	9	62.4404	352087	10297.7	FOXP3
3	A3	10	62.7455	348673	10428.6	FOXP3
3	A3	11	63.0507	345954	10565.1	FOXP3
3	A3	12	63.3558	342849	10694	FOXP3
3	A3	13	63.6609	339066	10797.3	FOXP3
3	A3	14	63.966	335289	10868.6	FOXP3
3	A3	15	64.2712	332199	10914.3	FOXP3
3	A3	16	64.5763	328155	10945.4	FOXP3
3	A3	17	64.8814	324992	10965.4	FOXP3
3	A3	18	65.1865	321771	10965.7	FOXP3
3	A3	19	65.4917	319067	10931.8	FOXP3
3	A3	20	65.7968	314820	10857.3	FOXP3
3	A3	21	66.1019	310192	10753.9	FOXP3
3	A3	22	66.407	307357	10647.4	FOXP3
3	A3	23	66.7122	304985	10564.3	FOXP3
3	A3	24	67.0173	300806	10516.2	FOXP3
3	A3	25	67.3224	298629	10496.9	FOXP3
3	A3	26	67.6275	295697	10491.5	FOXP3
3	A3	27	67.9327	290820	10489.7	FOXP3
3	A3	28	68.2378	287523	10492.6	FOXP3
3	A3	29	68.5429	284617	10506.5	FOXP3
3	A3	30	68.8481	281696	10531.7	FOXP3
3	A3	31	69.1532	278039	10555.2	FOXP3
3	A3	32	69.4583	274949	10555.2	FOXP3
3	A3	33	69.7634	271418	10514.4	FOXP3
3	A3	34	70.0686	267211	10432.1	FOXP3
3	A3	35	70.3737	264288	10325.1	FOXP3
3	A3	36	70.6788	260655	10220.6	FOXP3
3	A3	37	70.9839	258261	10155.1	FOXP3
3	A3	38	71.2891	254552	10138.8	FOXP3
3	A3	39	71.5942	252493	10158.8	FOXP3
3	A3	40	71.8993	248551	10188.5	FOXP3
3	A3	41	72.2044	245717	10203.9	FOXP3
3	A3	42	72.5096	241259	10196.7	FOXP3
3	A3	43	72.8147	238853	10176.3	FOXP3
3	A3	44	73.1198	234836	10159.3	FOXP3
3	A3	45	73.4249	232908	10157	FOXP3
3	A3	46	73.7301	229657	10168.5	FOXP3
3	A3	47	74.0352	225221	10184.4	FOXP3
3	A3	48	74.3403	222658	10197.3	FOXP3
3	A3	49	74.6454	219177	10209	FOXP3
3	A3	50	74.9506	216050	10229.4	FOXP3
3	A3	51	75.2557	212382	10269	FOXP3
3	A3	52	75.5608	210336	10329.3	FOXP3
3	A3	53	75.8659	206251	10395.8	FOXP3
3	A3	54	76.1711	203229	10453	FOXP3
3	A3	55	76.4762	199242	10490	FOXP3
3	A3	56	76.7813	195876	10506	FOXP3
3	A3	57	77.0864	192213	10515.5	FOXP3
3	A3	58	77.3916	189732	10543.4	FOXP3
3	A3	59	77.6967	185430	10615.2	FOXP3
3	A3	60	78.0018	182864	10745.6	FOXP3
3	A3	61	78.3069	179860	10933.7	FOXP3
3	A3	62	78.6121	175971	11164.3	FOXP3
3	A3	63	78.9172	172079	11419.2	FOXP3
3	A3	64	79.2223	168633	11692.1	FOXP3
3	A3	65	79.5275	164458	12005.7	FOXP3
3	A3	66	79.8326	161188	12426.5	FOXP3
3	A3	67	80.1377	157202	13075.3	FOXP3
3	A3	68	80.4428	152879	14127	FOXP3
3	A3	69	80.748	148727	15789.1	FOXP3
3	A3	70	81.0531	145655	18249.8	FOXP3
3	A3	71	81.3582	140518	21595	FOXP3
3	A3	72	81.6633	135083	25717.4	FOXP3
3	A3	73	81.9685	125583	30258.8	FOXP3
3	A3	74	82.2736	113156	34631	FOXP3
3	A3	75	82.5787	97704.9	38137.7	FOXP3
3	A3	76	82.8838	74340.7	40168.7	FOXP3
3	A3	77	83.189	54349.4	40385.4	FOXP3
3	A3	78	83.4941	41373.4	38807	FOXP3
3	A3	79	83.7992	34130.3	35753.6	FOXP3
3	A3	80	84.1043	25422.1	31690.7	FOXP3
3	A3	81	84.4095	14264.7	27073.6	FOXP3
3	A3	82	84.7146	4980.44	22273.1	FOXP3
3	A3	83	85.0197	1528.6	17584.8	FOXP3
3	A3	84	85.3248	959.766	13264.4	FOXP3
3	A3	85	85.63	1866.23	9453.61	FOXP3
3	A3	86	85.9351	215.576	6172.88	FOXP3
3	A3	87	86.2402	28.3872	3732.42	FOXP3
3	A3	88	86.5453	162.188	2059.12	FOXP3
3	A3	89	86.8505	673.446	1007.16	FOXP3
3	A3	90	87.1556	646.752	410.74	FOXP3
3	A3	91	87.4607	279.766	119.315	FOXP3
3	A3	92	87.7658	152.224	9.76074	FOXP3
3	A3	93	88.071	-342.363	-13.4766	FOXP3
3	A3	94	88.3761	-75.7363	-18.5986	FOXP3
3	A3	95	88.6812	-853.192	-44.3799	FOXP3
3	A3	96	88.9864	-1069.51	-100.032	FOXP3
3	A3	97	89.2915	-20.3598	-171.558	FOXP3
3	A3	98	89.5966	26.1643	-234.61	FOXP3
3	A3	99	89.9017	-1276.35	-268.963	FOXP3
3	A3	100	90.2069	-178.768	-267.995	FOXP3
3	A3	101	90.512	-539.534	-239.667	FOXP3
3	A3	102	90.8171	-1141.73	-200.627	FOXP3
3	A3	103	91.1222	-898.858	-168.405	FOXP3
3	A3	104	91.4274	-1003.45	-155.751	FOXP3
3	A3	105	91.7325	-1393.83	-168.072	FOXP3
3	A3	106	92.0376	-1030.01	-202.771	FOXP3
3	A3	107	92.3427	-2049.17	-249.546	FOXP3
3	A3	108	92.6479	-262.983	-292.289	FOXP3
3	A3	109	92.953	-1468.46	-313.771	FOXP3
3	A3	110	93.2581	-1226.3	-302.559	FOXP3
3	A3	111	93.5632	-1183.56	-258.89	FOXP3
3	A3	112	93.8684	-1715.6	-195.451	FOXP3
3	A3	113	94.1735	-2274.59	-131.714	FOXP3
3	A3	114	94.4786	-1587.54	-84.7676	FOXP3
3	A3	115	94.7837	-1819.57	-62.0674	FOXP3
4	A4	1	59.9994	307909	7258.24	FOXP3
4	A4	2	60.3045	307860	7443.63	FOXP3
4	A4	3	60.6097	306766	7658.77	FOXP3
4	A4	4	60.9148	304951	7875.73	FOXP3
4	A4	5	61.2199	302092	8067.75	FOXP3
4	A4	6	61.525	299805	8221.32	FOXP3
4	A4	7	61.8302	296408	8339.28	FOXP3
4	A4	8	62.1353	295107	8434.95	FOXP3
4	A4	9	62.4404	291685	8523.36	FOXP3
4	A4	10	62.7455	289295	8614.39	FOXP3
4	A4	11	63.0507	286717	8731.73	FOXP3
4	A4	12	63.3558	283814	8851.04	FOXP3
4	A4	13	63.6609	281447	8959.79	FOXP3
4	A4	14	63.966	278155	9043.76	FOXP3
4	A4	15	64.2712	275952	9090.49	FOXP3
4	A4	16	64.5763	272829	9093.71	FOXP3
4	A4	17	64.8814	269337	9056.19	FOXP3
4	A4	18	65.1865	267392	8989.59	FOXP3
4	A4	19	65.4917	263673	8911.25	FOXP3
4	A4	20	65.7968	261776	8839.9	FOXP3
4	A4	21	66.1019	258255	8790.47	FOXP3
4	A4	22	66.407	256462	8770.15	FOXP3
4	A4	23	66.7122	253022	8776.08	FOXP3
4	A4	24	67.0173	251175	8795.96	FOXP3
4	A4	25	67.3224	248161	8812.84	FOXP3
4	A4	26	67.6275	245225	8812.52	FOXP3
4	A4	27	67.9327	242501	8790.66	FOXP3
4	A4	28	68.2378	239455	8754.69	FOXP3
4	A4	29	68.5429	237157	8718.67	FOXP3
4	A4	30	68.8481	233142	8692.86	FOXP3
4	A4	31	69.1532	231529	8675.61	FOXP3
4	A4	32	69.4583	229843	8654.41	FOXP3
4	A4	33	69.7634	225383	8616.42	FOXP3
4	A4	34	70.0686	222888	8568.7	FOXP3
4	A4	35	70.3737	219891	8513.39	FOXP3
4	A4	36	70.6788	217757	8464.43	FOXP3
4	A4	37	70.9839	215608	8432.3	FOXP3
4	A4	38	71.2891	213068	8418.74	FOXP3
4	A4	39	71.5942	208508	8416.91	FOXP3
4	A4	40	71.8993	207971	8415.01	FOXP3
4	A4	41	72.2044	205255	8401.1	FOXP3
4	A4	42	72.5096	201448	8368.79	FOXP3
4	A4	43	72.8147	199226	8322.16	FOXP3
4	A4	44	73.1198	196335	8276.77	FOXP3
4	A4	45	73.4249	194259	8254.28	FOXP3
4	A4	46	73.7301	190858	8272.57	FOXP3
4	A4	47	74.0352	189558	8337.36	FOXP3
4	A4	48	74.3403	186442	8441.43	FOXP3
4	A4	49	74.6454	183955	8571.26	FOXP3
4	A4	50	74.9506	180725	8737.96	FOXP3
4	A4	51	75.2557	177624	8926.82	FOXP3
4	A4	52	75.5608	175831	9120.93	FOXP3
4	A4	53	75.8659	172959	9305.52	FOXP3
4	A4	54	76.1711	169398	9453.61	FOXP3
4	A4	55	76.4762	166913	9535.15	FOXP3
4	A4	56	76.7813	162864	9534.22	FOXP3
4	A4	57	77.0864	159636	9463.25	FOXP3
4	A4	58	77.3916	157480	9364.49	FOXP3
4	A4	59	77.6967	153904	9296.4	FOXP3
4	A4	60	78.0018	151855	9310.54	FOXP3
4	A4	61	78.3069	149077	9429.55	FOXP3
4	A4	62	78.6121	146602	9636.88	FOXP3
4	A4	63	78.9172	143208	9885.33	FOXP3
4	A4	64	79.2223	140441	10124	FOXP3
4	A4	65	79.5275	136415	10335.7	FOXP3
4	A4	66	79.8326	132866	10569.3	FOXP3
4	A4	67	80.1377	129895	10953.1	FOXP3
4	A4	68	80.4428	127622	11680.5	FOXP3
4	A4	69	80.748	124831	12969.6	FOXP3
4	A4	70	81.0531	121084	15004.6	FOXP3
4	A4	71	81.3582	118385	17870	FOXP3
4	A4	72	81.6633	113452	21493.5	FOXP3
4	A4	73	81.9685	107300	25618.1	FOXP3
4	A4	74	82.2736	99249.3	29830.1	FOXP3
4	A4	75	82.5787	87970.8	33646.7	FOXP3
4	A4	76	82.8838	72993.1	36636.8	FOXP3
4	A4	77	83.189	59605	38511.7	FOXP3
4	A4	78	83.4941	51056.6	39136.2	FOXP3
4	A4	79	83.7992	42602.6	38464.8	FOXP3
4	A4	80	84.1043	31649.4	36473.1	FOXP3
4	A4	81	84.4095	17121.8	33162	FOXP3
4	A4	82	84.7146	3945.88	28647.1	FOXP3
4	A4	83	85.0197	1003.18	23254.2	FOXP3
4	A4	84	85.3248	749.468	17520.6	FOXP3
4	A4	85	85.63	621.836	12068.6	FOXP3
4	A4	86	85.9351	-350.216	7643.35	FOXP3
4	A4	87	86.2402	-436.119	4742.65	FOXP3
4	A4	88	86.5453	-338.64	2732.05	FOXP3
4	A4	89	86.8505	117.806	1467.94	FOXP3
4	A4	90	87.1556	-319.32	742.74	FOXP3
4	A4	91	87.4607	-809.193	358.185	FOXP3
4	A4	92	87.7658	-872.553	163.429	FOXP3
4	A4	93	88.071	-710.162	62.8232	FOXP3
4	A4	94	88.3761	69.4466	6.02832	FOXP3
4	A4	95	88.6812	-1449.71	-28.4297	FOXP3
4	A4	96	88.9864	-533.074	-48.0898	FOXP3
4	A4	97	89.2915	-1032.45	-55.6211	FOXP3
4	A4	98	89.5966	-664.3	-52.2793	FOXP3
4	A4	99	89.9017	-852.609	-39.0869	FOXP3
4	A4	100	90.2069	-1262.13	-18.2891	FOXP3
4	A4	101	90.512	-704.712	5.2627	FOXP3
4	A4	102	90.8171	-1470.05	24.4873	FOXP3
4	A4	103	91.1222	-1547.46	32.4531	FOXP3
4	A4	104	91.4274	-1340.64	24.8525	FOXP3
4	A4	105	91.7325	-884.078	0.600586	FOXP3
4	A4	106	92.0376	-2001.56	-39.2217	FOXP3
4	A4	107	92.3427	-1871.92	-92.0762	FOXP3
4	A4	108	92.6479	-1456.48	-153.373	FOXP3
4	A4	109	92.953	-734.19	-216.2	FOXP3
4	A4	110	93.2581	-1721.04	-273.513	FOXP3
4	A4	111	93.5632	-1572.35	-321.945	FOXP3
4	A4	112	93.8684	-1065.1	-363.682	FOXP3
4	A4	113	94.1735	-1417.72	-404.159	FOXP3
4	A4	114	94.4786	-929.299	-447.635	FOXP3
4	A4	115	94.7837	-1229.43	-494.608	FOXP3
5	A5	1	59.9993	432002	9900.74	FOXP3
5	A5	2	60.3039	430036	10173.8	FOXP3
5	A5	3	60.6086	429358	10502.2	FOXP3
5	A5	4	60.9132	426539	10855.8	FOXP3
5	A5	5	61.2178	423437	11196.7	FOXP3
5	A5	6	61.5225	419265	11495.4	FOXP3
5	A5	7	61.8271	416367	11736.7	FOXP3
5	A5	8	62.1317	412753	11918.9	FOXP3
5	A5	9	62.4364	408291	12059.7	FOXP3
5	A5	10	62.741	405345	12175.5	FOXP3
5	A5	11	63.0456	401008	12281.9	FOXP3
5	A5	12	63.3503	397193	12387.1	FOXP3
5	A5	13	63.6549	394096	12489.7	FOXP3
5	A5	14	63.9596	389418	12577.5	FOXP3
5	A5	15	64.2642	386164	12632.5	FOXP3
5	A5	16	64.5688	381932	12637.3	FOXP3
5	A5	17	64.8735	377980	12583.6	FOXP3
5	A5	18	65.1781	373330	12477	FOXP3
5	A5	19	65.4827	369882	12336.8	FOXP3
5	A5	20	65.7874	365912	12190.4	FOXP3
5	A5	21	66.092	361823	12063.7	FOXP3
5	A5	22	66.3966	358778	11971.9	FOXP3
5	A5	23	66.7013	355010	11914.1	FOXP3
5	A5	24	67.0059	351174	11875.4	FOXP3
5	A5	25	67.3105	348597	11837.2	FOXP3
5	A5	26	67.6152	344030	11788.9	FOXP3
5	A5	27	67.9198	339560	11734.7	FOXP3
5	A5	28	68.2244	335964	11690.9	FOXP3
5	A5	29	68.5291	333384	11675.8	FOXP3
5	A5	30	68.8337	329070	11697.1	FOXP3
5	A5	31	69.1383	325444	11743.1	FOXP3
5	A5	32	69.443	321982	11788.8	FOXP3
5	A5	33	69.7476	318139	11805.6	FOXP3
5	A5	34	70.0523	315265	11776.1	FOXP3
5	A5	35	70.3569	309774	11704.1	FOXP3
5	A5	36	70.6615	306286	11613.2	FOXP3
5	A5	37	70.9662	302961	11539.3	FOXP3
5	A5	38	71.2708	299836	11505.9	FOXP3
5	A5	39	71.5754	296973	11513.9	FOXP3
5	A5	40	71.8801	292705	11543.3	FOXP3
5	A5	41	72.1847	289004	11566.1	FOXP3
5	A5	42	72.4893	285303	11561.5	FOXP3
5	A5	43	72.794	282184	11524.6	FOXP3
5	A5	44	73.0986	277153	11465.3	FOXP3
5	A5	45	73.4032	274728	11401.4	FOXP3
5	A5	46	73.7079	270899	11350.2	FOXP3
5	A5	47	74.0125	267203	11322.9	FOXP3
5	A5	48	74.3171	263879	11323.3	FOXP3
5	A5	49	74.6218	260225	11350.4	FOXP3
5	A5	50	74.9264	256951	11402.8	FOXP3
5	A5	51	75.231	252903	11481.6	FOXP3
5	A5	52	75.5357	249895	11592.9	FOXP3
5	A5	53	75.8403	245924	11744.3	FOXP3
5	A5	54	76.145	241993	11938.9	FOXP3
5	A5	55	76.4496	238422	12178.5	FOXP3
5	A5	56	76.7542	235774	12451.4	FOXP3
5	A5	57	77.0589	230597	12738	FOXP3
5	A5	58	77.3635	225712	13015.6	FOXP3
5	A5	59	77.6681	223051	13263.5	FOXP3
5	A5	60	77.9728	218051	13465.6	FOXP3
5	A5	61	78.2774	214293	13613.5	FOXP3
5	A5	62	78.582	208885	13710.1	FOXP3
5	A5	63	78.8867	204885	13774.1	FOXP3
5	A5	64	79.1913	200818	13843.6	FOXP3
5	A5	65	79.4959	196999	13981.7	FOXP3
5	A5	66	79.8006	192215	14284.2	FOXP3
5	A5	67	80.1052	188485	14891	FOXP3
5	A5	68	80.4098	183158	15990.5	FOXP3
5	A5	69	80.7145	179450	17803.6	FOXP3
5	A5	70	81.0191	176181	20537.1	FOXP3
5	A5	71	81.3237	169983	24306	FOXP3
5	A5	72	81.6284	164159	29038.3	FOXP3
5	A5	73	81.933	156317	34398.2	FOXP3
5	A5	74	82.2376	145164	39772.7	FOXP3
5	A5	75	82.5423	130229	44362.7	FOXP3
5	A5	76	82.8469	109645	47377.4	FOXP3
5	A5	77	83.1516	84927.2	48268.6	FOXP3
5	A5	78	83.4562	62235.3	46895.5	FOXP3
5	A5	79	83.7608	49977.3	43537.3	FOXP3
5	A5	80	84.0655	41166.3	38750.6	FOXP3
5	A5	81	84.3701	31587.2	33165.1	FOXP3
5	A5	82	84.6747	20594.6	27328.8	FOXP3
5	A5	83	84.9794	12081.8	21658	FOXP3
5	A5	84	85.284	9423.44	16460.5	FOXP3
5	A5	85	85.5886	8662.79	11965.2	FOXP3
5	A5	86	85.8933	8051.29	8234.77	FOXP3
5	A5	87	86.1979	7949.67	5412.4	FOXP3
5	A5	88	86.5025	6802.45	3437.37	FOXP3
5	A5	89	86.8072	6965.66	2161.48	FOXP3
5	A5	90	87.1118	6413.24	1405.18	FOXP3
5	A5	91	87.4164	6906.89	999.715	FOXP3
5	A5	92	87.7211	6487.07	806.509	FOXP3
5	A5	93	88.0257	5616.98	718.937	FOXP3
5	A5	94	88.3304	5528.69	659.897	FOXP3
5	A5	95	88.635	4467.71	583.156	FOXP3
5	A5	96	88.9396	4851.09	475.782	FOXP3
5	A5	97	89.2442	4503.04	354.411	FOXP3
5	A5	98	89.5489	4846.03	251.846	FOXP3
5	A5	99	89.8535	4471.69	197.82	FOXP3
5	A5	100	90.1582	5135.29	202.471	FOXP3
5	A5	101	90.4628	4157.28	250.295	FOXP3
5	A5	102	90.7674	3861.38	307.303	FOXP3
5	A5	103	91.0721	3527.33	337.483	FOXP3
5	A5	104	91.3767	3219.35	320.028	FOXP3
5	A5	105	91.6813	2487.86	258.273	FOXP3
5	A5	106	91.986	3781.67	175.753	FOXP3
5	A5	107	92.2906	2990.29	101.965	FOXP3
5	A5	108	92.5952	3187.8	56.4219	FOXP3
5	A5	109	92.8999	2977.61	40.2217	FOXP3
5	A5	110	93.2045	2365.26	39.2188	FOXP3
5	A5	111	93.5091	2532.01	35.2822	FOXP3
5	A5	112	93.8138	2196.58	17.4541	FOXP3
5	A5	113	94.1184	2528.22	-13.8047	FOXP3
5	A5	114	94.423	2640.14	-50.3369	FOXP3
5	A5	115	94.7277	2052.52	-83.5908	FOXP3
6	A6	1	59.9993	461139	11956.7	FOXP3
6	A6	2	60.3039	458543	12130.5	FOXP3
6	A6	3	60.6086	456304	12350.4	FOXP3
6	A6	4	60.9132	453005	12574.1	FOXP3
6	A6	5	61.2178	450400	12775	FOXP3
6	A6	6	61.5225	445548	12921.5	FOXP3
6	A6	7	61.8271	442426	12999.6	FOXP3
6	A6	8	62.1317	437918	13017.3	FOXP3
6	A6	9	62.4364	432782	13001.2	FOXP3
6	A6	10	62.741	429901	12985	FOXP3
6	A6	11	63.0456	425207	12995.4	FOXP3
6	A6	12	63.3503	421925	13041.2	FOXP3
6	A6	13	63.6549	418344	13111.2	FOXP3
6	A6	14	63.9596	413470	13181.3	FOXP3
6	A6	15	64.2642	409890	13226.9	FOXP3
6	A6	16	64.5688	405700	13233.7	FOXP3
6	A6	17	64.8735	401261	13201.6	FOXP3
6	A6	18	65.1781	396606	13141.6	FOXP3
6	A6	19	65.4827	392922	13067.3	FOXP3
6	A6	20	65.7874	389183	12988.6	FOXP3
6	A6	21	66.092	385431	12910.5	FOXP3
6	A6	22	66.3966	381253	12834.8	FOXP3
6	A6	23	66.7013	376610	12762.1	FOXP3
6	A6	24	67.0059	372868	12690.8	FOXP3
6	A6	25	67.3105	370325	12616.4	FOXP3
6	A6	26	67.6152	365454	12534.4	FOXP3
6	A6	27	67.9198	361539	12446.7	FOXP3
6	A6	28	68.2244	356852	12364.3	FOXP3
6	A6	29	68.5291	353703	12303	FOXP3
6	A6	30	68.8337	349698	12275	FOXP3
6	A6	31	69.1383	346223	12282.9	FOXP3
6	A6	32	69.443	342616	12311.2	FOXP3
6	A6	33	69.7476	337961	12335.5	FOXP3
6	A6	34	70.0523	335078	12337.9	FOXP3
6	A6	35	70.3569	330570	12311.7	FOXP3
6	A6	36	70.6615	326433	12261.6	FOXP3
6	A6	37	70.9662	322401	12205	FOXP3
6	A6	38	71.2708	319692	12157	FOXP3
6	A6	39	71.5754	315603	12124.9	FOXP3
6	A6	40	71.8801	311773	12106.9	FOXP3
6	A6	41	72.1847	307970	12095.5	FOXP3
6	A6	42	72.4893	303981	12082.9	FOXP3
6	A6	43	72.794	300908	12062.9	FOXP3
6	A6	44	73.0986	296654	12032.4	FOXP3
6	A6	45	73.4032	292440	11991.2	FOXP3
6	A6	46	73.7079	289480	11943.3	FOXP3
6	A6	47	74.0125	285641	11896.9	FOXP3
6	A6	48	74.3171	280914	11862.9	FOXP3
6	A6	49	74.6218	277909	11850.9	FOXP3
6	A6	50	74.9264	275107	11865.9	FOXP3
6	A6	51	75.231	270683	11907.5	FOXP3
6	A6	52	75.5357	266769	11972.4	FOXP3
6	A6	53	75.8403	263384	12057.3	FOXP3
6	A6	54	76.145	259295	12160	FOXP3
6	A6	55	76.4496	255860	12278.4	FOXP3
6	A6	56	76.7542	251945	12403.3	FOXP3
6	A6	57	77.0589	247543	12532.9	FOXP3
6	A6	58	77.3635	244052	12666.6	FOXP3
6	A6	59	77.6681	239408	12804.9	FOXP3
6	A6	60	77.9728	236349	12950.8	FOXP3
6	A6	61	78.2774	231501	13108.8	FOXP3
6	A6	62	78.582	227666	13284.3	FOXP3
6	A6	63	78.8867	223699	13486.6	FOXP3
6	A6	64	79.1913	219772	13739.2	FOXP3
6	A6	65	79.4959	215136	14095.3	FOXP3
6	A6	66	79.8006	210712	14656.8	FOXP3
6	A6	67	80.1052	206243	15588.2	FOXP3
6	A6	68	80.4098	202466	17112.2	FOXP3
6	A6	69	80.7145	197280	19479.1	FOXP3
6	A6	70	81.0191	193521	22901.1	FOXP3
6	A6	71	81.3237	187792	27456.5	FOXP3
6	A6	72	81.6284	180289	32983.8	FOXP3
6	A6	73	81.933	170138	39006.8	FOXP3
6	A6	74	82.2376	157735	44749.9	FOXP3
6	A6	75	82.5423	139700	49280.5	FOXP3
6	A6	76	82.8469	112627	51760.3	FOXP3
6	A6	77	83.1516	83815.2	51710.8	FOXP3
6	A6	78	83.4562	63026.3	49161.2	FOXP3
6	A6	79	83.7608	51438.8	44601.7	FOXP3
6	A6	80	84.0655	42258.8	38775.3	FOXP3
6	A6	81	84.3701	32275.5	32432	FOXP3
6	A6	82	84.6747	21531	26169.5	FOXP3
6	A6	83	84.9794	15130.1	20398	FOXP3
6	A6	84	85.284	13339.5	15377.7	FOXP3
6	A6	85	85.5886	13147.8	11193.3	FOXP3
6	A6	86	85.8933	12298.3	7827.62	FOXP3
6	A6	87	86.1979	10871.9	5405.03	FOXP3
6	A6	88	86.5025	10636.8	3772.71	FOXP3
6	A6	89	86.8072	9724.25	2734.11	FOXP3
6	A6	90	87.1118	9464.21	2102.07	FOXP3
6	A6	91	87.4164	9001.75	1731.14	FOXP3
6	A6	92	87.7211	9084	1520.41	FOXP3
6	A6	93	88.0257	8351.03	1398.88	FOXP3
6	A6	94	88.3304	7665.08	1311.77	FOXP3
6	A6	95	88.635	7518.04	1218.82	FOXP3
6	A6	96	88.9396	5741.06	1101.64	FOXP3
6	A6	97	89.2442	6298.75	968.336	FOXP3
6	A6	98	89.5489	7115.88	845.748	FOXP3
6	A6	99	89.8535	6611.61	760.656	FOXP3
6	A6	100	90.1582	5716.06	721.881	FOXP3
6	A6	101	90.4628	5718.54	715.278	FOXP3
6	A6	102	90.7674	5284.4	713.74	FOXP3
6	A6	103	91.0721	4672.87	693.476	FOXP3
6	A6	104	91.3767	4799.19	645.256	FOXP3
6	A6	105	91.6813	4656	575.479	FOXP3
6	A6	106	91.986	4526.85	499.697	FOXP3
6	A6	107	92.2906	3675.86	434.331	FOXP3
6	A6	108	92.5952	4637.67	390.311	FOXP3
6	A6	109	92.8999	4176.56	369.822	FOXP3
6	A6	110	93.2045	3585.92	366.46	FOXP3
6	A6	111	93.5091	3480.94	368.995	FOXP3
6	A6	112	93.8138	3229.09	367.43	FOXP3
6	A6	113	94.1184	3412.75	357.83	FOXP3
6	A6	114	94.423	3329.18	342.769	FOXP3
6	A6	115	94.7277	3036.9	327.544	FOXP3
7	A7	1	59.9993	317559	7814.71	FOXP3
7	A7	2	60.3039	315586	8010.36	FOXP3
7	A7	3	60.6086	314510	8253.04	FOXP3
7	A7	4	60.9132	313265	8515.08	FOXP3
7	A7	5	61.2178	310824	8761.86	FOXP3
7	A7	6	61.5225	307530	8968	FOXP3
7	A7	7	61.8271	304674	9116.17	FOXP3
7	A7	8	62.1317	301972	9223.13	FOXP3
7	A7	9	62.4364	299108	9318.04	FOXP3
7	A7	10	62.741	296095	9412.31	FOXP3
7	A7	11	63.0456	293760	9505.02	FOXP3
7	A7	12	63.3503	290618	9583.13	FOXP3
7	A7	13	63.6549	287818	9628.21	FOXP3
7	A7	14	63.9596	284495	9625.46	FOXP3
7	A7	15	64.2642	281020	9571.05	FOXP3
7	A7	16	64.5688	278436	9475.49	FOXP3
7	A7	17	64.8735	275473	9362.04	FOXP3
7	A7	18	65.1781	271723	9260	FOXP3
7	A7	19	65.4827	269374	9194.38	FOXP3
7	A7	20	65.7874	266727	9175.89	FOXP3
7	A7	21	66.092	264176	9196.3	FOXP3
7	A7	22	66.3966	262090	9233.27	FOXP3
7	A7	23	66.7013	258530	9261.76	FOXP3
7	A7	24	67.0059	255446	9266.32	FOXP3
7	A7	25	67.3105	252684	9246.69	FOXP3
7	A7	26	67.6152	249826	9215.01	FOXP3
7	A7	27	67.9198	246458	9187.62	FOXP3
7	A7	28	68.2244	244068	9176.4	FOXP3
7	A7	29	68.5291	241973	9184.35	FOXP3
7	A7	30	68.8337	237393	9206.1	FOXP3
7	A7	31	69.1383	235994	9231.53	FOXP3
7	A7	32	69.443	232427	9250.48	FOXP3
7	A7	33	69.7476	229855	9255.95	FOXP3
7	A7	34	70.0523	226311	9245.15	FOXP3
7	A7	35	70.3569	223618	9218.17	FOXP3
7	A7	36	70.6615	221242	9176.05	FOXP3
7	A7	37	70.9662	217942	9120.14	FOXP3
7	A7	38	71.2708	215427	9053.16	FOXP3
7	A7	39	71.5754	211902	8968.99	FOXP3
7	A7	40	71.8801	209775	8888.95	FOXP3
7	A7	41	72.1847	206730	8824.52	FOXP3
7	A7	42	72.4893	204207	8782.8	FOXP3
7	A7	43	72.794	201369	8764.76	FOXP3
7	A7	44	73.0986	199250	8766.26	FOXP3
7	A7	45	73.4032	195595	8781.48	FOXP3
7	A7	46	73.7079	193405	8805.99	FOXP3
7	A7	47	74.0125	190441	8836.68	FOXP3
7	A7	48	74.3171	187693	8868.84	FOXP3
7	A7	49	74.6218	185113	8893.09	FOXP3
7	A7	50	74.9264	182190	8896.14	FOXP3
7	A7	51	75.231	179885	8866.14	FOXP3
7	A7	52	75.5357	176284	8800.9	FOXP3
7	A7	53	75.8403	173107	8713.61	FOXP3
7	A7	54	76.145	171331	8631.68	FOXP3
7	A7	55	76.4496	168152	8588.79	FOXP3
7	A7	56	76.7542	165275	8613.22	FOXP3
7	A7	57	77.0589	163572	8717.91	FOXP3
7	A7	58	77.3635	160693	8896.74	FOXP3
7	A7	59	77.6681	157667	9116.29	FOXP3
7	A7	60	77.9728	154692	9332.61	FOXP3
7	A7	61	78.2774	152207	9546.22	FOXP3
7	A7	62	78.582	148698	9744.08	FOXP3
7	A7	63	78.8867	145386	9926.63	FOXP3
7	A7	64	79.1913	142441	10110.1	FOXP3
7	A7	65	79.4959	139516	10329.9	FOXP3
7	A7	66	79.8006	136520	10647.5	FOXP3
7	A7	67	80.1052	132684	11159.7	FOXP3
7	A7	68	80.4098	129314	12003	FOXP3
7	A7	69	80.7145	126068	13341	FOXP3
7	A7	70	81.0191	123378	15327.6	FOXP3
7	A7	71	81.3237	118985	18043.1	FOXP3
7	A7	72	81.6284	114882	21421	FOXP3
7	A7	73	81.933	107927	25192.9	FOXP3
7	A7	74	82.2376	99348.6	28889.8	FOXP3
7	A7	75	82.5423	87406.3	31925.3	FOXP3
7	A7	76	82.8469	69937.7	33750.6	FOXP3
7	A7	77	83.1516	50460.9	34024.1	FOXP3
7	A7	78	83.4562	34241.1	32714.8	FOXP3
7	A7	79	83.7608	26093.2	30083.7	FOXP3
7	A7	80	84.0655	19547.2	26559.4	FOXP3
7	A7	81	84.3701	12590.6	22585	FOXP3
7	A7	82	84.6747	4597.06	18518.4	FOXP3
7	A7	83	84.9794	-1811.41	14616.6	FOXP3
7	A7	84	85.284	-3044.24	11069.4	FOXP3
7	A7	85	85.5886	-3329.14	7849.11	FOXP3
7	A7	86	85.8933	-2849.62	4995.68	FOXP3
7	A7	87	86.1979	-2605.72	2906.99	FOXP3
7	A7	88	86.5025	-2940.66	1527.6	FOXP3
7	A7	89	86.8072	-2983.15	720.743	FOXP3
7	A7	90	87.1118	-3329.14	312.364	FOXP3
7	A7	91	87.4164	-2947.39	137.028	FOXP3
7	A7	92	87.7211	-3764.71	67.291	FOXP3
7	A7	93	88.0257	-3564.21	22.9844	FOXP3
7	A7	94	88.3304	-4157.43	-33.0938	FOXP3
7	A7	95	88.635	-3926.75	-105.848	FOXP3
7	A7	96	88.9396	-4166.74	-181.337	FOXP3
7	A7	97	89.2442	-3155.24	-241.077	FOXP3
7	A7	98	89.5489	-4213.34	-273.794	FOXP3
7	A7	99	89.8535	-3695.46	-280.496	FOXP3
7	A7	100	90.1582	-4012.5	-271.488	FOXP3
7	A7	101	90.4628	-4428.97	-258.69	FOXP3
7	A7	102	90.7674	-3624.27	-249.109	FOXP3
7	A7	103	91.0721	-4345.59	-243.456	FOXP3
7	A7	104	91.3767	-4350.64	-239.401	FOXP3
7	A7	105	91.6813	-3809.78	-235.673	FOXP3
7	A7	106	91.986	-4133.47	-233.187	FOXP3
7	A7	107	92.2906	-5092.69	-232.487	FOXP3
7	A7	108	92.5952	-4230.37	-230.443	FOXP3
7	A7	109	92.8999	-4184.66	-220.312	FOXP3
7	A7	110	93.2045	-4187.63	-196.326	FOXP3
7	A7	111	93.5091	-4848.49	-159.199	FOXP3
7	A7	112	93.8138	-4671.62	-117.343	FOXP3
7	A7	113	94.1184	-5044.08	-82.1357	FOXP3
7	A7	114	94.423	-4917.49	-60.9756	FOXP3
7	A7	115	94.7277	-4957.42	-53.5469	FOXP3
8	A8	1	59.9993	371833	9667.88	FOXP3
8	A8	2	60.3039	370827	9873.39	FOXP3
8	A8	3	60.6086	368827	10131.7	FOXP3
8	A8	4	60.9132	367058	10394.6	FOXP3
8	A8	5	61.2178	363803	10617.8	FOXP3
8	A8	6	61.5225	360577	10788.4	FOXP3
8	A8	7	61.8271	357201	10897.2	FOXP3
8	A8	8	62.1317	353398	10958	FOXP3
8	A8	9	62.4364	350400	10998.6	FOXP3
8	A8	10	62.741	346518	11047.1	FOXP3
8	A8	11	63.0456	343908	11118.1	FOXP3
8	A8	12	63.3503	340356	11205.9	FOXP3
8	A8	13	63.6549	337507	11288.2	FOXP3
8	A8	14	63.9596	333734	11336.9	FOXP3
8	A8	15	64.2642	329880	11331.8	FOXP3
8	A8	16	64.5688	326295	11269.6	FOXP3
8	A8	17	64.8735	322877	11164.1	FOXP3
8	A8	18	65.1781	318895	11040.5	FOXP3
8	A8	19	65.4827	315800	10923.7	FOXP3
8	A8	20	65.7874	312818	10829.9	FOXP3
8	A8	21	66.092	309465	10763.1	FOXP3
8	A8	22	66.3966	306328	10717.5	FOXP3
8	A8	23	66.7013	303549	10684.4	FOXP3
8	A8	24	67.0059	299465	10657.1	FOXP3
8	A8	25	67.3105	296452	10632.1	FOXP3
8	A8	26	67.6152	293809	10606.7	FOXP3
8	A8	27	67.9198	289668	10577.6	FOXP3
8	A8	28	68.2244	287102	10540.7	FOXP3
8	A8	29	68.5291	283825	10495	FOXP3
8	A8	30	68.8337	279689	10444.5	FOXP3
8	A8	31	69.1383	276842	10396.8	FOXP3
8	A8	32	69.443	273972	10357.8	FOXP3
8	A8	33	69.7476	270422	10327.8	FOXP3
8	A8	34	70.0523	267780	10301.6	FOXP3
8	A8	35	70.3569	264735	10273.3	FOXP3
8	A8	36	70.6615	261066	10244.4	FOXP3
8	A8	37	70.9662	257280	10226.2	FOXP3
8	A8	38	71.2708	255206	10227.1	FOXP3
8	A8	39	71.5754	252104	10245.7	FOXP3
8	A8	40	71.8801	249585	10268.7	FOXP3
8	A8	41	72.1847	245772	10278.1	FOXP3
8	A8	42	72.4893	241841	10262.4	FOXP3
8	A8	43	72.794	239659	10222.4	FOXP3
8	A8	44	73.0986	235804	10168.9	FOXP3
8	A8	45	73.4032	233544	10116.1	FOXP3
8	A8	46	73.7079	229760	10074.5	FOXP3
8	A8	47	74.0125	226583	10047.4	FOXP3
8	A8	48	74.3171	224450	10031	FOXP3
8	A8	49	74.6218	220343	10016.8	FOXP3
8	A8	50	74.9264	217954	9997.86	FOXP3
8	A8	51	75.231	215250	9974.85	FOXP3
8	A8	52	75.5357	210566	9959.4	FOXP3
8	A8	53	75.8403	208603	9969.8	FOXP3
8	A8	54	76.145	205342	10020.3	FOXP3
8	A8	55	76.4496	202815	10111.4	FOXP3
8	A8	56	76.7542	200089	10228.4	FOXP3
8	A8	57	77.0589	195904	10344.9	FOXP3
8	A8	58	77.3635	192229	10451.6	FOXP3
8	A8	59	77.6681	189709	10560	FOXP3
8	A8	60	77.9728	186490	10686.5	FOXP3
8	A8	61	78.2774	183057	10848.8	FOXP3
8	A8	62	78.582	179947	11056.6	FOXP3
8	A8	63	78.8867	176986	11311.5	FOXP3
8	A8	64	79.1913	173166	11615.9	FOXP3
8	A8	65	79.4959	169696	11991.8	FOXP3
8	A8	66	79.8006	165370	12499.8	FOXP3
8	A8	67	80.1052	162134	13253	FOXP3
8	A8	68	80.4098	158165	14417.1	FOXP3
8	A8	69	80.7145	154233	16188.6	FOXP3
8	A8	70	81.0191	150567	18748.1	FOXP3
8	A8	71	81.3237	145541	22187	FOXP3
8	A8	72	81.6284	140184	26420.6	FOXP3
8	A8	73	81.933	131692	31117.1	FOXP3
8	A8	74	82.2376	121675	35689.2	FOXP3
8	A8	75	82.5423	107720	39387.6	FOXP3
8	A8	76	82.8469	86739.4	41495.1	FOXP3
8	A8	77	83.1516	62505.3	41555.7	FOXP3
8	A8	78	83.4562	42189.6	39529.7	FOXP3
8	A8	79	83.7608	32684.4	35792.1	FOXP3
8	A8	80	84.0655	25942.1	30975	FOXP3
8	A8	81	84.3701	18913.6	25747	FOXP3
8	A8	82	84.6747	11257.8	20644.6	FOXP3
8	A8	83	84.9794	5727.62	16013.9	FOXP3
8	A8	84	85.284	4243.36	12041.2	FOXP3
8	A8	85	85.5886	3605.87	8625.81	FOXP3
8	A8	86	85.8933	3782.43	5836.04	FOXP3
8	A8	87	86.1979	2912.78	3829.38	FOXP3
8	A8	88	86.5025	3151.69	2484.6	FOXP3
8	A8	89	86.8072	2233.85	1642.71	FOXP3
8	A8	90	87.1118	2300.75	1143.69	FOXP3
8	A8	91	87.4164	1791.99	857.874	FOXP3
8	A8	92	87.7211	1962.44	698.356	FOXP3
8	A8	93	88.0257	1626	613.979	FOXP3
8	A8	94	88.3304	2063.86	573.167	FOXP3
8	A8	95	88.635	1133	551.097	FOXP3
8	A8	96	88.9396	699.288	526.644	FOXP3
8	A8	97	89.2442	695.672	486.802	FOXP3
8	A8	98	89.5489	644.489	430.995	FOXP3
8	A8	99	89.8535	712.629	369.497	FOXP3
8	A8	100	90.1582	534.745	316.188	FOXP3
8	A8	101	90.4628	106.35	280.519	FOXP3
8	A8	102	90.7674	581.81	263.354	FOXP3
8	A8	103	91.0721	146.508	257.967	FOXP3
8	A8	104	91.3767	-286.993	254.422	FOXP3
8	A8	105	91.6813	70.5611	244.738	FOXP3
8	A8	106	91.986	-449.897	226.579	FOXP3
8	A8	107	92.2906	-432.261	203.988	FOXP3
8	A8	108	92.5952	-292.099	184.952	FOXP3
8	A8	109	92.8999	-135.571	177.181	FOXP3
8	A8	110	93.2045	-1180.78	184.461	FOXP3
8	A8	111	93.5091	-313.366	205.3	FOXP3
8	A8	112	93.8138	-679.037	233.964	FOXP3
8	A8	113	94.1184	-1315.39	262.92	FOXP3
8	A8	114	94.423	-955.597	285.594	FOXP3
8	A8	115	94.7277	-1307.22	298.595	FOXP3
13	B1	1	59.9994	412188	10554.3	FOXP3
13	B1	2	60.3045	410297	10731.3	FOXP3
13	B1	3	60.6097	406542	10916.6	FOXP3
13	B1	4	60.9148	405634	11099.2	FOXP3
13	B1	5	61.2199	401392	11277.8	FOXP3
13	B1	6	61.525	397983	11457.6	FOXP3
13	B1	7	61.8302	394423	11638	FOXP3
13	B1	8	62.1353	392233	11789.6	FOXP3
13	B1	9	62.4404	387822	11921.7	FOXP3
13	B1	10	62.7455	384831	12025.6	FOXP3
13	B1	11	63.0507	379245	12105.5	FOXP3
13	B1	12	63.3558	376090	12174.7	FOXP3
13	B1	13	63.6609	371922	12244.6	FOXP3
13	B1	14	63.966	369911	12314.5	FOXP3
13	B1	15	64.2712	364863	12373.6	FOXP3
13	B1	16	64.5763	361396	12410	FOXP3
13	B1	17	64.8814	356365	12420.1	FOXP3
13	B1	18	65.1865	352631	12408.9	FOXP3
13	B1	19	65.4917	349436	12383.8	FOXP3
13	B1	20	65.7968	345633	12349.2	FOXP3
13	B1	21	66.1019	340914	12306	FOXP3
13	B1	22	66.407	338195	12255.2	FOXP3
13	B1	23	66.7122	332960	12201.3	FOXP3
13	B1	24	67.0173	330589	12151.8	FOXP3
13	B1	25	67.3224	325968	12111.3	FOXP3
13	B1	26	67.6275	322273	12077.8	FOXP3
13	B1	27	67.9327	318915	12041.1	FOXP3
13	B1	28	68.2378	314899	11989.2	FOXP3
13	B1	29	68.5429	311186	11916.1	FOXP3
13	B1	30	68.8481	306007	11827.6	FOXP3
13	B1	31	69.1532	303638	11740.2	FOXP3
13	B1	32	69.4583	299337	11671	FOXP3
13	B1	33	69.7634	295072	11628.2	FOXP3
13	B1	34	70.0686	293339	11604.8	FOXP3
13	B1	35	70.3737	289462	11593.5	FOXP3
13	B1	36	70.6788	284451	11587.9	FOXP3
13	B1	37	70.9839	280147	11590	FOXP3
13	B1	38	71.2891	278280	11603.3	FOXP3
13	B1	39	71.5942	274610	11621.6	FOXP3
13	B1	40	71.8993	271216	11625.8	FOXP3
13	B1	41	72.2044	266879	11597.6	FOXP3
13	B1	42	72.5096	262777	11531.9	FOXP3
13	B1	43	72.8147	258515	11447.1	FOXP3
13	B1	44	73.1198	256255	11373.8	FOXP3
13	B1	45	73.4249	252515	11336.6	FOXP3
13	B1	46	73.7301	248892	11340.2	FOXP3
13	B1	47	74.0352	245375	11369.2	FOXP3
13	B1	48	74.3403	241983	11399.1	FOXP3
13	B1	49	74.6454	237619	11411.8	FOXP3
13	B1	50	74.9506	234486	11406.2	FOXP3
13	B1	51	75.2557	230203	11399.5	FOXP3
13	B1	52	75.5608	227477	11420.3	FOXP3
13	B1	53	75.8659	223753	11495.2	FOXP3
13	B1	54	76.1711	219782	11634.3	FOXP3
13	B1	55	76.4762	216736	11802.3	FOXP3
13	B1	56	76.7813	212923	11987	FOXP3
13	B1	57	77.0864	209202	12148.3	FOXP3
13	B1	58	77.3916	204443	12255.1	FOXP3
13	B1	59	77.6967	199646	12301.2	FOXP3
13	B1	60	78.0018	195857	12311.4	FOXP3
13	B1	61	78.3069	193150	12331.1	FOXP3
13	B1	62	78.6121	188793	12407.7	FOXP3
13	B1	63	78.9172	186160	12578.2	FOXP3
13	B1	64	79.2223	181072	12871.4	FOXP3
13	B1	65	79.5275	177030	13326.1	FOXP3
13	B1	66	79.8326	173280	14013.9	FOXP3
13	B1	67	80.1377	169166	15055.9	FOXP3
13	B1	68	80.4428	164343	16620.2	FOXP3
13	B1	69	80.748	159802	18895.3	FOXP3
13	B1	70	81.0531	154400	22031.1	FOXP3
13	B1	71	81.3582	148496	26051.5	FOXP3
13	B1	72	81.6633	139948	30759.9	FOXP3
13	B1	73	81.9685	129636	35683.9	FOXP3
13	B1	74	82.2736	114180	40112.5	FOXP3
13	B1	75	82.5787	93747	43253.6	FOXP3
13	B1	76	82.8838	64824.4	44472.5	FOXP3
13	B1	77	83.189	44213.3	43507.7	FOXP3
13	B1	78	83.4941	32206.3	40550	FOXP3
13	B1	79	83.7992	24778	36142	FOXP3
13	B1	80	84.1043	17195.8	30959.6	FOXP3
13	B1	81	84.4095	7175.2	25602	FOXP3
13	B1	82	84.7146	-340.122	20488.4	FOXP3
13	B1	83	85.0197	-1169.39	15868.8	FOXP3
13	B1	84	85.3248	-3146.78	11885.9	FOXP3
13	B1	85	85.63	-3431.17	8130.4	FOXP3
13	B1	86	85.9351	-2757.1	5194.36	FOXP3
13	B1	87	86.2402	-3717.07	3070.79	FOXP3
13	B1	88	86.5453	-4071.29	1637.85	FOXP3
13	B1	89	86.8505	-4008.07	735.644	FOXP3
13	B1	90	87.1556	-4540.63	209.282	FOXP3
13	B1	91	87.4607	-2515.49	-63.8184	FOXP3
13	B1	92	87.7658	-3556.36	-171.415	FOXP3
13	B1	93	88.071	-5082.8	-178.339	FOXP3
13	B1	94	88.3761	-4505.97	-136.886	FOXP3
13	B1	95	88.6812	-3839.54	-88.9102	FOXP3
13	B1	96	88.9864	-4697.8	-63.6279	FOXP3
13	B1	97	89.2915	-5034.49	-76.7656	FOXP3
13	B1	98	89.5966	-5872.25	-131.692	FOXP3
13	B1	99	89.9017	-4653.6	-220.656	FOXP3
13	B1	100	90.2069	-5160.38	-326.684	FOXP3
13	B1	101	90.512	-4489.89	-428.477	FOXP3
13	B1	102	90.8171	-5900.26	-507.837	FOXP3
13	B1	103	91.1222	-4415.34	-555.839	FOXP3
13	B1	104	91.4274	-4640.02	-574.454	FOXP3
13	B1	105	91.7325	-5620.2	-573.622	FOXP3
13	B1	106	92.0376	-4902.55	-565.66	FOXP3
13	B1	107	92.3427	-5274.75	-559.048	FOXP3
13	B1	108	92.6479	-5141.02	-554.069	FOXP3
13	B1	109	92.953	-4932.19	-543.386	FOXP3
13	B1	110	93.2581	-4265.21	-518.469	FOXP3
13	B1	111	93.5632	-5873.81	-477.985	FOXP3
13	B1	112	93.8684	-5287.87	-431.271	FOXP3
13	B1	113	94.1735	-5847.8	-393.248	FOXP3
13	B1	114	94.4786	-4895.72	-374.494	FOXP3
13	B1	115	94.7837	-5388.04	-374.521	FOXP3
15	B3	1	59.9994	317533	8249.3	FOXP3
15	B3	2	60.3045	318481	8393.01	FOXP3
15	B3	3	60.6097	315994	8565.17	FOXP3
15	B3	4	60.9148	314335	8740.84	FOXP3
15	B3	5	61.2199	311030	8897.24	FOXP3
15	B3	6	61.525	308588	9024.01	FOXP3
15	B3	7	61.8302	305943	9124.29	FOXP3
15	B3	8	62.1353	302411	9207.65	FOXP3
15	B3	9	62.4404	300573	9275.01	FOXP3
15	B3	10	62.7455	297190	9333.05	FOXP3
15	B3	11	63.0507	294836	9381.73	FOXP3
15	B3	12	63.3558	290930	9419.13	FOXP3
15	B3	13	63.6609	288620	9445.87	FOXP3
15	B3	14	63.966	285413	9464.61	FOXP3
15	B3	15	64.2712	282674	9477.79	FOXP3
15	B3	16	64.5763	279540	9486.36	FOXP3
15	B3	17	64.8814	276630	9490.02	FOXP3
15	B3	18	65.1865	273677	9488.63	FOXP3
15	B3	19	65.4917	270359	9483.79	FOXP3
15	B3	20	65.7968	268043	9479.33	FOXP3
15	B3	21	66.1019	264740	9479.8	FOXP3
15	B3	22	66.407	261294	9486.98	FOXP3
15	B3	23	66.7122	259309	9497	FOXP3
15	B3	24	67.0173	256382	9499.9	FOXP3
15	B3	25	67.3224	253122	9484.32	FOXP3
15	B3	26	67.6275	250247	9444.41	FOXP3
15	B3	27	67.9327	246641	9384.84	FOXP3
15	B3	28	68.2378	244133	9319.71	FOXP3
15	B3	29	68.5429	240229	9266.37	FOXP3
15	B3	30	68.8481	238982	9237.55	FOXP3
15	B3	31	69.1532	234866	9236.86	FOXP3
15	B3	32	69.4583	232753	9258.61	FOXP3
15	B3	33	69.7634	229200	9290.98	FOXP3
15	B3	34	70.0686	226862	9319.67	FOXP3
15	B3	35	70.3737	223440	9331.41	FOXP3
15	B3	36	70.6788	221062	9317.34	FOXP3
15	B3	37	70.9839	217392	9275.84	FOXP3
15	B3	38	71.2891	214755	9212.37	FOXP3
15	B3	39	71.5942	211709	9134.38	FOXP3
15	B3	40	71.8993	208787	9065.52	FOXP3
15	B3	41	72.2044	206808	9017.42	FOXP3
15	B3	42	72.5096	203006	8992.1	FOXP3
15	B3	43	72.8147	200979	8982.09	FOXP3
15	B3	44	73.1198	197737	8974.87	FOXP3
15	B3	45	73.4249	195558	8959.61	FOXP3
15	B3	46	73.7301	191305	8932.47	FOXP3
15	B3	47	74.0352	189353	8897.84	FOXP3
15	B3	48	74.3403	186346	8865.79	FOXP3
15	B3	49	74.6454	183987	8848.61	FOXP3
15	B3	50	74.9506	180957	8858.69	FOXP3
15	B3	51	75.2557	178013	8907.65	FOXP3
15	B3	52	75.5608	174983	9003.17	FOXP3
15	B3	53	75.8659	173370	9143.32	FOXP3
15	B3	54	76.1711	169708	9301.67	FOXP3
15	B3	55	76.4762	167066	9449.74	FOXP3
15	B3	56	76.7813	163822	9569.28	FOXP3
15	B3	57	77.0864	159952	9641.75	FOXP3
15	B3	58	77.3916	156896	9666.5	FOXP3
15	B3	59	77.6967	154133	9660.54	FOXP3
15	B3	60	78.0018	150848	9651.11	FOXP3
15	B3	61	78.3069	148458	9665.57	FOXP3
15	B3	62	78.6121	145178	9725.16	FOXP3
15	B3	63	78.9172	141496	9845.54	FOXP3
15	B3	64	79.2223	140230	10045.1	FOXP3
15	B3	65	79.5275	135530	10358.6	FOXP3
15	B3	66	79.8326	133133	10852.7	FOXP3
15	B3	67	80.1377	128921	11636.2	FOXP3
15	B3	68	80.4428	126068	12855.6	FOXP3
15	B3	69	80.748	123310	14669.4	FOXP3
15	B3	70	81.0531	119027	17198.9	FOXP3
15	B3	71	81.3582	113499	20459.7	FOXP3
15	B3	72	81.6633	107591	24291.1	FOXP3
15	B3	73	81.9685	98378.8	28311.2	FOXP3
15	B3	74	82.2736	87601.6	31938.1	FOXP3
15	B3	75	82.5787	71313.4	34502.7	FOXP3
15	B3	76	82.8838	49108.1	35438.1	FOXP3
15	B3	77	83.189	30457.9	34473.3	FOXP3
15	B3	78	83.4941	19521.4	31735.4	FOXP3
15	B3	79	83.7992	14946.1	27700.4	FOXP3
15	B3	80	84.1043	9502.34	23018.4	FOXP3
15	B3	81	84.4095	5452.8	18307.8	FOXP3
15	B3	82	84.7146	490.695	14015.8	FOXP3
15	B3	83	85.0197	-166.32	10383.9	FOXP3
15	B3	84	85.3248	-276.657	7254.65	FOXP3
15	B3	85	85.63	-374.184	4774.82	FOXP3
15	B3	86	85.9351	-316.433	3003.33	FOXP3
15	B3	87	86.2402	-1640.43	1807.78	FOXP3
15	B3	88	86.5453	-994.345	1044.43	FOXP3
15	B3	89	86.8505	-1547.22	581.33	FOXP3
15	B3	90	87.1556	-1072.57	313.818	FOXP3
15	B3	91	87.4607	-585.905	166.47	FOXP3
15	B3	92	87.7658	-1911.81	85.3418	FOXP3
15	B3	93	88.071	-2032.55	30.9775	FOXP3
15	B3	94	88.3761	-1873.34	-21.8887	FOXP3
15	B3	95	88.6812	-1341.96	-81.4229	FOXP3
15	B3	96	88.9864	-1673.33	-139.957	FOXP3
15	B3	97	89.2915	-1785.72	-182.147	FOXP3
15	B3	98	89.5966	-1745.74	-195.926	FOXP3
15	B3	99	89.9017	-1276.51	-180.071	FOXP3
15	B3	100	90.2069	-1564.93	-145.183	FOXP3
15	B3	101	90.512	-2692.08	-108.753	FOXP3
15	B3	102	90.8171	-1870.46	-87.4424	FOXP3
15	B3	103	91.1222	-1794.05	-90.4443	FOXP3
15	B3	104	91.4274	-2486.37	-117.173	FOXP3
15	B3	105	91.7325	-2040.48	-159.892	FOXP3
15	B3	106	92.0376	-2159.31	-208.966	FOXP3
15	B3	107	92.3427	-1989.75	-257.25	FOXP3
15	B3	108	92.6479	-1876.38	-301.374	FOXP3
15	B3	109	92.953	-2701.95	-339.927	FOXP3
15	B3	110	93.2581	-1751.47	-370.4	FOXP3
15	B3	111	93.5632	-1813.18	-387.881	FOXP3
15	B3	112	93.8684	-1326.14	-387.571	FOXP3
15	B3	113	94.1735	-2067.39	-369.933	FOXP3
15	B3	114	94.4786	-2243.13	-343.811	FOXP3
15	B3	115	94.7837	-2541.32	-323.589	FOXP3
16	B4	1	59.9994	275766	6318.1	FOXP3
16	B4	2	60.3045	274648	6484.57	FOXP3
16	B4	3	60.6097	273219	6665.36	FOXP3
16	B4	4	60.9148	272120	6847.59	FOXP3
16	B4	5	61.2199	269001	7019.7	FOXP3
16	B4	6	61.525	268101	7175.13	FOXP3
16	B4	7	61.8302	265157	7312.81	FOXP3
16	B4	8	62.1353	263435	7435.73	FOXP3
16	B4	9	62.4404	260706	7548.92	FOXP3
16	B4	10	62.7455	258156	7657.84	FOXP3
16	B4	11	63.0507	256377	7766.84	FOXP3
16	B4	12	63.3558	253538	7896.98	FOXP3
16	B4	13	63.6609	251227	8024.49	FOXP3
16	B4	14	63.966	248764	8140.06	FOXP3
16	B4	15	64.2712	245997	8229.78	FOXP3
16	B4	16	64.5763	243821	8278.58	FOXP3
16	B4	17	64.8814	241219	8276.09	FOXP3
16	B4	18	65.1865	237775	8222.19	FOXP3
16	B4	19	65.4917	235695	8129.6	FOXP3
16	B4	20	65.7968	233277	8021.05	FOXP3
16	B4	21	66.1019	229798	7921.51	FOXP3
16	B4	22	66.407	228197	7850.05	FOXP3
16	B4	23	66.7122	226407	7814.43	FOXP3
16	B4	24	67.0173	223338	7810.02	FOXP3
16	B4	25	67.3224	220650	7822.84	FOXP3
16	B4	26	67.6275	218922	7834	FOXP3
16	B4	27	67.9327	216027	7826.57	FOXP3
16	B4	28	68.2378	213731	7792.83	FOXP3
16	B4	29	68.5429	210872	7743.32	FOXP3
16	B4	30	68.8481	208006	7697.84	FOXP3
16	B4	31	69.1532	205766	7669.89	FOXP3
16	B4	32	69.4583	203612	7669.07	FOXP3
16	B4	33	69.7634	201859	7691.31	FOXP3
16	B4	34	70.0686	198854	7723.27	FOXP3
16	B4	35	70.3737	196493	7752.23	FOXP3
16	B4	36	70.6788	193391	7775.75	FOXP3
16	B4	37	70.9839	191212	7796.68	FOXP3
16	B4	38	71.2891	189393	7816.98	FOXP3
16	B4	39	71.5942	186526	7833.55	FOXP3
16	B4	40	71.8993	184441	7836.26	FOXP3
16	B4	41	72.2044	181308	7815.65	FOXP3
16	B4	42	72.5096	179177	7771.78	FOXP3
16	B4	43	72.8147	176085	7724.49	FOXP3
16	B4	44	73.1198	174312	7685.48	FOXP3
16	B4	45	73.4249	171732	7667.5	FOXP3
16	B4	46	73.7301	169268	7675.31	FOXP3
16	B4	47	74.0352	167032	7702.72	FOXP3
16	B4	48	74.3403	164629	7737.7	FOXP3
16	B4	49	74.6454	162156	7772.42	FOXP3
16	B4	50	74.9506	159232	7811.75	FOXP3
16	B4	51	75.2557	156706	7864.62	FOXP3
16	B4	52	75.5608	154264	7947.63	FOXP3
16	B4	53	75.8659	152806	8066.03	FOXP3
16	B4	54	76.1711	149782	8206.27	FOXP3
16	B4	55	76.4762	146894	8341.82	FOXP3
16	B4	56	76.7813	144323	8449.28	FOXP3
16	B4	57	77.0864	140368	8523.3	FOXP3
16	B4	58	77.3916	138890	8579.12	FOXP3
16	B4	59	77.6967	135870	8641.5	FOXP3
16	B4	60	78.0018	133281	8727.73	FOXP3
16	B4	61	78.3069	131214	8837.35	FOXP3
16	B4	62	78.6121	128089	8954.47	FOXP3
16	B4	63	78.9172	123948	9061.38	FOXP3
16	B4	64	79.2223	122772	9155.34	FOXP3
16	B4	65	79.5275	119300	9262.97	FOXP3
16	B4	66	79.8326	116569	9449.56	FOXP3
16	B4	67	80.1377	113222	9822.65	FOXP3
16	B4	68	80.4428	110997	10526.3	FOXP3
16	B4	69	80.748	108436	11719.8	FOXP3
16	B4	70	81.0531	105528	13538.6	FOXP3
16	B4	71	81.3582	102162	16040.7	FOXP3
16	B4	72	81.6633	98080.9	19155.5	FOXP3
16	B4	73	81.9685	91870.7	22657.6	FOXP3
16	B4	74	82.2736	84880.2	26188.8	FOXP3
16	B4	75	82.5787	74186.8	29334.7	FOXP3
16	B4	76	82.8838	60508	31728.2	FOXP3
16	B4	77	83.189	48860.9	33131.3	FOXP3
16	B4	78	83.4941	40457	33447.2	FOXP3
16	B4	79	83.7992	33615	32668.2	FOXP3
16	B4	80	84.1043	22982.3	30812.2	FOXP3
16	B4	81	84.4095	11201.1	27914.3	FOXP3
16	B4	82	84.7146	808.957	24087.2	FOXP3
16	B4	83	85.0197	-3155.11	19594.1	FOXP3
16	B4	84	85.3248	-3677.49	14854.7	FOXP3
16	B4	85	85.63	-3401.73	10355.8	FOXP3
16	B4	86	85.9351	-3965.46	6709.77	FOXP3
16	B4	87	86.2402	-4583.54	4217.67	FOXP3
16	B4	88	86.5453	-3928	2483.48	FOXP3
16	B4	89	86.8505	-4100.41	1394.16	FOXP3
16	B4	90	87.1556	-3844.19	779.399	FOXP3
16	B4	91	87.4607	-4344.15	471.938	FOXP3
16	B4	92	87.7658	-5095.56	339.925	FOXP3
16	B4	93	88.071	-3727.85	294.874	FOXP3
16	B4	94	88.3761	-5069.46	285.627	FOXP3
16	B4	95	88.6812	-4457.9	286.823	FOXP3
16	B4	96	88.9864	-4958.26	287.409	FOXP3
16	B4	97	89.2915	-4877.3	282.606	FOXP3
16	B4	98	89.5966	-5159.42	270.167	FOXP3
16	B4	99	89.9017	-5181.77	249.296	FOXP3
16	B4	100	90.2069	-4823.21	219.981	FOXP3
16	B4	101	90.512	-5455.67	181.996	FOXP3
16	B4	102	90.8171	-5404.87	134.527	FOXP3
16	B4	103	91.1222	-5273.11	77.1738	FOXP3
16	B4	104	91.4274	-5207.93	11.5762	FOXP3
16	B4	105	91.7325	-5244.61	-57.916	FOXP3
16	B4	106	92.0376	-5104.18	-125.159	FOXP3
16	B4	107	92.3427	-5104.05	-183.82	FOXP3
16	B4	108	92.6479	-4854.3	-228.475	FOXP3
16	B4	109	92.953	-4917.57	-255.136	FOXP3
16	B4	110	93.2581	-4433.2	-262.093	FOXP3
16	B4	111	93.5632	-4936.84	-251.457	FOXP3
16	B4	112	93.8684	-4153.02	-230.324	FOXP3
16	B4	113	94.1735	-5263.3	-209.853	FOXP3
16	B4	114	94.4786	-4773.08	-201.59	FOXP3
16	B4	115	94.7837	-4810.69	-212.674	FOXP3
17	B5	1	59.9993	345377	8402.14	FOXP3
17	B5	2	60.3039	344983	8575.72	FOXP3
17	B5	3	60.6086	342397	8778.42	FOXP3
17	B5	4	60.9132	340519	8992.79	FOXP3
17	B5	5	61.2178	338122	9201.7	FOXP3
17	B5	6	61.5225	335394	9397.03	FOXP3
17	B5	7	61.8271	332422	9580.69	FOXP3
17	B5	8	62.1317	329040	9752.13	FOXP3
17	B5	9	62.4364	325991	9897.91	FOXP3
17	B5	10	62.741	324519	10027	FOXP3
17	B5	11	63.0456	320815	10124.8	FOXP3
17	B5	12	63.3503	316576	10182	FOXP3
17	B5	13	63.6549	314018	10202.1	FOXP3
17	B5	14	63.9596	310897	10200.8	FOXP3
17	B5	15	64.2642	307093	10198.2	FOXP3
17	B5	16	64.5688	304239	10208.4	FOXP3
17	B5	17	64.8735	301957	10233.6	FOXP3
17	B5	18	65.1781	298015	10265	FOXP3
17	B5	19	65.4827	295122	10288.9	FOXP3
17	B5	20	65.7874	291895	10293.9	FOXP3
17	B5	21	66.092	288547	10275.1	FOXP3
17	B5	22	66.3966	285113	10234.3	FOXP3
17	B5	23	66.7013	282433	10177.8	FOXP3
17	B5	24	67.0059	279516	10114.4	FOXP3
17	B5	25	67.3105	275476	10053.9	FOXP3
17	B5	26	67.6152	273260	10005.1	FOXP3
17	B5	27	67.9198	269244	9972.56	FOXP3
17	B5	28	68.2244	266812	9955.3	FOXP3
17	B5	29	68.5291	264178	9947.13	FOXP3
17	B5	30	68.8337	259834	9940.33	FOXP3
17	B5	31	69.1383	257699	9928.83	FOXP3
17	B5	32	69.443	253720	9909.67	FOXP3
17	B5	33	69.7476	250827	9881.64	FOXP3
17	B5	34	70.0523	248610	9844.74	FOXP3
17	B5	35	70.3569	244712	9801.53	FOXP3
17	B5	36	70.6615	241817	9759.4	FOXP3
17	B5	37	70.9662	238534	9728.75	FOXP3
17	B5	38	71.2708	235411	9717.6	FOXP3
17	B5	39	71.5754	233493	9725.12	FOXP3
17	B5	40	71.8801	230528	9740.65	FOXP3
17	B5	41	72.1847	226497	9749.71	FOXP3
17	B5	42	72.4893	224060	9742.73	FOXP3
17	B5	43	72.794	220473	9719.9	FOXP3
17	B5	44	73.0986	217842	9683.77	FOXP3
17	B5	45	73.4032	214497	9644.7	FOXP3
17	B5	46	73.7079	211872	9603.61	FOXP3
17	B5	47	74.0125	209140	9553.9	FOXP3
17	B5	48	74.3171	205648	9490.56	FOXP3
17	B5	49	74.6218	202831	9419.13	FOXP3
17	B5	50	74.9264	198932	9357.9	FOXP3
17	B5	51	75.231	196987	9329.6	FOXP3
17	B5	52	75.5357	194458	9349.2	FOXP3
17	B5	53	75.8403	192017	9415.77	FOXP3
17	B5	54	76.145	187850	9514.59	FOXP3
17	B5	55	76.4496	185404	9625.46	FOXP3
17	B5	56	76.7542	182298	9729.58	FOXP3
17	B5	57	77.0589	179099	9810.51	FOXP3
17	B5	58	77.3635	176336	9883.28	FOXP3
17	B5	59	77.6681	172563	9957.66	FOXP3
17	B5	60	77.9728	169395	10047.8	FOXP3
17	B5	61	78.2774	167377	10167	FOXP3
17	B5	62	78.582	163206	10323	FOXP3
17	B5	63	78.8867	160902	10517.6	FOXP3
17	B5	64	79.1913	157609	10754.3	FOXP3
17	B5	65	79.4959	153637	11053.5	FOXP3
17	B5	66	79.8006	149708	11469	FOXP3
17	B5	67	80.1052	147647	12101	FOXP3
17	B5	68	80.4098	143184	13097.7	FOXP3
17	B5	69	80.7145	139202	14637.4	FOXP3
17	B5	70	81.0191	136222	16887.1	FOXP3
17	B5	71	81.3237	132142	19935.6	FOXP3
17	B5	72	81.6284	126620	23713.3	FOXP3
17	B5	73	81.933	119409	27927.9	FOXP3
17	B5	74	82.2376	109842	32057.9	FOXP3
17	B5	75	82.5423	97108.1	35436.7	FOXP3
17	B5	76	82.8469	77633.9	37424.7	FOXP3
17	B5	77	83.1516	56322.5	37610.4	FOXP3
17	B5	78	83.4562	37194.7	35946.8	FOXP3
17	B5	79	83.7608	27587.4	32751.8	FOXP3
17	B5	80	84.0655	21114.9	28571.3	FOXP3
17	B5	81	84.3701	15169.9	23985.7	FOXP3
17	B5	82	84.6747	6901.26	19460.9	FOXP3
17	B5	83	84.9794	2118.49	15296.1	FOXP3
17	B5	84	85.284	-580.67	11653.4	FOXP3
17	B5	85	85.5886	-819.073	8427	FOXP3
17	B5	86	85.8933	-1447.91	5608.86	FOXP3
17	B5	87	86.1979	-1810.39	3499.35	FOXP3
17	B5	88	86.5025	-1399.61	2025.98	FOXP3
17	B5	89	86.8072	-1525.75	1074.57	FOXP3
17	B5	90	87.1118	-1701.67	511.27	FOXP3
17	B5	91	87.4164	-1978.14	207.179	FOXP3
17	B5	92	87.7211	-1738.56	55.9287	FOXP3
17	B5	93	88.0257	-2372.79	-19.1504	FOXP3
17	B5	94	88.3304	-1870.46	-66.0479	FOXP3
17	B5	95	88.635	-2358.42	-108.897	FOXP3
17	B5	96	88.9396	-2556.18	-153.475	FOXP3
17	B5	97	89.2442	-2471.33	-193.274	FOXP3
17	B5	98	89.5489	-2428.1	-217.596	FOXP3
17	B5	99	89.8535	-1652.77	-221.037	FOXP3
17	B5	100	90.1582	-2522.86	-209.938	FOXP3
17	B5	101	90.4628	-2642.07	-200.568	FOXP3
17	B5	102	90.7674	-3102.94	-209.061	FOXP3
17	B5	103	91.0721	-2728.97	-240.251	FOXP3
17	B5	104	91.3767	-2807.35	-284.496	FOXP3
17	B5	105	91.6813	-2186.69	-325.266	FOXP3
17	B5	106	91.986	-2529.96	-351.018	FOXP3
17	B5	107	92.2906	-2828.05	-361.42	FOXP3
17	B5	108	92.5952	-2871.51	-363.472	FOXP3
17	B5	109	92.8999	-3129.22	-362.509	FOXP3
17	B5	110	93.2045	-2004.97	-357.165	FOXP3
17	B5	111	93.5091	-2832.03	-342.662	FOXP3
17	B5	112	93.8138	-2398.41	-318.251	FOXP3
17	B5	113	94.1184	-3336.94	-290.861	FOXP3
17	B5	114	94.423	-3133.11	-271.261	FOXP3
17	B5	115	94.7277	-2646.52	-266.54	FOXP3
18	B6	1	59.9993	360106	8903.19	FOXP3
18	B6	2	60.3039	358383	9116.92	FOXP3
18	B6	3	60.6086	356396	9337.56	FOXP3
18	B6	4	60.9132	354672	9532.95	FOXP3
18	B6	5	61.2178	351321	9680.66	FOXP3
18	B6	6	61.5225	347739	9777.87	FOXP3
18	B6	7	61.8271	345461	9841.06	FOXP3
18	B6	8	62.1317	342369	9897.41	FOXP3
18	B6	9	62.4364	339315	9973.98	FOXP3
18	B6	10	62.741	336158	10083.3	FOXP3
18	B6	11	63.0456	332939	10230.3	FOXP3
18	B6	12	63.3503	330713	10401.3	FOXP3
18	B6	13	63.6549	327375	10568.6	FOXP3
18	B6	14	63.9596	323693	10700.3	FOXP3
18	B6	15	64.2642	320605	10771.8	FOXP3
18	B6	16	64.5688	317200	10774.8	FOXP3
18	B6	17	64.8735	313192	10719.9	FOXP3
18	B6	18	65.1781	309536	10630.8	FOXP3
18	B6	19	65.4827	306607	10534.3	FOXP3
18	B6	20	65.7874	304171	10451.7	FOXP3
18	B6	21	66.092	300116	10393.7	FOXP3
18	B6	22	66.3966	297012	10360.1	FOXP3
18	B6	23	66.7013	294127	10341.2	FOXP3
18	B6	24	67.0059	291566	10322.5	FOXP3
18	B6	25	67.3105	287727	10290.5	FOXP3
18	B6	26	67.6152	284417	10240.5	FOXP3
18	B6	27	67.9198	281525	10180.6	FOXP3
18	B6	28	68.2244	277681	10128.6	FOXP3
18	B6	29	68.5291	274642	10101	FOXP3
18	B6	30	68.8337	271267	10100.7	FOXP3
18	B6	31	69.1383	269795	10111.9	FOXP3
18	B6	32	69.443	265795	10108.6	FOXP3
18	B6	33	69.7476	261860	10071.1	FOXP3
18	B6	34	70.0523	259198	10000.4	FOXP3
18	B6	35	70.3569	255162	9916.47	FOXP3
18	B6	36	70.6615	252618	9856.1	FOXP3
18	B6	37	70.9662	249920	9844.65	FOXP3
18	B6	38	71.2708	247527	9882.29	FOXP3
18	B6	39	71.5754	244003	9944.23	FOXP3
18	B6	40	71.8801	241008	9993.58	FOXP3
18	B6	41	72.1847	238076	10001.2	FOXP3
18	B6	42	72.4893	234381	9960.03	FOXP3
18	B6	43	72.794	230501	9883.09	FOXP3
18	B6	44	73.0986	228530	9800.65	FOXP3
18	B6	45	73.4032	224930	9740.63	FOXP3
18	B6	46	73.7079	222344	9717.03	FOXP3
18	B6	47	74.0125	219655	9726.95	FOXP3
18	B6	48	74.3171	216505	9757.37	FOXP3
18	B6	49	74.6218	212620	9795.43	FOXP3
18	B6	50	74.9264	210441	9835.53	FOXP3
18	B6	51	75.231	206752	9879.62	FOXP3
18	B6	52	75.5357	204433	9933.04	FOXP3
18	B6	53	75.8403	200738	9998.68	FOXP3
18	B6	54	76.145	197775	10072.9	FOXP3
18	B6	55	76.4496	194718	10153.8	FOXP3
18	B6	56	76.7542	191392	10235	FOXP3
18	B6	57	77.0589	187933	10312.3	FOXP3
18	B6	58	77.3635	185241	10386.9	FOXP3
18	B6	59	77.6681	180952	10465.9	FOXP3
18	B6	60	77.9728	178129	10559.6	FOXP3
18	B6	61	78.2774	175400	10676.2	FOXP3
18	B6	62	78.582	171868	10818.5	FOXP3
18	B6	63	78.8867	168373	10988.1	FOXP3
18	B6	64	79.1913	165226	11197	FOXP3
18	B6	65	79.4959	161233	11486.1	FOXP3
18	B6	66	79.8006	157746	11939.9	FOXP3
18	B6	67	80.1052	154875	12693.3	FOXP3
18	B6	68	80.4098	150038	13920.5	FOXP3
18	B6	69	80.7145	147665	15806.1	FOXP3
18	B6	70	81.0191	144648	18494.8	FOXP3
18	B6	71	81.3237	138375	22025.7	FOXP3
18	B6	72	81.6284	131927	26258.9	FOXP3
18	B6	73	81.933	125221	30825.5	FOXP3
18	B6	74	82.2376	114848	35137.9	FOXP3
18	B6	75	82.5423	100270	38496.4	FOXP3
18	B6	76	82.8469	79222.4	40276.6	FOXP3
18	B6	77	83.1516	57024.1	40128.3	FOXP3
18	B6	78	83.4562	41240.1	38083.7	FOXP3
18	B6	79	83.7608	32234	34518.5	FOXP3
18	B6	80	84.0655	24972	29991.8	FOXP3
18	B6	81	84.3701	17266.5	25063.4	FOXP3
18	B6	82	84.6747	8155.09	20179.8	FOXP3
18	B6	83	84.9794	3810.16	15651.3	FOXP3
18	B6	84	85.284	2717.99	11682.2	FOXP3
18	B6	85	85.5886	2514.54	8310.09	FOXP3
18	B6	86	85.8933	1665.19	5620.68	FOXP3
18	B6	87	86.1979	1297.33	3678.54	FOXP3
18	B6	88	86.5025	1573.12	2381.24	FOXP3
18	B6	89	86.8072	1185.96	1583.67	FOXP3
18	B6	90	87.1118	726.429	1134.6	FOXP3
18	B6	91	87.4164	1055.57	904.006	FOXP3
18	B6	92	87.7211	257.859	795.081	FOXP3
18	B6	93	88.0257	343.884	743.969	FOXP3
18	B6	94	88.3304	-228.158	713.369	FOXP3
18	B6	95	88.635	-82.04	684.41	FOXP3
18	B6	96	88.9396	-265.843	649.124	FOXP3
18	B6	97	89.2442	-822.946	604.712	FOXP3
18	B6	98	89.5489	-919.372	550.201	FOXP3
18	B6	99	89.8535	-590.353	485.487	FOXP3
18	B6	100	90.1582	-1151.82	412.171	FOXP3
18	B6	101	90.4628	-1335.85	335.002	FOXP3
18	B6	102	90.7674	-1416.23	262.16	FOXP3
18	B6	103	91.0721	-872.484	203.057	FOXP3
18	B6	104	91.3767	-908.605	164.344	FOXP3
18	B6	105	91.6813	-1269.38	147.142	FOXP3
18	B6	106	91.986	-1870.29	148.006	FOXP3
18	B6	107	92.2906	-1088.67	162.686	FOXP3
18	B6	108	92.5952	-995.404	188.812	FOXP3
18	B6	109	92.8999	-1960.83	224.953	FOXP3
18	B6	110	93.2045	-1147.92	267.508	FOXP3
18	B6	111	93.5091	-1888.83	309.224	FOXP3
18	B6	112	93.8138	-1975.29	341.3	FOXP3
18	B6	113	94.1184	-2105.33	357.562	FOXP3
18	B6	114	94.423	-1813.46	357.504	FOXP3
18	B6	115	94.7277	-2428.14	346.197	FOXP3
19	B7	1	59.9993	333778	8367.38	FOXP3
19	B7	2	60.3039	332754	8575.68	FOXP3
19	B7	3	60.6086	331043	8801.03	FOXP3
19	B7	4	60.9132	328182	9010.47	FOXP3
19	B7	5	61.2178	326158	9175.46	FOXP3
19	B7	6	61.5225	322906	9283.98	FOXP3
19	B7	7	61.8271	320387	9342.84	FOXP3
19	B7	8	62.1317	316664	9375.5	FOXP3
19	B7	9	62.4364	313863	9411.16	FOXP3
19	B7	10	62.741	311852	9468.9	FOXP3
19	B7	11	63.0456	308584	9556.51	FOXP3
19	B7	12	63.3503	305503	9670.01	FOXP3
19	B7	13	63.6549	302809	9794.78	FOXP3
19	B7	14	63.9596	299318	9908.04	FOXP3
19	B7	15	64.2642	297180	9984.31	FOXP3
19	B7	16	64.5688	293210	10003.3	FOXP3
19	B7	17	64.8735	290482	9959.09	FOXP3
19	B7	18	65.1781	286393	9863.85	FOXP3
19	B7	19	65.4827	283004	9743.44	FOXP3
19	B7	20	65.7874	280759	9625.94	FOXP3
19	B7	21	66.092	277821	9530.92	FOXP3
19	B7	22	66.3966	274572	9464.95	FOXP3
19	B7	23	66.7013	272702	9425.45	FOXP3
19	B7	24	67.0059	268967	9406.96	FOXP3
19	B7	25	67.3105	265648	9405	FOXP3
19	B7	26	67.6152	263506	9414.14	FOXP3
19	B7	27	67.9198	260347	9425.78	FOXP3
19	B7	28	68.2244	257577	9428.75	FOXP3
19	B7	29	68.5291	254540	9415.17	FOXP3
19	B7	30	68.8337	250974	9385.83	FOXP3
19	B7	31	69.1383	247989	9350.38	FOXP3
19	B7	32	69.443	245162	9320.58	FOXP3
19	B7	33	69.7476	242236	9303.73	FOXP3
19	B7	34	70.0523	240346	9302.61	FOXP3
19	B7	35	70.3569	236803	9312.52	FOXP3
19	B7	36	70.6615	233012	9328.74	FOXP3
19	B7	37	70.9662	230735	9345.72	FOXP3
19	B7	38	71.2708	228198	9358.02	FOXP3
19	B7	39	71.5754	225335	9352.99	FOXP3
19	B7	40	71.8801	222131	9315.4	FOXP3
19	B7	41	72.1847	219409	9233.66	FOXP3
19	B7	42	72.4893	215360	9122.72	FOXP3
19	B7	43	72.794	212960	9010.63	FOXP3
19	B7	44	73.0986	210597	8928.8	FOXP3
19	B7	45	73.4032	207545	8896.06	FOXP3
19	B7	46	73.7079	205196	8910.15	FOXP3
19	B7	47	74.0125	202957	8951.97	FOXP3
19	B7	48	74.3171	199112	8998.92	FOXP3
19	B7	49	74.6218	196424	9038.27	FOXP3
19	B7	50	74.9264	193370	9071.69	FOXP3
19	B7	51	75.231	190761	9110.15	FOXP3
19	B7	52	75.5357	188116	9164.76	FOXP3
19	B7	53	75.8403	185857	9241.17	FOXP3
19	B7	54	76.145	181778	9338.45	FOXP3
19	B7	55	76.4496	179036	9443.76	FOXP3
19	B7	56	76.7542	175861	9560.41	FOXP3
19	B7	57	77.0589	174148	9679.27	FOXP3
19	B7	58	77.3635	170344	9791.53	FOXP3
19	B7	59	77.6681	166477	9896.94	FOXP3
19	B7	60	77.9728	163027	10010.4	FOXP3
19	B7	61	78.2774	160572	10159.7	FOXP3
19	B7	62	78.582	157900	10374.9	FOXP3
19	B7	63	78.8867	154757	10675.8	FOXP3
19	B7	64	79.1913	151324	11070.9	FOXP3
19	B7	65	79.4959	147858	11568.6	FOXP3
19	B7	66	79.8006	143847	12199.2	FOXP3
19	B7	67	80.1052	140452	13036.2	FOXP3
19	B7	68	80.4098	136199	14204.9	FOXP3
19	B7	69	80.7145	131321	15867.2	FOXP3
19	B7	70	81.0191	127750	18175.7	FOXP3
19	B7	71	81.3237	123553	21197.5	FOXP3
19	B7	72	81.6284	117405	24828.5	FOXP3
19	B7	73	81.933	109487	28733.5	FOXP3
19	B7	74	82.2376	99673.1	32357.4	FOXP3
19	B7	75	82.5423	86607.6	35036.4	FOXP3
19	B7	76	82.8469	65983.9	36189.5	FOXP3
19	B7	77	83.1516	45765.3	35515.5	FOXP3
19	B7	78	83.4562	30138.5	33100.2	FOXP3
19	B7	79	83.7608	23159	29370.7	FOXP3
19	B7	80	84.0655	18226.4	24926.6	FOXP3
19	B7	81	84.3701	13034.9	20340.8	FOXP3
19	B7	82	84.6747	5802.83	16030.3	FOXP3
19	B7	83	84.9794	2626.34	12231.5	FOXP3
19	B7	84	85.284	1515.77	9012.61	FOXP3
19	B7	85	85.5886	1667.21	6159.64	FOXP3
19	B7	86	85.8933	1238.37	3989.72	FOXP3
19	B7	87	86.1979	557.013	2433.85	FOXP3
19	B7	88	86.5025	634.264	1391.42	FOXP3
19	B7	89	86.8072	1040.31	746.198	FOXP3
19	B7	90	87.1118	758.624	383.863	FOXP3
19	B7	91	87.4164	912.422	203.279	FOXP3
19	B7	92	87.7211	541.644	121.04	FOXP3
19	B7	93	88.0257	-8.87914	74.1094	FOXP3
19	B7	94	88.3304	358.339	23.2539	FOXP3
19	B7	95	88.635	-321.262	-44.9824	FOXP3
19	B7	96	88.9396	177.929	-121.815	FOXP3
19	B7	97	89.2442	308.801	-186.357	FOXP3
19	B7	98	89.5489	238.132	-218.836	FOXP3
19	B7	99	89.8535	474.294	-210.966	FOXP3
19	B7	100	90.1582	331.402	-168.974	FOXP3
19	B7	101	90.4628	-145.571	-109.12	FOXP3
19	B7	102	90.7674	-195.038	-49.7119	FOXP3
19	B7	103	91.0721	243.641	-4.70215	FOXP3
19	B7	104	91.3767	-493.055	18.6152	FOXP3
19	B7	105	91.6813	-383.471	18.8916	FOXP3
19	B7	106	91.986	-618.333	-0.450195	FOXP3
19	B7	107	92.2906	-460.807	-32.0742	FOXP3
19	B7	108	92.5952	-803.277	-66.54	FOXP3
19	B7	109	92.8999	-355.997	-96.1543	FOXP3
19	B7	110	93.2045	-367.481	-119.168	FOXP3
19	B7	111	93.5091	-908.568	-140.669	FOXP3
19	B7	112	93.8138	-1258.06	-168.305	FOXP3
19	B7	113	94.1184	-759.644	-205.496	FOXP3
19	B7	114	94.423	-456.004	-247.756	FOXP3
19	B7	115	94.7277	-432.288	-285.485	FOXP3
20	B8	1	59.9993	389466	10045.3	FOXP3
20	B8	2	60.3039	388212	10190.3	FOXP3
20	B8	3	60.6086	385353	10366.2	FOXP3
20	B8	4	60.9132	383617	10558.1	FOXP3
20	B8	5	61.2178	379935	10750.8	FOXP3
20	B8	6	61.5225	376985	10920.9	FOXP3
20	B8	7	61.8271	373980	11075	FOXP3
20	B8	8	62.1317	370493	11207.8	FOXP3
20	B8	9	62.4364	366864	11314.5	FOXP3
20	B8	10	62.741	363508	11391.8	FOXP3
20	B8	11	63.0456	359576	11439.8	FOXP3
20	B8	12	63.3503	356810	11463.8	FOXP3
20	B8	13	63.6549	352395	11473.2	FOXP3
20	B8	14	63.9596	348961	11477.8	FOXP3
20	B8	15	64.2642	345265	11483.7	FOXP3
20	B8	16	64.5688	342723	11490.8	FOXP3
20	B8	17	64.8735	338846	11494.1	FOXP3
20	B8	18	65.1781	334113	11485.9	FOXP3
20	B8	19	65.4827	331377	11459.1	FOXP3
20	B8	20	65.7874	328393	11410	FOXP3
20	B8	21	66.092	324464	11340.6	FOXP3
20	B8	22	66.3966	319998	11259.2	FOXP3
20	B8	23	66.7013	317506	11177.9	FOXP3
20	B8	24	67.0059	313784	11107.2	FOXP3
20	B8	25	67.3105	311020	11052.1	FOXP3
20	B8	26	67.6152	306741	11010.1	FOXP3
20	B8	27	67.9198	304049	10975.7	FOXP3
20	B8	28	68.2244	300121	10943.7	FOXP3
20	B8	29	68.5291	296867	10912.8	FOXP3
20	B8	30	68.8337	292937	10884.9	FOXP3
20	B8	31	69.1383	290053	10863.2	FOXP3
20	B8	32	69.443	286930	10849.8	FOXP3
20	B8	33	69.7476	282790	10844.7	FOXP3
20	B8	34	70.0523	279689	10845.3	FOXP3
20	B8	35	70.3569	276735	10846	FOXP3
20	B8	36	70.6615	273054	10839	FOXP3
20	B8	37	70.9662	269890	10816.2	FOXP3
20	B8	38	71.2708	266312	10773.4	FOXP3
20	B8	39	71.5754	262922	10710.4	FOXP3
20	B8	40	71.8801	259479	10636	FOXP3
20	B8	41	72.1847	256371	10565.6	FOXP3
20	B8	42	72.4893	253175	10510.4	FOXP3
20	B8	43	72.794	249770	10473.3	FOXP3
20	B8	44	73.0986	246656	10446.5	FOXP3
20	B8	45	73.4032	243798	10414.4	FOXP3
20	B8	46	73.7079	240064	10361.6	FOXP3
20	B8	47	74.0125	236732	10282	FOXP3
20	B8	48	74.3171	233115	10186.2	FOXP3
20	B8	49	74.6218	230559	10099.3	FOXP3
20	B8	50	74.9264	226885	10051.8	FOXP3
20	B8	51	75.231	224207	10065.1	FOXP3
20	B8	52	75.5357	221484	10140.2	FOXP3
20	B8	53	75.8403	218628	10255.8	FOXP3
20	B8	54	76.145	215074	10378.1	FOXP3
20	B8	55	76.4496	211562	10477.6	FOXP3
20	B8	56	76.7542	207603	10543	FOXP3
20	B8	57	77.0589	204339	10584.4	FOXP3
20	B8	58	77.3635	201728	10626.5	FOXP3
20	B8	59	77.6681	198218	10695.1	FOXP3
20	B8	60	77.9728	194518	10802.6	FOXP3
20	B8	61	78.2774	191821	10950.9	FOXP3
20	B8	62	78.582	188441	11140.5	FOXP3
20	B8	63	78.8867	184641	11371.2	FOXP3
20	B8	64	79.1913	181504	11659.4	FOXP3
20	B8	65	79.4959	177221	12052.9	FOXP3
20	B8	66	79.8006	174065	12643.2	FOXP3
20	B8	67	80.1052	170400	13571.3	FOXP3
20	B8	68	80.4098	166571	15021.8	FOXP3
20	B8	69	80.7145	162281	17198.4	FOXP3
20	B8	70	81.0191	158672	20273.9	FOXP3
20	B8	71	81.3237	153353	24311.6	FOXP3
20	B8	72	81.6284	146793	29172.8	FOXP3
20	B8	73	81.933	137850	34443.9	FOXP3
20	B8	74	82.2376	126370	39435.7	FOXP3
20	B8	75	82.5423	111312	43299.9	FOXP3
20	B8	76	82.8469	87776	45254	FOXP3
20	B8	77	83.1516	61880.8	44838.2	FOXP3
20	B8	78	83.4562	41064.7	42079.1	FOXP3
20	B8	79	83.7608	31974.5	37470.6	FOXP3
20	B8	80	84.0655	25763.2	31781.4	FOXP3
20	B8	81	84.3701	18599.6	25797.1	FOXP3
20	B8	82	84.6747	11685.8	20126.9	FOXP3
20	B8	83	84.9794	7431.98	15139.8	FOXP3
20	B8	84	85.284	6135.27	11002.4	FOXP3
20	B8	85	85.5886	5846.66	7525.23	FOXP3
20	B8	86	85.8933	6506.34	4926.99	FOXP3
20	B8	87	86.1979	4933.53	3114.6	FOXP3
20	B8	88	86.5025	4875.35	1935.2	FOXP3
20	B8	89	86.8072	5331.24	1220.76	FOXP3
20	B8	90	87.1118	4646.03	814.918	FOXP3
20	B8	91	87.4164	4995.34	591.351	FOXP3
20	B8	92	87.7211	4188.48	460.519	FOXP3
20	B8	93	88.0257	3824.4	368.447	FOXP3
20	B8	94	88.3304	4016.16	291.026	FOXP3
20	B8	95	88.635	3778.09	224.31	FOXP3
20	B8	96	88.9396	4685.63	171.934	FOXP3
20	B8	97	89.2442	3561.31	134.498	FOXP3
20	B8	98	89.5489	3469.81	106.396	FOXP3
20	B8	99	89.8535	3455.58	80.4814	FOXP3
20	B8	100	90.1582	3401.13	54.6094	FOXP3
20	B8	101	90.4628	3811.16	33.3076	FOXP3
20	B8	102	90.7674	3090.07	23.1807	FOXP3
20	B8	103	91.0721	3918.28	26.6982	FOXP3
20	B8	104	91.3767	2735.32	39.9473	FOXP3
20	B8	105	91.6813	3085.14	55.6182	FOXP3
20	B8	106	91.986	3268.59	67.9443	FOXP3
20	B8	107	92.2906	2801.52	75.3994	FOXP3
20	B8	108	92.5952	2896.74	79.6074	FOXP3
20	B8	109	92.8999	2641.7	82.0879	FOXP3
20	B8	110	93.2045	2838.88	81.5967	FOXP3
20	B8	111	93.5091	2591.54	74.0645	FOXP3
20	B8	112	93.8138	2032.95	55.2783	FOXP3
20	B8	113	94.1184	2266.58	24.5449	FOXP3
20	B8	114	94.423	2629.27	-13.4473	FOXP3
20	B8	115	94.7277	2447.04	-50.377	FOXP3
25	C1	1	59.9994	334694	9432.75	FOXP3
25	C1	2	60.3045	335975	9551.14	FOXP3
25	C1	3	60.6097	333039	9693.55	FOXP3
25	C1	4	60.9148	330659	9827.63	FOXP3
25	C1	5	61.2199	327058	9945.35	FOXP3
25	C1	6	61.525	324175	10034.8	FOXP3
25	C1	7	61.8302	321960	10093.7	FOXP3
25	C1	8	62.1353	318828	10127.1	FOXP3
25	C1	9	62.4404	314270	10144.3	FOXP3
25	C1	10	62.7455	311871	10155.5	FOXP3
25	C1	11	63.0507	309328	10168.5	FOXP3
25	C1	12	63.3558	305105	10187	FOXP3
25	C1	13	63.6609	302815	10211.4	FOXP3
25	C1	14	63.966	299212	10240.5	FOXP3
25	C1	15	64.2712	296044	10273.4	FOXP3
25	C1	16	64.5763	292800	10308.6	FOXP3
25	C1	17	64.8814	289654	10342.6	FOXP3
25	C1	18	65.1865	286270	10368.9	FOXP3
25	C1	19	65.4917	283572	10379.9	FOXP3
25	C1	20	65.7968	279936	10370.7	FOXP3
25	C1	21	66.1019	276029	10342	FOXP3
25	C1	22	66.407	273679	10299.5	FOXP3
25	C1	23	66.7122	270257	10249.5	FOXP3
25	C1	24	67.0173	266977	10194.8	FOXP3
25	C1	25	67.3224	263798	10133.3	FOXP3
25	C1	26	67.6275	261120	10060.8	FOXP3
25	C1	27	67.9327	257581	9977.43	FOXP3
25	C1	28	68.2378	253813	9890.5	FOXP3
25	C1	29	68.5429	251060	9812.87	FOXP3
25	C1	30	68.8481	247515	9755.93	FOXP3
25	C1	31	69.1532	245690	9723.44	FOXP3
25	C1	32	69.4583	241926	9710.46	FOXP3
25	C1	33	69.7634	239003	9707.76	FOXP3
25	C1	34	70.0686	235544	9706.97	FOXP3
25	C1	35	70.3737	232730	9702.71	FOXP3
25	C1	36	70.6788	229869	9691.47	FOXP3
25	C1	37	70.9839	227111	9670.15	FOXP3
25	C1	38	71.2891	223230	9633.19	FOXP3
25	C1	39	71.5942	220896	9581.9	FOXP3
25	C1	40	71.8993	217617	9520.05	FOXP3
25	C1	41	72.2044	214070	9451.67	FOXP3
25	C1	42	72.5096	212422	9379.13	FOXP3
25	C1	43	72.8147	208649	9302.84	FOXP3
25	C1	44	73.1198	205811	9223.39	FOXP3
25	C1	45	73.4249	202535	9144.27	FOXP3
25	C1	46	73.7301	200085	9071.83	FOXP3
25	C1	47	74.0352	197030	9012.96	FOXP3
25	C1	48	74.3403	194716	8973.77	FOXP3
25	C1	49	74.6454	191239	8960.49	FOXP3
25	C1	50	74.9506	188699	8981.32	FOXP3
25	C1	51	75.2557	186070	9045.11	FOXP3
25	C1	52	75.5608	182693	9155.01	FOXP3
25	C1	53	75.8659	180704	9301.03	FOXP3
25	C1	54	76.1711	178064	9458.12	FOXP3
25	C1	55	76.4762	174188	9594.34	FOXP3
25	C1	56	76.7813	170605	9683.33	FOXP3
25	C1	57	77.0864	167415	9720.75	FOXP3
25	C1	58	77.3916	164661	9729.42	FOXP3
25	C1	59	77.6967	161933	9736.75	FOXP3
25	C1	60	78.0018	158117	9770.31	FOXP3
25	C1	61	78.3069	155856	9849.25	FOXP3
25	C1	62	78.6121	153117	9982.86	FOXP3
25	C1	63	78.9172	148825	10176.6	FOXP3
25	C1	64	79.2223	146837	10444.1	FOXP3
25	C1	65	79.5275	143479	10822	FOXP3
25	C1	66	79.8326	138715	11384.3	FOXP3
25	C1	67	80.1377	136678	12250.2	FOXP3
25	C1	68	80.4428	133157	13576.9	FOXP3
25	C1	69	80.748	128651	15531.6	FOXP3
25	C1	70	81.0531	125272	18238.2	FOXP3
25	C1	71	81.3582	119990	21702	FOXP3
25	C1	72	81.6633	113097	25733.1	FOXP3
25	C1	73	81.9685	104323	29907.5	FOXP3
25	C1	74	82.2736	92010.1	33608.3	FOXP3
25	C1	75	82.5787	74132.3	36165.5	FOXP3
25	C1	76	82.8838	52436.5	37058.3	FOXP3
25	C1	77	83.189	34490	36091	FOXP3
25	C1	78	83.4941	25847.6	33449.6	FOXP3
25	C1	79	83.7992	20466.6	29609	FOXP3
25	C1	80	84.1043	13854.5	25146	FOXP3
25	C1	81	84.4095	5944.49	20567.6	FOXP3
25	C1	82	84.7146	386.037	16230	FOXP3
25	C1	83	85.0197	-552.22	12351	FOXP3
25	C1	84	85.3248	-729.477	8987.58	FOXP3
25	C1	85	85.63	-753.299	6041.86	FOXP3
25	C1	86	85.9351	-1255.16	3819.3	FOXP3
25	C1	87	86.2402	-2027.73	2248.02	FOXP3
25	C1	88	86.5453	-1342.71	1198.74	FOXP3
25	C1	89	86.8505	-2007.29	522.89	FOXP3
25	C1	90	87.1556	-2121.03	92.4297	FOXP3
25	C1	91	87.4607	-1920.41	-178.685	FOXP3
25	C1	92	87.7658	-774.591	-337.023	FOXP3
25	C1	93	88.071	-1572.13	-407.42	FOXP3
25	C1	94	88.3761	-1865.17	-411.629	FOXP3
25	C1	95	88.6812	-1769.36	-377.513	FOXP3
25	C1	96	88.9864	-1203.6	-336.812	FOXP3
25	C1	97	89.2915	-2364.92	-316.204	FOXP3
25	C1	98	89.5966	-2044.75	-328.279	FOXP3
25	C1	99	89.9017	-2404.93	-367.436	FOXP3
25	C1	100	90.2069	-1120.11	-413.133	FOXP3
25	C1	101	90.512	-1526.89	-439.838	FOXP3
25	C1	102	90.8171	-2071.79	-429.524	FOXP3
25	C1	103	91.1222	-1706.55	-380.738	FOXP3
25	C1	104	91.4274	-1496.75	-310.026	FOXP3
25	C1	105	91.7325	-2147.55	-245.651	FOXP3
25	C1	106	92.0376	-3016.43	-216.438	FOXP3
25	C1	107	92.3427	-2268.92	-239.793	FOXP3
25	C1	108	92.6479	-2275.47	-313.405	FOXP3
25	C1	109	92.953	-2119.5	-415.09	FOXP3
25	C1	110	93.2581	-1498.26	-512.122	FOXP3
25	C1	111	93.5632	-2354.21	-575.919	FOXP3
25	C1	112	93.8684	-1264.45	-594.097	FOXP3
25	C1	113	94.1735	-1922.1	-573.61	FOXP3
25	C1	114	94.4786	-2398.99	-534.5	FOXP3
25	C1	115	94.7837	-2210.94	-498.939	FOXP3
27	C3	1	59.9994	396435	9896.93	FOXP3
27	C3	2	60.3045	397306	10086.5	FOXP3
27	C3	3	60.6097	394500	10347.4	FOXP3
27	C3	4	60.9148	391583	10656.8	FOXP3
27	C3	5	61.2199	389697	10972.7	FOXP3
27	C3	6	61.525	386360	11252.1	FOXP3
27	C3	7	61.8302	382535	11467.6	FOXP3
27	C3	8	62.1353	378873	11608.9	FOXP3
27	C3	9	62.4404	373811	11709.9	FOXP3
27	C3	10	62.7455	371482	11791.4	FOXP3
27	C3	11	63.0507	368710	11864.5	FOXP3
27	C3	12	63.3558	363421	11925.1	FOXP3
27	C3	13	63.6609	360548	11958.3	FOXP3
27	C3	14	63.966	356548	11949.4	FOXP3
27	C3	15	64.2712	353070	11895.6	FOXP3
27	C3	16	64.5763	348609	11812.4	FOXP3
27	C3	17	64.8814	344877	11730.4	FOXP3
27	C3	18	65.1865	340716	11684.4	FOXP3
27	C3	19	65.4917	338372	11696.8	FOXP3
27	C3	20	65.7968	334268	11766.7	FOXP3
27	C3	21	66.1019	330969	11868.1	FOXP3
27	C3	22	66.407	328070	11961.8	FOXP3
27	C3	23	66.7122	323463	12012.1	FOXP3
27	C3	24	67.0173	319619	12001.7	FOXP3
27	C3	25	67.3224	315815	11935.8	FOXP3
27	C3	26	67.6275	311587	11836.6	FOXP3
27	C3	27	67.9327	308137	11730.9	FOXP3
27	C3	28	68.2378	304793	11639.2	FOXP3
27	C3	29	68.5429	300770	11569.9	FOXP3
27	C3	30	68.8481	297169	11519.4	FOXP3
27	C3	31	69.1532	293612	11477	FOXP3
27	C3	32	69.4583	290058	11429	FOXP3
27	C3	33	69.7634	286370	11366.9	FOXP3
27	C3	34	70.0686	282380	11295.5	FOXP3
27	C3	35	70.3737	279665	11227.3	FOXP3
27	C3	36	70.6788	274586	11178.9	FOXP3
27	C3	37	70.9839	272462	11161	FOXP3
27	C3	38	71.2891	269142	11170.5	FOXP3
27	C3	39	71.5942	265711	11192.4	FOXP3
27	C3	40	71.8993	261877	11209.1	FOXP3
27	C3	41	72.2044	257615	11212.2	FOXP3
27	C3	42	72.5096	254848	11206.6	FOXP3
27	C3	43	72.8147	251126	11205.5	FOXP3
27	C3	44	73.1198	247331	11219.5	FOXP3
27	C3	45	73.4249	244514	11249.7	FOXP3
27	C3	46	73.7301	241058	11288.8	FOXP3
27	C3	47	74.0352	236708	11330.9	FOXP3
27	C3	48	74.3403	233012	11381.7	FOXP3
27	C3	49	74.6454	229731	11460.2	FOXP3
27	C3	50	74.9506	226184	11582.2	FOXP3
27	C3	51	75.2557	222935	11766.3	FOXP3
27	C3	52	75.5608	219029	12002.9	FOXP3
27	C3	53	75.8659	216146	12256.8	FOXP3
27	C3	54	76.1711	211442	12478.4	FOXP3
27	C3	55	76.4762	206960	12624.2	FOXP3
27	C3	56	76.7813	202247	12675.4	FOXP3
27	C3	57	77.0864	197687	12645.5	FOXP3
27	C3	58	77.3916	194560	12572.7	FOXP3
27	C3	59	77.6967	190940	12504	FOXP3
27	C3	60	78.0018	186391	12481.7	FOXP3
27	C3	61	78.3069	182595	12541.1	FOXP3
27	C3	62	78.6121	179621	12720.5	FOXP3
27	C3	63	78.9172	174640	13077.5	FOXP3
27	C3	64	79.2223	171184	13703.7	FOXP3
27	C3	65	79.5275	167183	14731.6	FOXP3
27	C3	66	79.8326	163115	16327	FOXP3
27	C3	67	80.1377	159375	18664.1	FOXP3
27	C3	68	80.4428	153582	21875.8	FOXP3
27	C3	69	80.748	146408	25980.1	FOXP3
27	C3	70	81.0531	140346	30793.2	FOXP3
27	C3	71	81.3582	128673	35868	FOXP3
27	C3	72	81.6633	115294	40507.2	FOXP3
27	C3	73	81.9685	96186.1	43893.7	FOXP3
27	C3	74	82.2736	70353	45317.6	FOXP3
27	C3	75	82.5787	46740.6	44414.6	FOXP3
27	C3	76	82.8838	31534.6	41296.6	FOXP3
27	C3	77	83.189	23771.1	36501.6	FOXP3
27	C3	78	83.4941	18205.4	30790.2	FOXP3
27	C3	79	83.7992	10459.5	24901.5	FOXP3
27	C3	80	84.1043	3717.35	19385.9	FOXP3
27	C3	81	84.4095	2461.52	14561.9	FOXP3
27	C3	82	84.7146	1248.74	10485.7	FOXP3
27	C3	83	85.0197	1256.75	7055.38	FOXP3
27	C3	84	85.3248	865.764	4491.37	FOXP3
27	C3	85	85.63	743.599	2690.72	FOXP3
27	C3	86	85.9351	537.11	1516.2	FOXP3
27	C3	87	86.2402	361.861	815.318	FOXP3
27	C3	88	86.5453	883.638	440.371	FOXP3
27	C3	89	86.8505	661.824	262.794	FOXP3
27	C3	90	87.1556	-277.572	181.029	FOXP3
27	C3	91	87.4607	-1056.68	125.704	FOXP3
27	C3	92	87.7658	144.801	62.9756	FOXP3
27	C3	93	88.071	-425.519	-8.46387	FOXP3
27	C3	94	88.3761	-43.9606	-70.583	FOXP3
27	C3	95	88.6812	64.2509	-105.676	FOXP3
27	C3	96	88.9864	-271.608	-111.917	FOXP3
27	C3	97	89.2915	-1002.39	-105.599	FOXP3
27	C3	98	89.5966	-944.601	-109.956	FOXP3
27	C3	99	89.9017	-295.169	-139.523	FOXP3
27	C3	100	90.2069	-1232.67	-190.847	FOXP3
27	C3	101	90.512	-542.227	-244.768	FOXP3
27	C3	102	90.8171	-140.996	-277.531	FOXP3
27	C3	103	91.1222	-707.477	-273.319	FOXP3
27	C3	104	91.4274	-1105.72	-231.618	FOXP3
27	C3	105	91.7325	-119.723	-166.812	FOXP3
27	C3	106	92.0376	-1398.47	-101.629	FOXP3
27	C3	107	92.3427	-1349.31	-58.0605	FOXP3
27	C3	108	92.6479	-1254.25	-49.2471	FOXP3
27	C3	109	92.953	-1465.17	-74.8955	FOXP3
27	C3	110	93.2581	-1098.64	-121.857	FOXP3
27	C3	111	93.5632	-1309.8	-169.907	FOXP3
27	C3	112	93.8684	-1100.23	-200.5	FOXP3
27	C3	113	94.1735	-1205.01	-204.324	FOXP3
27	C3	114	94.4786	-1032.68	-183.843	FOXP3
27	C3	115	94.7837	-2007.08	-149.939	FOXP3
28	C4	1	59.9994	316021	7122.54	FOXP3
28	C4	2	60.3045	316461	7306.17	FOXP3
28	C4	3	60.6097	313641	7531.81	FOXP3
28	C4	4	60.9148	311935	7786.91	FOXP3
28	C4	5	61.2199	310820	8047	FOXP3
28	C4	6	61.525	307969	8285	FOXP3
28	C4	7	61.8302	305489	8482.23	FOXP3
28	C4	8	62.1353	302814	8636.45	FOXP3
28	C4	9	62.4404	299631	8760.81	FOXP3
28	C4	10	62.7455	296968	8874.82	FOXP3
28	C4	11	63.0507	294310	8983.98	FOXP3
28	C4	12	63.3558	292406	9089.51	FOXP3
28	C4	13	63.6609	288931	9183.52	FOXP3
28	C4	14	63.966	286142	9251.48	FOXP3
28	C4	15	64.2712	283730	9286.26	FOXP3
28	C4	16	64.5763	279450	9292.53	FOXP3
28	C4	17	64.8814	277384	9282.69	FOXP3
28	C4	18	65.1865	274271	9269.27	FOXP3
28	C4	19	65.4917	271702	9257.9	FOXP3
28	C4	20	65.7968	268694	9246.56	FOXP3
28	C4	21	66.1019	266053	9229.41	FOXP3
28	C4	22	66.407	262837	9202.13	FOXP3
28	C4	23	66.7122	259936	9165.4	FOXP3
28	C4	24	67.0173	257734	9124.73	FOXP3
28	C4	25	67.3224	254218	9087.2	FOXP3
28	C4	26	67.6275	251753	9057.87	FOXP3
28	C4	27	67.9327	248730	9037.29	FOXP3
28	C4	28	68.2378	246292	9021.67	FOXP3
28	C4	29	68.5429	243235	9005.32	FOXP3
28	C4	30	68.8481	240044	8984.41	FOXP3
28	C4	31	69.1532	237511	8959.09	FOXP3
28	C4	32	69.4583	234627	8933.59	FOXP3
28	C4	33	69.7634	231810	8913.44	FOXP3
28	C4	34	70.0686	228847	8903.72	FOXP3
28	C4	35	70.3737	226533	8907.52	FOXP3
28	C4	36	70.6788	223861	8921.12	FOXP3
28	C4	37	70.9839	220265	8935.5	FOXP3
28	C4	38	71.2891	218282	8942.82	FOXP3
28	C4	39	71.5942	215763	8934.98	FOXP3
28	C4	40	71.8993	211909	8906.83	FOXP3
28	C4	41	72.2044	209530	8858.4	FOXP3
28	C4	42	72.5096	206962	8801.73	FOXP3
28	C4	43	72.8147	204257	8751.94	FOXP3
28	C4	44	73.1198	200869	8723.68	FOXP3
28	C4	45	73.4249	198807	8725.2	FOXP3
28	C4	46	73.7301	196209	8753.97	FOXP3
28	C4	47	74.0352	193467	8796.79	FOXP3
28	C4	48	74.3403	190470	8835.62	FOXP3
28	C4	49	74.6454	187554	8857.24	FOXP3
28	C4	50	74.9506	184973	8861	FOXP3
28	C4	51	75.2557	181899	8860.64	FOXP3
28	C4	52	75.5608	178681	8877.41	FOXP3
28	C4	53	75.8659	177258	8927.31	FOXP3
28	C4	54	76.1711	173772	9006.25	FOXP3
28	C4	55	76.4762	171404	9106.88	FOXP3
28	C4	56	76.7813	167864	9210.26	FOXP3
28	C4	57	77.0864	164937	9300.96	FOXP3
28	C4	58	77.3916	161949	9375.01	FOXP3
28	C4	59	77.6967	158508	9440.33	FOXP3
28	C4	60	78.0018	156470	9510.82	FOXP3
28	C4	61	78.3069	152964	9598.25	FOXP3
28	C4	62	78.6121	150626	9708.38	FOXP3
28	C4	63	78.9172	146310	9843.46	FOXP3
28	C4	64	79.2223	144448	10010.9	FOXP3
28	C4	65	79.5275	141054	10235.3	FOXP3
28	C4	66	79.8326	137314	10571.4	FOXP3
28	C4	67	80.1377	134198	11112.3	FOXP3
28	C4	68	80.4428	131405	11988.6	FOXP3
28	C4	69	80.748	127628	13351.7	FOXP3
28	C4	70	81.0531	124438	15336.4	FOXP3
28	C4	71	81.3582	120742	18005.3	FOXP3
28	C4	72	81.6633	114318	21286.3	FOXP3
28	C4	73	81.9685	107540	24926.9	FOXP3
28	C4	74	82.2736	98441.4	28498.2	FOXP3
28	C4	75	82.5787	85134.7	31469.8	FOXP3
28	C4	76	82.8838	67016.7	33349.6	FOXP3
28	C4	77	83.189	48730.8	33830.9	FOXP3
28	C4	78	83.4941	37516.1	32876.3	FOXP3
28	C4	79	83.7992	31071.1	30690.4	FOXP3
28	C4	80	84.1043	22961.4	27606.1	FOXP3
28	C4	81	84.4095	14117.5	23962	FOXP3
28	C4	82	84.7146	4420.55	20041.6	FOXP3
28	C4	83	85.0197	249.167	16084.3	FOXP3
28	C4	84	85.3248	409.761	12320.1	FOXP3
28	C4	85	85.63	87.9094	8972.05	FOXP3
28	C4	86	85.9351	52.8548	5909.98	FOXP3
28	C4	87	86.2402	-139.57	3596.72	FOXP3
28	C4	88	86.5453	226.729	2008.19	FOXP3
28	C4	89	86.8505	-908.328	1020.34	FOXP3
28	C4	90	87.1556	73.2456	470.807	FOXP3
28	C4	91	87.4607	-31.3735	207.732	FOXP3
28	C4	92	87.7658	-141.013	113.314	FOXP3
28	C4	93	88.071	-703.477	104.863	FOXP3
28	C4	94	88.3761	-942.279	126.695	FOXP3
28	C4	95	88.6812	-564.584	143.403	FOXP3
28	C4	96	88.9864	-1129.06	136.838	FOXP3
28	C4	97	89.2915	-1078.04	104.184	FOXP3
28	C4	98	89.5966	-1415.01	54.6357	FOXP3
28	C4	99	89.9017	-913.864	4.18457	FOXP3
28	C4	100	90.2069	-874.554	-30.7441	FOXP3
28	C4	101	90.512	-1406.34	-39.5713	FOXP3
28	C4	102	90.8171	-1078.79	-21.9072	FOXP3
28	C4	103	91.1222	-1259.01	11.915	FOXP3
28	C4	104	91.4274	-1863.2	44.7959	FOXP3
28	C4	105	91.7325	-1824.9	59.8232	FOXP3
28	C4	106	92.0376	-1591.55	47.2793	FOXP3
28	C4	107	92.3427	-2022.85	8.60645	FOXP3
28	C4	108	92.6479	-1903.36	-44.3447	FOXP3
28	C4	109	92.953	-1479.68	-94.4873	FOXP3
28	C4	110	93.2581	-1687.85	-126.796	FOXP3
28	C4	111	93.5632	-2025.78	-134.423	FOXP3
28	C4	112	93.8684	-1598.72	-120.743	FOXP3
28	C4	113	94.1735	-2550.17	-96.4854	FOXP3
28	C4	114	94.4786	-1868.3	-73.7441	FOXP3
28	C4	115	94.7837	-1978.77	-60.459	FOXP3
29	C5	1	59.9993	303207	7020.72	FOXP3
29	C5	2	60.3039	303253	7186.74	FOXP3
29	C5	3	60.6086	301485	7380.02	FOXP3
29	C5	4	60.9132	298990	7587.31	FOXP3
29	C5	5	61.2178	297805	7792.32	FOXP3
29	C5	6	61.5225	294513	7980.03	FOXP3
[truncated: 4,249 more rows]

## Sheet: Melt Curve Result
Block Type	96-Well 0.2-mL Block
Calibration Background is expired	Yes
Calibration Background performed on	09-25-2019
Calibration Pure Dye ABY is expired	Yes
Calibration Pure Dye ABY performed on	09-25-2019
Calibration Pure Dye FAM is expired	Yes
Calibration Pure Dye FAM performed on	09-25-2019
Calibration Pure Dye JUN is expired	Yes
Calibration Pure Dye JUN performed on	09-25-2019
Calibration Pure Dye ROX is expired	Yes
Calibration Pure Dye ROX performed on	09-25-2019
Calibration Pure Dye SYBR is expired	Yes
Calibration Pure Dye SYBR performed on	09-25-2019
Calibration Pure Dye VIC is expired	Yes
Calibration Pure Dye VIC performed on	09-25-2019
Calibration ROI is expired	Yes
Calibration ROI performed on	09-25-2019
Calibration Uniformity is expired	Yes
Calibration Uniformity performed on	09-25-2019
Chemistry	SYBR_GREEN
Date Created	2024-02-18 23:41:10 PM AFT
Experiment Barcode
Experiment Comment
Experiment File Name	D:\CUIYUCHUAN\2024-02-07_lixinxin rat pi FOXP3 liyali human xibao SLC40A1.eds
Experiment Name	2024-02-07_lixinxin rat pi FOXP3 liyali human xibao SLC40A1
Experiment Run End Time	2024-02-07 09:49:54 AM AFT
Experiment Type	Comparative Cт (ΔΔCт)
Instrument Name	2721219050176
Instrument Serial Number	2721219050176
Instrument Type	QuantStudio™ 1 System
Passive Reference	ROX
Post-read Stage/Step
Pre-read Stage/Step
Quantification Cycle Method	Ct
Signal Smoothing On	true
Stage where Melt Analysis is performed	Stage3
Stage/ Cycle where Ct Analysis is performed	Stage2, Step2
User Name
Well	Well Position	Sample	Target Name	Tm	Melt Peak Height
1	A1	1	FOXP3	83.0364	42026.6
3	A3	3	FOXP3	83.0364	40511
4	A4	6	FOXP3	83.4941	39136.2
5	A5	13	FOXP3	83.1516	48268.6
6	A6	15	FOXP3	82.9992	52062.2
7	A7	32	FOXP3	82.9992	34090.9
8	A8	35	FOXP3	82.9992	41794.3
13	B1	1	FOXP3	82.8838	44472.5
15	B3	4	FOXP3	82.8838	35438.1
16	B4	6	FOXP3	83.4941	33447.2
17	B5	13	FOXP3	82.9992	37755.1
18	B6	16	FOXP3	82.9992	40450.8
19	B7	32	FOXP3	82.8469	36189.5
20	B8	35	FOXP3	82.9992	45352.9
25	C1	1	FOXP3	82.8838	37058.3
27	C3	4	FOXP3	82.2736	45317.6
28	C4	11	FOXP3	83.189	33830.9
29	C5	13	FOXP3	82.9992	33998.4
30	C6	16	FOXP3	82.9992	34119.5
31	C7	33	FOXP3	82.9992	36245.7
32	C8	35	FOXP3	82.8469	35768.2
37	D1	2	FOXP3	83.0364	40257.9
39	D3	4	FOXP3	82.8838	43613.5
40	D4	11	FOXP3	83.189	34126.6
41	D5	14	FOXP3	82.9992	33706.1
42	D6	16	FOXP3	82.9992	39691.5
43	D7	33	FOXP3	82.8469	36990.9
44	D8	36	FOXP3	83.1516	31618.8
49	E1	2	FOXP3	82.8838	42064.3
51	E3	5	FOXP3	82.8838	36409.1
52	E4	11	FOXP3	83.0364	29236.2
53	E5	14	FOXP3	82.9992	42264.7
54	E6	31	FOXP3	82.9992	44031.6
55	E7	33	FOXP3	82.9992	38568.5
56	E8	36	FOXP3	82.9992	37821.5
61	F1	2	FOXP3	83.0364	35236.9
63	F3	5	FOXP3	82.8838	50242.9
64	F4	12	FOXP3	83.189	47798.8
65	F5	14	FOXP3	82.9992	37625.2
66	F6	31	FOXP3	82.8469	34661
67	F7	34	FOXP3	82.9992	42115
68	F8	36	FOXP3	83.1516	44724.3
73	G1	3	FOXP3	83.0364	37450.5
75	G3	5	FOXP3	82.8838	40440.2
76	G4	12	FOXP3	83.0364	37265.8
77	G5	15	FOXP3	82.8469	46979.9
78	G6	31	FOXP3	82.9992	44082.6
79	G7	34	FOXP3	82.9992	39365.1
85	H1	3	FOXP3	83.0364	36915.8
87	H3	6	FOXP3	83.3415	47751.6
88	H4	12	FOXP3	83.0364	41601.8
89	H5	15	FOXP3	82.9992	39695.5
90	H6	32	FOXP3	82.9992	37802
91	H7	34	FOXP3	82.8469	41851
